# Supplementary material for: Genome-Scale Analysis Reveals Extensive Diversification of Voltage-Gated K+ Channels in Stem Cnidarians
Source: Genome Biol Evol. 2023 Jan 21;15(3):evad009. doi: 10.1093/gbe/evad009 (PMC9989356; doi:10.1093/gbe/evad009)
Supplement: evad009_Supplementary_Data [file evad009_supplementary_data.zip]

Archive with 8 entries (8 files):
- File S6.tre
- File_S7.tre
- Supplemental text and figures.pdf
- File S1.xlsx
- File S2.tre
- File S3.tre
- File S4.tre
- File S5.tre
