# Supplementary material for: Genome-Scale Analysis Reveals Extensive Diversification of Voltage-Gated K+ Channels in Stem Cnidarians
Source: Genome Biol Evol. 2023 Jan 21;15(3):evad009. doi: 10.1093/gbe/evad009 (PMC9989356; doi:10.1093/gbe/evad009)
Supplement: evad009_Supplementary_Data [file evad009_supplementary_data.zip › File S6.tre]

#NEXUS
begin taxa;
	dimensions ntax=64;
	taxlabels
	'Adig_EAG_lcl_NW_015441069.1_prot_XP_015771343.1_2187'
	'Adig_ELK_lcl_NW_015441181.1_prot_XP_015759793.1_11400'
	'Adig_ERG_lcl_NW_015441395.1_prot_XP_015770275.1_20823'
	'Ccru_Eag_HAHC01034346.1'
	'Ccru_Erg1_HAHC01050759.1'
	'Ccru_Erg_HAHC01034498.1'
	'Chem_Eag_HAMU01084042.1'
	'Chem_Eag_HAMV01051981.1'
	'Chem_Elk_HAMU01112777.1'
	'Chem_Erg1_HAMV01066241.1'
	'Chem_Erg_HAMU01120761.1'
	'Chem_Erg_HAMV01064857.1'
	'Csiv_Elk_GHBG01077381.1'
	'Csiv_Erg1_GHBG01151752.1'
	'Cyam_Elk_GHAX01113330.1'
	'Cyam_Erg1_GHAX01088295.1'
	'Cyam_Erg_GHAX01078202.1'
	'Dpum_Elk_GHMC01010688.1'
	'Dpum_Erg1_GHMC01024521.1'
	'Epal_EAG_lcl_NW_018386561.1_prot_XP_020905661.2_16712'
	'Epal_ELK_lcl_NW_018386655.1_prot_XP_020905919.1_17075'
	'Epal_ERG_lcl_NW_018384422.1_prot_XP_028519679.1_2985'
	'Epal_ERG_lcl_NW_018387955.1_prot_XP_020911403.1_22232'
	'Hsym_Eag_GJUZ01019725.1'
	'Hsym_Erg1_GCHW01010449.1'
	'Hsym_Erg_GJUZ01015057.1'
	'Hvul_Eag_Res_Sc4wPfr_137.g27958.t1'
	'Hvul_Eag_Res_Sc4wPfr_137.g27959.t1'
	'Hvul_Eag_Res_Sc4wPfr_381.1.g32277.t1'
	'Hvul_Eag_Res_Sc4wPfr_802.3.g32458.t1'
	'Hvul_Erg_Res_Sc4wPfr_1300.g9812.t1'
	'Hvul_Erg_Res_Sc4wPfr_1300.g9816.t2'
	'Hvul_Erg_Res_Sc4wPfr_226.1.g26808.t1'
	'Hvul_Erg_Res_Sc4wPfr_508.g5881.t1'
	'Lqua_Eag_HAHD01078323.1'
	'Lqua_Elk_HAHD01069741.1'
	'Lqua_Erg1_HAHD01007239.1'
	NvecERG3
	Nvec_ERG1
	Nvec_ERG2
	Nvec_ERG4
	Nvec_ERG5
	Nvec_Eag
	Nvec_Elk
	'Pcar_Erg1_GBEH01095586.1'
	'Pcar_Erg_GCHV01000155.1'
	Resc_EAG_001637-T1
	Resc_ELK_004692-T1
	Resc_ERG_000181-T1
	Resc_ERG_005698-T4
	'Rmue_Eag_Res_g19891.t1'
	'Rmue_Eag_g19890.t1'
	'Rmue_Erg_Res_g6319.t1'
	'Rmue_Erg_g20849.t1'
	Smal_Eag_Res_026654
	Smal_Elk_Res_023319
	Smal_Erg_011181-T1
	Smal_Erg_Res_006222
	'Spis_Eag_NW_019217849.1'
	'Spis_Elk_NW_019217931.1'
	'Spis_Erg_NW_019217788.1'
	'Spis_Erg_NW_019217788.1_2'
	'Spis_Erg_NW_019217909.1'
	'Spis_Erg_NW_019217953.1'
;
end;
begin trees;
	tree con_50_majrule = [&U] ('Pcar_Erg1_GBEH01095586.1'[&prob=1.0,prob_stddev=0.0,prob_range={1.0,1.0},prob(percent)="100",prob+-sd="100+-0",length_mean=0.0310447989,length_median=0.0328731,length_95%HPD={0.01850156,0.03490672},!rotate=false]:0.032873,'Hsym_Erg1_GCHW01010449.1'[&prob=1.0,prob_stddev=0.0,prob_range={1.0,1.0},prob(percent)="100",prob+-sd="100+-0",length_mean=0.0254245887,length_medi…
end;
begin figtree;
	set appearance.backgroundColorAttribute="Default";
	set appearance.backgroundColour=#ffffff;
	set appearance.branchColorAttribute="User selection";
	set appearance.branchColorGradient=false;
	set appearance.branchLineWidth=1.0;
	set appearance.branchMinLineWidth=0.0;
	set appearance.branchWidthAttribute="Fixed";
	set appearance.foregroundColour=#000000;
	set appearance.hilightingGradient=false;
	set appearance.selectionColour=#2d3680;
	set branchLabels.colorAttribute="User selection";
	set branchLabels.displayAttribute="Branch times";
	set branchLabels.fontName="sansserif";
	set branchLabels.fontSize=8;
	set branchLabels.fontStyle=0;
	set branchLabels.isShown=false;
	set branchLabels.significantDigits=4;
	set layout.expansion=0;
	set layout.layoutType="POLAR";
	set layout.zoom=976;
	set legend.attribute=null;
	set legend.fontSize=10.0;
	set legend.isShown=false;
	set legend.significantDigits=4;
	set nodeBars.barWidth=4.0;
	set nodeBars.displayAttribute=null;
	set nodeBars.isShown=false;
	set nodeLabels.colorAttribute="User selection";
	set nodeLabels.displayAttribute="Node ages";
	set nodeLabels.fontName="sansserif";
	set nodeLabels.fontSize=8;
	set nodeLabels.fontStyle=0;
	set nodeLabels.isShown=false;
	set nodeLabels.significantDigits=4;
	set nodeShapeExternal.colourAttribute=null;
	set nodeShapeExternal.isShown=false;
	set nodeShapeExternal.minSize=10.0;
	set nodeShapeExternal.scaleType=Width;
	set nodeShapeExternal.shapeType=Circle;
	set nodeShapeExternal.size=4.0;
	set nodeShapeExternal.sizeAttribute=null;
	set nodeShapeInternal.colourAttribute=null;
	set nodeShapeInternal.isShown=false;
	set nodeShapeInternal.minSize=10.0;
	set nodeShapeInternal.scaleType=Width;
	set nodeShapeInternal.shapeType=Circle;
	set nodeShapeInternal.size=4.0;
	set nodeShapeInternal.sizeAttribute=null;
	set polarLayout.alignTipLabels=false;
	set polarLayout.angularRange=0;
	set polarLayout.rootAngle=0;
	set polarLayout.rootLength=100;
	set polarLayout.showRoot=true;
	set radialLayout.spread=0.0;
	set rectilinearLayout.alignTipLabels=false;
	set rectilinearLayout.curvature=0;
	set rectilinearLayout.rootLength=100;
	set scale.offsetAge=0.0;
	set scale.rootAge=1.0;
	set scale.scaleFactor=1.0;
	set scale.scaleRoot=false;
	set scaleAxis.automaticScale=true;
	set scaleAxis.fontSize=8.0;
	set scaleAxis.isShown=false;
	set scaleAxis.lineWidth=1.0;
	set scaleAxis.majorTicks=1.0;
	set scaleAxis.minorTicks=0.5;
	set scaleAxis.origin=0.0;
	set scaleAxis.reverseAxis=false;
	set scaleAxis.showGrid=true;
	set scaleBar.automaticScale=true;
	set scaleBar.fontSize=10.0;
	set scaleBar.isShown=true;
	set scaleBar.lineWidth=1.0;
	set scaleBar.scaleRange=0.0;
	set tipLabels.colorAttribute="User selection";
	set tipLabels.displayAttribute="Names";
	set tipLabels.fontName="sansserif";
	set tipLabels.fontSize=8;
	set tipLabels.fontStyle=0;
	set tipLabels.isShown=true;
	set tipLabels.significantDigits=4;
	set trees.order=false;
	set trees.orderType="increasing";
	set trees.rooting=true;
	set trees.rootingType="User Selection";
	set trees.transform=true;
	set trees.transformType="cladogram";
end;
