# Supplementary material for: Genome-Scale Analysis Reveals Extensive Diversification of Voltage-Gated K+ Channels in Stem Cnidarians
Source: Genome Biol Evol. 2023 Jan 21;15(3):evad009. doi: 10.1093/gbe/evad009 (PMC9989356; doi:10.1093/gbe/evad009)
Supplement: evad009_Supplementary_Data [file evad009_supplementary_data.zip › File_S7.tre]

#NEXUS
begin taxa;
	dimensions ntax=374;
	taxlabels
	AdShak2
	AdShak3
	AdShak4
	AdShak5
	AdShak6
	AdShakR1
	AdShakR10
	AdShakR11
	AdShakR12
	AdShakR2
	AdShakR3
	AdShakR4
	AdShakR5
	AdShakR6
	AdShakR7
	AdShakR8
	AdShal1
	AdShalR3a
	AdShalR3b
	AdShalR3c
	AdShalR8
	AdShalR9
	AdShaw1
	AdShaw2
	AdShawR1
	AdShawR10
	AdShawR2
	AdShawR3
	AdShawR4
	AdShawR6
	AdShawR67
	AdShawR8
	CcShak1
	CcShak2
	CcShak4
	CcShak6
	CcShakR12
	CcShakR14
	CcShakR23
	CcShakR4
	CcShakR7
	CcShakR9
	CcShaw2
	CcShawR10
	CcShawR2
	CcShawR4
	CconShak5
	CconShawR8
	ChShakR5
	ChShaw2
	ChShawR4
	ChShawR7
	CsShak2
	CsShak4
	CsShak6a
	CsShak6b
	CsShakR4a
	CsShakR8
	CsShakR9
	CsShalR8
	CsShawR10
	CyShak2
	CyShak4
	CyShak4_2
	CyShak5
	CyShak6a
	CyShak6b
	CyShakR1
	CyShakR12
	'CyShakR2.3'
	CyShakR4a
	CyShakR4b
	CyShakR5
	CyShakR8
	CyShakR9
	CyShal1
	CyShalR8
	CyShalR9
	CyShaw1
	CyShaw2
	CyShawR10
	CyShawR2
	CyShawR4
	CyShawR7
	CyShawR8
	EpShab
	EpShak1
	EpShak2
	EpShak3
	EpShak5
	EpShak6
	EpShakR1
	EpShakR10
	EpShakR11
	EpShakR12
	EpShakR13
	EpShakR14
	EpShakR2
	EpShakR3
	EpShakR4
	EpShakR5
	EpShakR6
	EpShakR7
	EpShakR8
	EpShakR9
	EpShal1
	EpShal2
	'EpShalR1.5'
	EpShalR10
	EpShalR2
	EpShalR3a
	EpShalR3b
	EpShalR3c
	EpShalR4
	EpShalR6
	EpShalR7
	EpShalR8
	EpShalR9
	EpShaw1
	EpShaw2
	EpShawR1
	EpShawR10
	EpShawR2
	EpShawR3
	EpShawR4
	EpShawR5
	EpShawR6
	EpShawR7
	EpShawR8
	EpShawR9
	HaShab
	HaShalR9
	HoShakR4
	HoShakR7
	HoShakR9
	HoShaw1
	HsShakR5
	HsShaw2
	HvShab
	HvShak1
	HvShak2
	HvShak4
	HvShak5
	HvShak6a
	HvShak6b
	HvShakR1
	HvShakR14a
	HvShakR14b
	HvShakR14c
	'HvShakR2.3a'
	'HvShakR2.3b'
	'HvShakR2.3c'
	HvShakR4a
	HvShakR4b
	HvShakR4c
	HvShakR4d
	HvShakR4e
	HvShal1
	HvShalR8
	HvShaw1
	HvShawR10
	HvShawR2
	HvShawR4
	HvShawR8a
	HvShawR8b
	HvShawR8c
	HvShawR8d
	HvShawR8e
	HvShawR8f
	HvShawR8g
	HvShawR8h
	HvShawR8i
	LqShak1
	LqShak2
	LqShak4
	LqShak5
	LqShak6
	LqShakR1
	LqShakR8
	LqShal1
	LqShalR8
	LqShaw1
	LqShawR8
	McShakR7
	MvShakR12
	MvShakR7
	MvShawR10
	NvShab
	NvShak1
	NvShak2
	NvShak3
	NvShak4
	NvShak5
	NvShak6
	NvShakR1
	NvShakR10
	NvShakR11
	NvShakR12
	NvShakR13
	NvShakR14
	NvShakR2
	NvShakR3
	NvShakR4
	NvShakR5
	NvShakR6
	NvShakR7
	NvShakR8
	NvShakR9
	NvShal1
	NvShal2
	NvShalR1
	NvShalR10
	NvShalR2
	NvShalR3
	NvShalR4
	NvShalR5
	NvShalR6
	NvShalR7
	NvShalR8
	NvShalR9
	NvShaw1
	NvShaw2
	NvShawR1
	NvShawR10
	NvShawR2
	NvShawR3
	NvShawR4
	NvShawR5
	NvShawR6
	NvShawR7
	NvShawR8
	NvShawR9
	ReShab
	ReShak1
	ReShak2
	ReShak4
	ReShak5
	ReShak6a
	ReShak6b
	ReShakR1
	ReShakR12a
	ReShakR12b
	ReShakR4a
	ReShakR4b
	ReShakR4c
	ReShakR4d
	ReShakR4e
	ReShakR4f
	ReShakR4g
	ReShakR5
	ReShakR7
	ReShakR8
	ReShakR9a
	ReShakR9b
	ReShal1
	ReShalR8
	ReShalR9
	ReShaw1
	ReShaw2
	ReShawR10
	ReShawR2
	ReShawR4
	ReShawR7
	ReShawR8
	RmShak1
	RmShak2
	RmShak4a
	RmShak4b
	RmShak6a
	RmShak6b
	RmShak6c
	RmShak6d
	'RmShakR10.11'
	RmShakR12a
	RmShakR12b
	RmShakR13
	RmShakR14
	RmShakR4
	RmShakR6
	RmShakR8
	RmShakR9
	RmShal1
	RmShal2
	RmShalR2
	RmShalR6
	RmShalR9
	RmShaw1
	RmShaw2
	RmShawR1
	RmShawR10
	RmShawR2
	RmShawR3
	RmShawR6
	RmShawR7a
	RmShawR7b
	RmShawR8
	SmShab
	SmShak1
	SmShak2
	SmShak4
	SmShak5
	SmShak6a
	SmShak6b
	SmShakR1
	'SmShakR10.11'
	SmShakR12a
	SmShakR12b
	'SmShakR2.3'
	SmShakR4a
	SmShakR4b
	SmShakR4c
	SmShakR4d
	SmShakR4e
	SmShakR4f
	SmShakR5
	SmShakR7
	SmShakR8
	SmShakR9a
	SmShakR9b
	SmShal1
	SmShalR8
	SmShalR9
	SmShaw1
	SmShaw2
	SmShawR2
	SmShawR4
	SmShawR7
	SmShawR8
	SpShak1
	SpShak2
	SpShak3
	SpShak4
	SpShak5
	SpShak6
	SpShakR1
	SpShakR11
	SpShakR12
	SpShakR13
	SpShakR14
	SpShakR2
	SpShakR3a
	SpShakR3b
	SpShakR4
	SpShakR5
	SpShakR6
	SpShakR7
	SpShakR8
	SpShakR9
	SpShal1
	SpShal2
	'SpShalR1.5'
	SpShalR10
	SpShalR3a
	SpShalR3b
	SpShalR3c
	SpShalR4
	SpShalR8
	SpShalR9
	SpShaw1
	SpShaw2
	SpShawR1
	SpShawR10
	SpShawR2
	SpShawR3
	SpShawR4
	SpShawR6
	SpShawR7
	SpShawR8
	SpShawR9
	TcShak1
	TcShal1
	TcShawR2
	TcShawR4
	TcShawR8
;
end;
begin trees;
	tree con_50_majrule = [&U] (AdShak2[&prob=1.0,prob_stddev=0.0,prob_range={1.0,1.0},prob(percent)="100",prob+-sd="100+-0",length_mean=0.106025346,length_median=0.1046491,length_95%HPD={0.06507922,0.1525259}]:0.104649,SpShak2[&prob=1.0,prob_stddev=0.0,prob_range={1.0,1.0},prob(percent)="100",prob+-sd="100+-0",length_mean=0.0641938729,length_median=0.06248123,length_95%HPD={0.02415584,0.1029005}]:0.…
end;
begin figtree;
	set appearance.backgroundColorAttribute="Default";
	set appearance.backgroundColour=#ffffff;
	set appearance.branchColorAttribute="User selection";
	set appearance.branchColorGradient=false;
	set appearance.branchLineWidth=1.0;
	set appearance.branchMinLineWidth=0.0;
	set appearance.branchWidthAttribute="Fixed";
	set appearance.foregroundColour=#000000;
	set appearance.hilightingGradient=false;
	set appearance.selectionColour=#2d3680;
	set branchLabels.colorAttribute="User selection";
	set branchLabels.displayAttribute="Branch times";
	set branchLabels.fontName="sansserif";
	set branchLabels.fontSize=8;
	set branchLabels.fontStyle=0;
	set branchLabels.isShown=false;
	set branchLabels.significantDigits=4;
	set layout.expansion=0;
	set layout.layoutType="RECTILINEAR";
	set layout.zoom=0;
	set legend.attribute=null;
	set legend.fontSize=10.0;
	set legend.isShown=false;
	set legend.significantDigits=4;
	set nodeBars.barWidth=4.0;
	set nodeBars.displayAttribute=null;
	set nodeBars.isShown=false;
	set nodeLabels.colorAttribute="User selection";
	set nodeLabels.displayAttribute="prob";
	set nodeLabels.fontName="sansserif";
	set nodeLabels.fontSize=8;
	set nodeLabels.fontStyle=0;
	set nodeLabels.isShown=true;
	set nodeLabels.significantDigits=2;
	set nodeShapeExternal.colourAttribute=null;
	set nodeShapeExternal.isShown=false;
	set nodeShapeExternal.minSize=10.0;
	set nodeShapeExternal.scaleType=Width;
	set nodeShapeExternal.shapeType=Circle;
	set nodeShapeExternal.size=4.0;
	set nodeShapeExternal.sizeAttribute=null;
	set nodeShapeInternal.colourAttribute=null;
	set nodeShapeInternal.isShown=false;
	set nodeShapeInternal.minSize=10.0;
	set nodeShapeInternal.scaleType=Width;
	set nodeShapeInternal.shapeType=Circle;
	set nodeShapeInternal.size=4.0;
	set nodeShapeInternal.sizeAttribute=null;
	set polarLayout.alignTipLabels=false;
	set polarLayout.angularRange=0;
	set polarLayout.rootAngle=0;
	set polarLayout.rootLength=100;
	set polarLayout.showRoot=true;
	set radialLayout.spread=0.0;
	set rectilinearLayout.alignTipLabels=false;
	set rectilinearLayout.curvature=0;
	set rectilinearLayout.rootLength=100;
	set scale.offsetAge=0.0;
	set scale.rootAge=1.0;
	set scale.scaleFactor=1.0;
	set scale.scaleRoot=false;
	set scaleAxis.automaticScale=true;
	set scaleAxis.fontSize=8.0;
	set scaleAxis.isShown=false;
	set scaleAxis.lineWidth=1.0;
	set scaleAxis.majorTicks=1.0;
	set scaleAxis.minorTicks=0.5;
	set scaleAxis.origin=0.0;
	set scaleAxis.reverseAxis=false;
	set scaleAxis.showGrid=true;
	set scaleBar.automaticScale=true;
	set scaleBar.fontSize=10.0;
	set scaleBar.isShown=true;
	set scaleBar.lineWidth=1.0;
	set scaleBar.scaleRange=0.0;
	set tipLabels.colorAttribute="User selection";
	set tipLabels.displayAttribute="Names";
	set tipLabels.fontName="sansserif";
	set tipLabels.fontSize=9;
	set tipLabels.fontStyle=0;
	set tipLabels.isShown=true;
	set tipLabels.significantDigits=4;
	set trees.order=false;
	set trees.orderType="increasing";
	set trees.rooting=true;
	set trees.rootingType="User Selection";
	set trees.transform=false;
	set trees.transformType="cladogram";
end;
