# Supplementary material for: Genome-Scale Analysis Reveals Extensive Diversification of Voltage-Gated K+ Channels in Stem Cnidarians
Source: Genome Biol Evol. 2023 Jan 21;15(3):evad009. doi: 10.1093/gbe/evad009 (PMC9989356; doi:10.1093/gbe/evad009)
Supplement: evad009_Supplementary_Data [file evad009_supplementary_data.zip › File S1.xlsx]

## Sheet: Sheet1
	Shaker Family					EAG Family					KCNQ Family
	Name in tree file	Name in figure	Full Sequence	Alignment Sequence		Name in tree file	Name in figure	Full Sequence	Alignment Sequence		Name in tree file	Name in figure	Full Sequence	Alignment Sequence
	Acropora digitifera					Acropora digitifera					Acropora digitifera
	Adig_NW_015441128.1_prot_XP_015755890.1	AdShak2	MAMAVATAVTLSYRRSRTASRDYSTTSSLTSNAEKGSSLITLNIGGKRFETFENTLNQFPNTLLGNAEKRRKYFDEKKDEYFFDRHRSAFTAILYYYQSGGLIERPLHVPIDIFMEELNFFQLTDEIQKENEEAAYTDDVEEGTDQASEEEELPQNKLLRSIWLLFEYPSSSLHAKCLAVFSLIIILLSIVIFCIETVPALQNVTHVFFVMNAVCSSWFTFEYLIRLIASPNKLKFLKAILNILDLLSILPFYVTVSLSTESAGTIGILRVMRVIRVCRIFKLTRHSKGLHILGNTLSASVNELIMLMLFLVIGVVLFASAAYYAEGEENESKFKSIPAAFWWAVVTMTTVGYGDMYPVTTVGKLVGALCALSGVLAIALPVPVIVSNFEYYYKLELNK…	ITLNIGGKRFETFENTLNQFPNTLLGKRRKYFDEKKDEYFFDRHRSAFTAILYYYQSGGLIERPVPIDIFMEELNFFQLRSIWLLFEYPSSSLHAKCLAVFSLIIILLSIVIFCIETVVMNAVCSSWFTFEYLIRLIASPNKLKFLKAILNILDLLSILPFYVTVSLRVMRVIRVCRIFKLTRHSKGLHILGNTLSASVNELIMLMLFLVIGVVLFASAAYYAEFKSIPAAFWWAVVTMTTVGYGDMYPVTTVGKLVGALCALSG-VLAIALPVPVIVSN		Adig_EAG_lcl_NW_015441069.1_prot_XP_015771343.1_2187	AdEag	MPVGRRGLVVPQNTFLENVIRRSNGLHSMFVLANAQILDNPIVYASDGFCKFTGFSRSEVMKKNCDCSFLFGQLTDPETVREIHSALQAKCTIQKEVITYKSDGTPTWILFHVGPIKNDKGEVMLFLVTINDITEFKDPIVGADAGGPKGWARLNKTLTRHKSVLVAFKQKTATQRNAQQISHLMSLNDEILPEYKLDVPQTPSRVILHYTAFKTTWDWAILLMTLYTTVSVPFIVCFKYDGIALAILDLIVDWIFLADIGLNFHTTYVGKDGEIIDNLKMIQMNYLRSWFFLDLASSLPFGILYFATQNLESSNLTNLLGFLKVFRLLRLGRVARKIDKYLEYGASTFFLLMLSFCLVAHWMACIFYLIAVTYDDYAPHGWLQVLARTVGEPYERNES…	HYTAFKTTWDWAILLMTLYTTVSVPALAILDLIVDWIFLADIGLNFHTTYVGKDGEIIDNLKMIQMNYLRSWFFLDLASSLPFGILYFATQNLTNLLGFLKVFRLLRLGRVARKIDKYLEYGASTFFLLMLSFCLVAHWMACIFYLIAGWLQVLARTVGEPYERNESGGPTLPARYVSALYYTLTSLTTIGFGNIAPNTTAEKLFGCVTMLLGAILFSLIFGQVSAILQQAQKNTAKYHGVIDNMKQFSKLYKLPPQLAERTIDFFMSTWAMNKGIDTDEVLKYCPKDLQADICVHLNRVILENNVAFRDANTGVKRAIARNFWISHVAPGDRIIHHGESLDVLYFIARGSLEVKQGESVVGLLGESDVFGDNICHEPTVGQSAVDVIALTYCDLHWIQ…		Adig_KCNQ_NW_015441618.1_prot_XP_015776235.1_26187	AdKCNQ	MSMPMAATLRRESIDMLTIGGSYNDKQNDLDFVDESREESFRRLDHESKRTGEFVLQNGQRSKTDKRLSKERSFAKRWGLCPENYRKAQNYCFRFLEMPRGALCFSYHALLVILVLTSLIFTVLSTVHTKEKNYEVILRKPILAVEIILIIIFVSEYILRLWAAGCRSAFVGLKGRLWFALKLYSIIGKSALFIYXXPNSVFNLGQKLTGLSVSSRLLRFLPLLRVLRFDRQAGTWKLLGSVIFVHRQELLTTFYLGFISLIFASFVLYMAEKDINPDLRNWPSSFWWGIVTLTTTGYGDTVPETWYGKMCASVFALCGISFFALPAGILGSGFALKVTQQQRQKHFHRRRRPAAILLQSYWRLYCADLNSKSVATWLPSIYYNRQQHLLRSVMEKTGT…	KAQNYCFRFLEMPRGALCFSYHALLVILVLTSLIFTVLSTVHTKEVILRKPILAVEIILIIIFVSEYILRLWAAGCRSAFVGLKGRLWFALKLYSII-------PNSVFGLSVSSRLLRFLPLLRVLRFDRQAGTWKLLGSVIFVHRQELLTTFYLGFISLIFASFVLYMAEKDIDLRNWPSSFWWGIVTLTTTGYGDTVPETWYGKMCASVFALCGISFFALPAGILGSGFALKVTQQQRQKHFHRRRRPAAILLQSYWRLYCA-DLNSKSVATWLPSIYLNTAQKLAIRLIRILKLRVAIRKFKEARRPY-DVKDVIEQYSTGHVEMLSRVKNLQAKIDKVFD
	Adig_NW_015441303.1_prot_XP_015766324.1	AdShak3	MDGSRQGLNHIDGDRASNEMSIETHNSTPSTPNRLSVENGGKGRRIIINVSGLRFETYDKTLGQFPETLLGCEARREFYYDSESNEYFFDRNRSSFEAILFFYQSNGKLVRPSGVPFYVFTEEVKFFELGREHLQRLEIEEGYIADDKPILPTNKTQRKIWEFFEYPDSSLPARLLALWSVSVILLSIVVFCLETLPSIRCIEDKSGPGCKKYNNSNNNNNTTSDKGLTAEKKDFDVWFVIEILCITWFTFEYLMRLLSAPQKLVFLRSFLNVIDLVAILPYYITLPMKEAPVTSLTVLRVIRLVRVFRIFKLSRHSKGLQVLGYTLRSSSRELAMLIFFLLIGVILFASAVYYAEQDSPESNFTSIPDAFWWAVVTMTTVGYGDMTPKTFGGKIVGSI…	IIINVSGLRFETYDKTLGQFPETLLGRREFYYDSESNEYFFDRNRSSFEAILFFYQSNGKLVRPVPFYVFTEEVKFFELRKIWEFFEYPDSSLPARLLALWSVSVILLSIVVFCLETLVIEILCITWFTFEYLMRLLSAPQKLVFLRSFLNVIDLVAILPYYITLPLRVIRLVRVFRIFKLSRHSKGLQVLGYTLRSSSRELAMLIFFLLIGVILFASAVYYAEFTSIPDAFWWAVVTMTTVGYGDMTPKTFGGKIVGSICAISG-VLTIALPVPVIVSN		Adig_ELK_lcl_NW_015441181.1_prot_XP_015759793.1_11400	AdElk	MPIRRGRGFAPQNTFLETIFQKFDRENSNFVLGSAQEKNNYPIVYCSDGFCELTGFTRSELMRRSCECSFLYGLETNKEDIMSIEKALRTQIELKKEIMFYKKNGSPFWCLLDIVPIKNEKGNVVLFLASHKDITKRKISGDIPEQDIAAVGANQKITESRSRKFSRDVLLHLSRQYTQNTTPTNKTNARRPVKRTRSFSFNTERLPQYKRDSDKKSKFLFLHYSNTKGFWDWWIIILTMYIAIMVPYNVACRRDDREGDLLIFDMVIELFFIIDIVVHFRTSFVDTSGRIIYDQKKIAVRYLKGWFILDFLAALPSVQANSAFDRKGSTFNEGFLIHHLKCGRLLRLFRVARKLHRYTEYSAILLTLLMIAFAIVAHWLACIWYVIGLSEIADKSTVG…	HYSNTKGFWDWWIIILTMYIAIMVPDLLIFDMVIELFFIIDIVVHFRTSFVDTSGRIIYDQKKIAVRYLKGWFILDFLAALPVQANSAFDRE-GFLIHHLKCGRLLRLFRVARKLHRYTEYSAILLTLLMIAFAIVAHWLACIWYVIGGWLYALGEAINKPYSNFTQSGPDEGSAYVTALYFTLTSMTTVGFGNVAANTNSEKIFAVITMLIGALMHAAIFGNVAAIIQKLYANRVRYHSRANEIKQFIRVHRIEEDLANRLEDYFHTTWSLSGGVDTSEILTTFPEELQSDVCMHLYKALLELSP-FSQAPRGCLRMLSPQVRTVYIGPGELLLAQNDVINAIYYISSGSMEVLQGESVAAILGKGDLFGEDISRKTPAKRANGDVRALTYCDVYFIT…		Hydra vulgaris
	Adig_NW_015441378.1_prot_XP_015769631.1	AdShak4	MYASLVHSQPSSDVSDSSSRMRHLYSYNHNESGGSPYLADRKMDMDAISGVSSMRAMPADKQQNSVINYASGNNGSHPTNNRHDSLVLCPVKPQIQVTEPTEPNGDRFVINVSGLKFETHLQTLEQFPETLLGNPVKRLKYFDSVRNEYFFDRNRPAFDAILFYYQSGGKLLRPANVPMDVFADEIRFYDLGDDILHKVEQEEGYIEEEKPILPENKLQRKIWQLFEFPDTSLGARIIAIFSVMVITLSIVTFCVETLPQFRKNEDEKRKQPWFTLETACIIWFTFEYLMRLISSPQKLLFVRSFLNLIDIVAILPYYITLPMQDTKASSFGVLRVIRLVRVFRIFKLSRHSRGLQILGHTLRASLRELGLLIFFLLIGVILFSSAVYYAEGESGTDFK…	FVINVSGLKFETHLQTLEQFPETLLGKRLKYFDSVRNEYFFDRNRPAFDAILFYYQSGGKLLRPVPMDVFADEIRFYDLRKIWQLFEFPDTSLGARIIAIFSVMVITLSIVTFCVETLTLETACIIWFTFEYLMRLISSPQKLLFVRSFLNLIDIVAILPYYITLPLRVIRLVRVFRIFKLSRHSRGLQILGHTLRASLRELGLLIFFLLIGVILFSSAVYYAEFKSIPDAFWWAVVTMTTVGYGDMKPTTVWGKIVGSLCAISG-VLTIALPVPVIVSN		Adig_ERG_lcl_NW_015441395.1_prot_XP_015770275.1_20823	AdErg4	MSLSSTSNSRVETLHPCTLRHDSLFKAVWDWLILALVIFTAIEIPYSVAFLIPLQDKGNTPKLFKVTPLLIFNLWVDLMFIMDILINFRTTFVDSNSDEVISNPKQIALHYLKTWFVVDFVAAIPFEFMVLKEVERLDSATTLFGLLKTARLLRLVRVTRKLDRYSEYGIAVVVLLTCLFTLVAHWLACIWHGIGYFERANEFGWIKELSRQLNEVNHSSNSTTPSLSTRYITALYFTLSSITSVGFGNVSPNTDAEKIFSVCVMIIGALMYASIFGNMTAIIHRLYSRTSRFHRDLKVIEDFVRFYKIPKSTREELDEYFRHEWAYTKGVDIETVLKRFPDSLQADVCLHLHSNLFAECAVFKSASEGCLRALALRFKIRHYLPGHFIIKQGDEVKRL…	HDSLFKAVWDWLILALVIFTAIEIPPLLIFNLWVDLMFIMDILINFRTTFVDSNDEVISNPKQIALHYLKTWFVVDFVAAIPFEFMVLKEVEATTLFGLLKTARLLRLVRVTRKLDRYSEYGIAVVVLLTCLFTLVAHWLACIWHGIGGWIKELSRQLNEVNHSSNSTTPSLSTRYITALYFTLSSITSVGFGNVSPNTDAEKIFSVCVMIIGALMYASIFGNMTAIIHRLYSRTSRFHRDLKVIEDFVRFYKIPKSTREELDEYFRHEWAYTKGVDIETVLKRFPDSLQADVCLHLHSNLFAECAVFKSASEGCLRALALRFKIRHYLPGHFIIKQGDEVKRLYFIAKGNIEVLKYDETMLTLGKGDIISCDYSAVQNIPQANASLRVQTHGEIHSVA…		Hvul_Sc4wPfr_717.g8771.t1	HvKCNQ1a	MDKKYPEEENLLLYGSSTNTPQKEKCDSLPEKIINEMKQQRKRKRLRSIRLFKVKLFNLLERPRTKFAVLYHTSVFVLVLASLILSVLVTIDNYKANLLIIYGLNRLEISLVIIFSIEYFCRLWSCSAHVHYTGFWGRFRFIRKPYMVIDLIVIAAAIAVVPVVAPSTIGSGTELYNNSLFRFLHFLQVLRILRLDRQSGAFKMVSHVVFEHKNELMTCWYLSFILLVGCSFLVYLAEKSDPTESSNKIKNLGEGLYFGMITLLTVGYGDFSPNNWVAKIVTVVFAFIGTAFFALPAGILGSGFALQVAQNKKQKHFNRRLFPAAMVIQYAWRSYSAENWSSKVWNKYKFIIERPHSNFVRNNLHVTASLDTHKSNIFQRKKRNFGERNMLFNSVMHRH…	LFKVKLFNLLERPRTKFAVLYHTSVFVLVLASLILSVLVTIDNYNLLIIYGLNRLEISLVIIFSIEYFCRLWSCSAHVHYTGFWGRFRFIRKPYMVIDLIVIAAAIAVVYNNSLFRFLHFLQVLRILRLDRQSGAFKMVSHVVFEHKNELMTCWYLSFILLVGCSFLVYLAEKSDKIKNLGEGLYFGMITLLTVGYGDFSPNNWVAKIVTVVFAFIGTAFFALPAGILGSGFALQVAQNKKQKHFNRRLFPAAMVIQYAWRSYSA---ENWSSKVWNKYKFLNKVERNGVRFLLKVQLKAALRKFKVVRRPY-DIKDVIEQYTSGQIEMFGFIRKFQTRVETALG
	Adig_NW_015442058.1_prot_XP_015748141.1	AdShak5	MNFNAKSIGNSERHKAVTKPIFSTSWTISSGIRGEMGANLGSHGAFTLRLKKREVTTKVAPPERNAGICSSRELDSDDREASGNSGDQSTSGCVRKRPPSKRRRIVINVSGFRYMTYAKTLERFPTTLLGNKVKRDEFYDEDHDEYFFDRNIQVFELILYFYQSNGRLVCPPELAPEMLLEEVVFFKLGEAAVNAVKDILNDDDSPDKPQTWPEKKVQKFIWKLFEVPDSSKAARVLALLSVSVIVASIVVLCIETLPEFTVLSNDTIPANDTVKQQKIKEHNAYAQSVKSVFALLEIVFISWFTFEYLIRLFASPEKWLFVRSFLNVIDLLAILPFYVELALKNTDSQNFSLAFLRILRLVRVFRIFKLSRHSSGLQILGHTLRKSLRELGLLIFFLA…	IVINVSGFRYMTYAKTLERFPTTLLGKRDEFYDEDHDEYFFDRNIQVFELILYFYQSNGRLVCPLAPEMLLEEVVFFKLKFIWKLFEVPDSSKAARVLALLSVSVIVASIVVLCIETLLLEIVFISWFTFEYLIRLFASPEKWLFVRSFLNVIDLLAILPFYVELALRILRLVRVFRIFKLSRHSSGLQILGHTLRKSLRELGLLIFFLAIGVVIFSSMVYYAEFKSIPDAFWWALVTMTTVGYGDMYPQTLWGKLVGSCCALCG-VLAIALPVPVIVSN		Exaiptasia pallida					Hvul_KCNQ_Sc4wPfr_1515.g11094.t1	HvKCNQ1b	MKHQCEIELNNKEKMSFLNRNTLQKSKTIHKTRMSVFYFLEKPQTIFALLYHKVMFVLVLVSLSLSILITIESFARNTKIHSAIYYIEVSLAIVFTAEYSLRVWSCSIQSKYAGVSGRLRFIKRPYVILDMIVILATIFIIYSHKIIRDDLHTTLFQFLNFLQILRILRLDRQQGAFKIMSLVVYEHRQELMTCWYLSFILLAACSFLVYIAEKNDSIVSSNKIKNLGEGIYFGMITLLTIGYGDFSPNSWIAKIIVVVFAFIGTAFFALPAGILGSGFALKVAQNQKKKHFNRRRVPAALIIQYVWRNYSTQVNPSSNTWTNYRMIIKEKHQTLSMNNTPILSKQNNSNKNVVGLHKKNQVDRKPFKETTCATIPSAVNFRNRPNSDGNLIVMFPTNI…	KTRMSVFYFLEKPQTIFALLYHKVMFVLVLVSLSLSILITIESFNTKIHSAIYYIEVSLAIVFTAEYSLRVWSCSIQSKYAGVSGRLRFIKRPYVILDMIVILATIFIILHTTLFQFLNFLQILRILRLDRQQGAFKIMSLVVYEHRQELMTCWYLSFILLAACSFLVYIAEKNDKIKNLGEGIYFGMITLLTIGYGDFSPNSWIAKIIVVVFAFIGTAFFALPAGILGSGFALKVAQNQKKKHFNRRRVPAALIIQYVWRNYST--QVNPSSNTWTNYRMLNRIEKIAVRFLIKIKIKVALRKFKVVCRPY-DIKDVIEQYTSGQIEMFGFIRKFQSRIENALG
	Adig_NW_015441697.1_prot_XP_015777817.1	AdShak6	MNGTQRASSSNENRGAKVVINVSGQRYETFEKTLQVFPNTLLGDKERRKEFYDPVNNELFFDRNRVCFESILAYYQTSGVIIWPPGIPRKVFISDIRFFDLGDQALLKAGNGLEQRVEKAKRPLPKNNAQRKVWELFEHPDTSSCARAIAIWSVTIIVLSIVLFCVETLPQFQELSVKKSNGTSSLKEDEKKTQDPFFIIETFCISWFTLEYMIRFVCCPNKWKFFISALNMIDLISIVPYYITLSMEDSSNVSSLAVLRSVRLVRVFRIFKLSRYSRGLQILGHTLKASLRELGLLFFFLCMGVVLFSSAVYYAEVGNEDNNDFLSIPHSFWWAIITMTTVGYGDMTPKTLGGKLVGCFCAITGVLAIALPVPVIVSNFAYYYSRESGRQLNTNGDED…	VVINVSGQRYETFEKTLQVFPNTLLGRRKEFYDPVNNELFFDRNRVCFESILAYYQTSGVIIWPIPRKVFISDIRFFDLRKVWELFEHPDTSSCARAIAIWSVTIIVLSIVLFCVETLIIETFCISWFTLEYMIRFVCCPNKWKFFISALNMIDLISIVPYYITLSLRSVRLVRVFRIFKLSRYSRGLQILGHTLKASLRELGLLFFFLCMGVVLFSSAVYYAEFLSIPHSFWWAIITMTTVGYGDMTPKTLGGKLVGCFCAITG-VLAIALPVPVIVSN		Epal_EAG_lcl_NW_018386561.1_prot_XP_020905661.2_16712	EpEag	MERLLPTSDEIIRSACTLPFDGMPVGRRGLVVPQNTFLENIVRRSNGLHPNFVLGNAQILDNPIVYSSDGFCKLSGFSRTEVMKKGADCSFMYGDQTDKEAIERIHQALIKKHALQLEIVLYKKDGVPMWILLHIGPIVNEKGEVVLFLFTVKDITEFKDPIPGTDSGPKGWARLNKSLTRHKTVLVAFKQKTTSQKNAQQITHLMSLNDDIIPEYKQDIPETPSRIILHYSTFKTSWDWLIIILTLYTTVSVPFIVCFQFNPLALAIIDLLVDWLFIADIVLNFHTTYFGKDGELVDDPKMIRMNYLKTWFGLDLISSLPYGILYFVDKESESEITNLLGFLKVFRLLRLGRVARKIDKYLEYGASTFFLLMLSFCLVAHWMACLFYIIAVKYDKYVD…	HYSTFKTSWDWLIIILTLYTTVSVPALAIIDLLVDWLFIADIVLNFHTTYFGKDGELVDDPKMIRMNYLKTWFGLDLISSLPYGILYFVDKEITNLLGFLKVFRLLRLGRVARKIDKYLEYGASTFFLLMLSFCLVAHWMACLFYIIASWLMILARTLNEPYKLNNSTGPSVPARYVSALYYTLTSLTTIGFGNIAPNTTAEKLFGCATMLLGSILFSLIFGQVSAILQQSQKNTAKYHSIIDNMRQFSKIYKLPPALADRIIDYFMSTWAQNKGIDTDEVLNICPKDLQADICVHMNRTVLDNNVAFKDAPMGIKRAIARNFWVCHVAPNDRIIHHGESLDVLYFIARGSLEVKQGDAVVGLLGEGDVFGDNICNEPMVGQSAVDVYALTYSDLHCIG…		Hvul_Sc4wPfr_48.g30220.t1	HvKCNQ2	MNARKLKLIRLMLYSFLEKRNSKLSYRYHYAIAFLIISCLAAACVTSMFQSDLLEKSQLFLEIFLLAIFILEFALRVFGSGATGTYGSNGGLKKYLQRPHMIIDITVIVSSLLVVVLLHINISMQVKRRAYLLQMFKVVRLDRHRGAFASFILVFKKHRNELLTCWYMGFLVVLLLSFLGFAIETKHDNVNDHLFNSFYWGVISLTTIGYGDIVPEKPAAKILICFFALFGALFLALPAGIIGSGFALQVSEQQKEKHVSRRRRPAAELLQSYWRKYAADNDIECTWQPYLQGMEKNYEIMKKKYEEKFSAFKEEKFSLLDDHVEKIHTFWFPRKSLTVAEKNAIRFIRYLKWVTASRKFKQARRPYDERDILASFSSSQVEILAKLKEINKEIQSQAK…	LIRLMLYSFLEKRNSKLSYRYHYAIAFLIISCLAAACVTSMFQ-SDLLEKSQLFLEIFLLAIFILEFALRVFGSGATGTYGSNGGLKKYLQRPHMIIDITVIVSSLLVVISMQVKRRAYLLQMFKVVRLDRHRGAFASFILVFKKHRNELLTCWYMGFLVVLLLSFLGFAIETKHVNDHLFNSFYWGVISLTTIGYGDIVPEKPAAKILICFFALFGALFLALPAGIIGSGFALQVSEQQKEKHVSRRRRPAAELLQSYWRKYAA---DNDIECTWQPYLQLTVAEKNAIRFIRYLKWVTASRKFKQARRPY-DERDILASFSSSQVEILAKLKEINKEIQSQAK
	Adig_NW_015441554.1_prot_XP_015774816.1	AdShakR1	MEAVLISGAQGLGSEGLGPGEGSETGRRFRLHSIDGIARSTGATRGLYSPEVRPPRGRFNTDLGTGAFEQAAKYLSPEKITIYPLLGSTKGRGVRVRINVSGMIFETLESTLSRFPDSLLGSPKKREKYYDSKNKEFFFDRNRVAFDSILYFYQSRGKLLRPSEIDRKTFCDEIQFFELGEDVVERFKAREINIEPEVGPLPENPFQRKVWEVMELSHSSLFAQIVAIWSVFVILLSIVIFCIETLPRFRYSRNDKNTPLNGLEIFCVAWFTFEYVARLLAAPQKLKFVRGILNIIDLVAILPYFIILGISAPGDGKESNASYVAFFRILRLVRVFRIFKLSRHYRGLKILGMTLRASLRELLLLSFFLLMGVIIFSSVVYYVESANFGSIPEAFWWSV…	VRINVSGMIFETLESTLSRFPDSLLGKREKYYDSKNKEFFFDRNRVAFDSILYFYQSRGKLLRPIDRKTFCDEIQFFELRKVWEVMELSHSSLFAQIVAIWSVFVILLSIVIFCIETLGLEIFCVAWFTFEYVARLLAAPQKLKFVRGILNIIDLVAILPYFIILGFRILRLVRVFRIFKLSRHYRGLKILGMTLRASLRELLLLSFFLLMGVIIFSSVVYYVEFGSIPEAFWWSVVTMTTVGYGDKTPSTAWGKAIGSLCAVAG-VLTLALPVPVIVSN		Epal_ELK_lcl_NW_018386655.1_prot_XP_020905919.1_17075	EpElk	MPIRRGRYAPQNTFLETIAQKFDHGNSNFVLGSAQEKNNYPIVYCSDGFCELTGFSRSDLMRRSCACNFLYGLESNHEDIQSIEAALRSQKELKKEILFYKKNGSPFYCLLDIVPIKNEKGNVVLFLVSHKDVTKRKLSNEVHDDESANANGGSQPKLSRTKSRKFSRDVLLHLSRQYQQNNNATKSATTRSFKRSRSFSFTSERLPQYKRESTKKSKFLFLHYSTKKGLWDWWILVLTFYIAIMVPYNVAFSRHGKARDLIIVDMVIELFFILDIVVHFRTTFVNNTGRIVYEQKAIAVHYLKGWFILDFLAALPFEALYFINQSWASAAFDRKGSAFKEGFLVQLLKCGRLLRLFRVVRKLHRYTEYSTVLLTLLMLAFAMVAHWLACVWYVIGLEE…	HYSTKKGLWDWWILVLTFYIAIMVPDLIIVDMVIELFFILDIVVHFRTTFVNNTGRIVYEQKAIAVHYLKGWFILDFLAALPFEALYFINQSEGFLVQLLKCGRLLRLFRVVRKLHRYTEYSTVLLTLLMLAFAMVAHWLACVWYVIGSWLYQFGETIQRPYVNFSMTGPDEGSAYVTSLYFTLTSMTTVGFGNVSANTNAEKAFAVIVMLIGALMHAAIFGNVAAIIQKLYANRVRYHSRANEIKQFIRVHHIDGDLANRLEDYFHTTWSLSGGVDTREILATFPHEIQSDVCMHLYKGLL-ELPLFSQAPRGLVRMLSLQIRPVYVGPGEYLLMQNDVVNCIYYIASGSMEVLQGESVAAILGKGDLFGEDISRKVPIRRSNGDVRALTYCDIYYIT…		Hvul_Sc4wPfr_113.1.g28305.t1	HvKCNQ3a	MWISMSTFSGNKYCHKIKLLVYNFLDKPKTKLSYIYHVVILLLIVGNLALTIVSTKTDLELSFDIQYTLFVYELVLLIIFSVEFFIRIYVCSSNVKYRKLHGKLLYLKNFYMIIDLVVIVTSAFTVFLCDTRSNVEFLRYARFFHILRLLRMDRTRRDLHTMWNAIYSHRKELLTCYFFCAVILLLGSYVIFLTESNNENLNGKMNNMLTSLYWGIITFTTIGYGDYTPHTWYGKMIAGFLAMVGCAFLALPAGILGSGFALQVSKQKKEKGTFKVKNPAALLIQCAWRCYAVRNSKLKATWSYFVMKSVAAKEKAKTNYQKNFASNFMNLLPKSKIKYTEEDISDRLFGLKRNSKDLNGFEELVDIFQKNPDYNDWSSDIQVEYKLVYNFITIIKLIL…	KIKLLVYNFLDKPKTKLSYIYHVVILLLIVGNLALTIVSTKTDLSFDIQYTLFVYELVLLIIFSVEFFIRIYVCSSNVKYRKLHGKLLYLKNFYMIIDLVVIVTSAFTVSNVEFLRYARFFHILRLLRMDRTRRDLHTMWNAIYSHRKELLTCYFFCAVILLLGSYVIFLTESNNKMNNMLTSLYWGIITFTTIGYGDYTPHTWYGKMIAGFLAMVGCAFLALPAGILGSGFALQVSKQKKEKGTFKVKNPAALLIQCAWRCYAV--RNSKLKATWSYFVMIQVEYKLVYNFITIIKLILAARSFSDIRHPYVNMEHVLQSNSMTITLSLSHLKDIKKINEVIIS
	Adig_NW_015441984.1_prot_XP_015747539.1	AdShakR2	MLLSPASRRRSLSDTTGSHLIRGYASSTLDPRISCVAVPGKSIERITVNVSGKKYELTYNRLLKFPRSLLARSRQRAHFYDAQRNEFFFDRNRIAFESVYHFYQTAGEFLCPEQLPEELLMKEMEFFGLTYYLSQHERYSITIENAPLHKKTVIPTNPCQRRIWQVFEYPESTFVAQALNTFMLLLILFSVILLCIETLPEFGDTNMLRSSRNATNDKPKQGRVNTFSNKRGKEKAEAHDRSTSILEKLFLAEAFCIFFFTLELIIRFMVSPTKLRFFRNVLNMVDLLAVVPFYVTLVISTTPEAMQSAYVLRVTRLMRILRFAKIYRYCSAIQIFVQTMQECAGDFVMLSFLILTGTIVFASCGYFFEQEIQSNFVSIPAASWWALVTMTTIGYGDMI…	ITVNVSGKKYELTYNRLLKFPRSLLAQRAHFYDAQRNEFFFDRNRIAFESVYHFYQTAGEFLCPLPEELLMKEMEFFGLRRIWQVFEYPESTFVAQALNTFMLLLILFSVILLCIETLLAEAFCIFFFTLELIIRFMVSPTKLRFFRNVLNMVDLLAVVPFYVTLVLRVTRLMRILRFAKIYRYCSAIQIFVQTMQECAGDFVMLSFLILTGTIVFASCGYFFEFVSIPAASWWALVTMTTIGYGDMIPVTLGGKLCGALCVIAG-VIIIAPILPIIGSK		Epal_ERG_lcl_NW_018384422.1_prot_XP_028519679.1_2985	EpErg1	MPIKKGLVAFFNTFIQTIIKKFDGSPDRNFVLGNAQVSELPIIYCNEGFCELTGYSRAELVQKHCSCDFLCGQGTSETAKREIKNALKGTEEKHIEILYYRKDGTAFXCSVLVAPVKTESGSVVMYIVNHEDVTWSPNRDEVLFLQSRCFPLTSRMTYKVNFKRRSKDGEGEELRSNKSKHSKLKERPNSLPTSTATSTVQSPEFIPLMSIHPATPPESTEEGESESRPSLGKIKKSSSMTELSSSSGFFYERPEFFNKNTKLPSHSLMSALRPDMDNLFLPIKPQLSSCTSDTTLWKSKSHSFFYQSLDGSTVRLSPGLQSSVVQPRKTEKVAQVMSLGADVLPFFXLQALNIHPWTILHYSPFKAFWDWLILFLVIYTAIITPYMASFILTRDERRD…	HYSPFKAFWDWLILFLVIYTAIITPFFVILDYIVDVMFIIDIFFFFRTTFVDDNDEVISNPCRIAIHYLKTWFIIDLVAVFLFELLIMIGNTTTTLIGLLKTARLLRLVRVARKLDHYSEYGMAVLCLLMCSFALLAHWLACIWYAIGGWLDNLADQLETPYDKHIFSGPDLESKYITALYFTFFSLTSVGFGNVSPNTNTEKVFSICVMLVGSLFYAAIFVFLAAIIARLYSGAARYHAQMKRVREFIRFHQIPSPLRQRVEDYSHHIWSYTNGIDMDQVLYGFPECLQADICLHLNSSLLFFYHVFASASEGCLRALALRIRSVHLPPGDYILYQGDEVSHLYFIMRGTVEILHDDVIMAILGKGDSFFENFAQENTSGNSKASVRALTYCDLRTIA…		Hvul_Sc4wPfr_639.g22935	HvKCNQ3b	MENISTYSRNKKWYKQKKFVYNLLDKPRTKLAYTYHIVILLIIIGNMFLSFASTIPEIKLKFEVQLLLFVYEFVLLIIFIVEYFIRLSVCSSNVMYRGLSGKLIYIRSFYMVIDIIVIISSIIIVFSNVKSPNLSFLRYVRIFLILRLLRMDRTRGDLHTMWHAIYSHRKELLTCYFSCIVVLLLGSYAVFLIESNRVPSDGRINNMITGLYWGIITFTTIGYGDYTPHTWYGKLITSLLSMVGCAFFALPAGILGSGFALQVSKQKKEKGSIKIKNPAALLIQCAWRGYAVRNPNLTATWSYFLMKKVAAKEKAEAANQKVYASNFIALVPDKEVIEVANQQIKKSKTKALNKPSNDKIMGIKLKKNPKPYSGFEDLIDIFQKNRGSNNWSMDIQIKY…	KQKKFVYNLLDKPRTKLAYTYHIVILLIIIGNMFLSFASTIPEIKFEVQLLLFVYEFVLLIIFIVEYFIRLSVCSSNVMYRGLSGKLIYIRSFYMVIDIIVIISSIIIVPNLSFLRYVRIFLILRLLRMDRTRGDLHTMWHAIYSHRKELLTCYFSCIVVLLLGSYAVFLIESNRRINNMITGLYWGIITFTTIGYGDYTPHTWYGKLITSLLSMVGCAFFALPAGILGSGFALQVSKQKKEKGSIKIKNPAALLIQCAWRGYAV--RNPNLTATWSYFLMIQIKYKLVYSFMTILKLILASKSFSDTRYPYVNIEQVLQTNNNTLSCSLSHLREMKSVTGMILS
	Adig_NW_015441826.1_prot_XP_015779773.1	AdShakR3	MLQYHGKPRDLNANAVRSGSSNTYHSGAVALISPEKEKQARLLSTESTCQINREKSRLQREEKIRINVSGKRYSLARKQLQRYPSSLLGDPIKREPFFDAENEELFFDRNQTAFECVFNFYSTQGKLVFPKRSLSGQLIADELYFFGVYKNLELDDKMFNLPLPRRLQRKKIITPKNTIQRILWQMCEIPDSSIFARILNFFSLFVILFAVFLACLETLPTVRSSWKSANEMFDTPQNFSFSQLLMQRNGSSLHISNSTRYFILQAELFCIIWFTVELLFRFVVAPQKCKFVLRISNIVDFAAILPFYISLLASSGFRLPVYILKIIRISKIFLVLKMSRFVSIVKIVGKTVTACFSDLWTIVFLTFIGTVLFGSIVYHCEEVDDRTRFRSIPDACWWA…	IRINVSGKRYSLARKQLQRYPSSLLGKREPFFDAENEELFFDRNQTAFECVFNFYSTQGKLVFPLSGQLIADELYFFGVRILWQMCEIPDSSIFARILNFFSLFVILFAVFLACLETLQAELFCIIWFTVELLFRFVVAPQKCKFVLRISNIVDFAAILPFYISLLLKIIRISKIFLVLKMSRFVSIVKIVGKTVTACFSDLWTIVFLTFIGTVLFGSIVYHCEFRSIPDACWWAVVTITTLGYGDMIPRTFAGKLVGGVCCLSG-VFLITPLLPIIHNK		Epal_ERG_lcl_NW_018387955.1_prot_XP_020911403.1_22232	EpErg5	MPRVDRHSFKLRNPSYNPHLGIKGLVVMTSLGNSASTKKLGNCIIRHDAIFKAVWDWFILFLVIYTAIEIPYSVAFLLPEQIRTEVHGSGRFAAMLAGSPLAVCNLCVDLLFIVDIPINFRSTYINEGTDELVTQPKKIALHYFKSWFVIDLLSAIPFEFMIYTEKKGATTLMGLLKTARLLRLVRVVRTLDRYSEYGQAVIILLTCLFLLVAHWLACIWHVIGDNQTSSDGWVARLSKQIDAGSVNNGSTTGNPSVETRYITALYFTMTSLSSVGFGNVSPNTNAEKLFSICVMIVGALMYASIFGNMTAIIQRLYSQTSRHHRNLRIVRDFIQFYKIPPHLRDDLEEYFRHEWSYTKGVDIDTVLKRFPDSLQADICVHLHKKLFAECTAFRGASEG…	HDAIFKAVWDWFILFLVIYTAIEIPPLAVCNLCVDLLFIVDIPINFRSTYINEGDELVTQPKKIALHYFKSWFVIDLLSAIPFEFMIYTEKKATTLMGLLKTARLLRLVRVVRTLDRYSEYGQAVIILLTCLFLLVAHWLACIWHVIGGWVARLSKQIDAGSVNNGSGNPSVETRYITALYFTMTSLSSVGFGNVSPNTNAEKLFSICVMIVGALMYASIFGNMTAIIQRLYSQTSRHHRNLRIVRDFIQFYKIPPHLRDDLEEYFRHEWSYTKGVDIDTVLKRFPDSLQADICVHLHKKLFAECTAFRGASEGCLRALARRFDIRRLLPGQYLIKQGDEVKKLYFIAKGFVEVSNDGKILLVLGKGDVISCEYNTSIQTAKANASVLVQTYCQIHVVD…		Hvul_Sc4wPfr_639.g22933	HvKCNQ3c	MKKYFLIVSRKDWNKIKFLLYNILDKTGTKSSFIYNIIVFLFLAGAVILHIVSTVNILEENFNLRFAIFVYDFFVLIFFGFEFVIRLFVCSANVRYCGIRGRLIYIKKVYTLIDILVIVSSVVIIVLHYNESYRGTMHYANYFQILRLVRIDRTKGHLETMWQAIYSHRKELLTCYFSCISILVLGTYIIFLMESQSEPTDHSIDNMMNGLYWGIVTFTTTGYGDYAPQTWYGQLITGLLCMIGCAFFALPAGILGSGFALQVSKKKKEKGSIKVKNPAAILIQCAWRNYAVKNLNSKATWKYVISKIAAEKEKANAAKQLSSRVTTFSNLNTDDHINSAGIIQSSNLKTPKRKDHKEKSKTNGAGQPNYDTTSNYRGISLIRSSDTRIVKSYDNIDHV…	KIKFLLYNILDKTGTKSSFIYNIIVFLFLAGAVILHIVSTVNILNFNLRFAIFVYDFFVLIFFGFEFVIRLFVCSANVRYCGIRGRLIYIKKVYTLIDILVIVSSVVIISYRGTMHYANYFQILRLVRIDRTKGHLETMWQAIYSHRKELLTCYFSCISILVLGTYIIFLMESQSSIDNMMNGLYWGIVTFTTTGYGDYAPQTWYGQLITGLLCMIGCAFFALPAGILGSGFALQVSKKKKEKGSIKVKNPAAILIQCAWRNYAV--KNLNSKATWKYVISIPFKYKFLYNFISILKVILAVKFFSVTRHPYVNLEHILQINNLSLSCSSSLLREIKSTIGLIQS
	Adig_NW_015441059.1_prot_XP_015753614.1	AdShakR4	MEMNSTTENDPVFNPISDDRVVINVSGMIFETRQNTLSRFPQTLLGNEEKRRQFYVAELDEYFFNRNRAAFEAILYYYQSRGRLKRPADVPMCIFKREIEFFQLGDDVLSDIRMKEGYIILHTENREYPKNKLQRMIWELFDQPDTSTLASFLAIFSVVIILLAIVLSILETVPSIKLKKITSGNMTNFTTAEISTGIRSTWFLSELAFNAWFTFEYLVRLITCPNKCQFFSSLLNFIDLAAIAPFYIMLLLDSSKTTSVSVLRILRIIRVFRIFKLSRYSKSLQIIGYCVLESVRELGLLILCLFFSVVVSASLLYYIELGSTNTDFISVPATFWFSLQTITTIGYGDMVPHDPFAKLVSAACAIFGAVTLALPVLTFVSNFNTLYYKNVMEVKEENH…	VVINVSGMIFETRQNTLSRFPQTLLGKRRQFYVAELDEYFFNRNRAAFEAILYYYQSRGRLKRPVPMCIFKREIEFFQLRMIWELFDQPDTSTLASFLAIFSVVIILLAIVLSILETVLSELAFNAWFTFEYLVRLITCPNKCQFFSSLLNFIDLAAIAPFYIMLLLRILRIIRVFRIFKLSRYSKSLQIIGYCVLESVRELGLLILCLFFSVVVSASLLYYIEFISVPATFWFSLQTITTIGYGDMVPHDPFAKLVSAACAIFG-AVTLALPVLTFVSN		Hydra vulgaris					Hvul_Sc4wPfr_165.g10020.t1	HvKCNQ3d	MYLHKFRLKVFYFMERPSSRYAVLYHTLVLLSIMCNALIGIISTIDVYEKSTTVQMLFWKYEIFMLAIFVAELAVRLIVCGVISNYSGFIGRLVFMKNIYMLADIFIILSTITSIVIKSNDASLDLLRFSKFFQCFQMFRILRLDRRRGDILTMLNILREHKKELLSSYFVCLNILLFGSYIIYAVEKTHNQSSENQIDNMANGLYWGVITFTSVGYGDYLPKTWAGKILTGFFSAFGCAFFSLPAGIIGSGLAIHVSRQKREQRSMEIKHPACIVIQTAWRIYAINNNLKSIKIQVFSHILCENKMVDDAFKQKIPNFINEKKPRSSTDPLRHEKYSNERNLFKKHKNTNNLIILEEFLENSCFSTVADNFVKKNEITRQYKIAIKFITLTKFFVAIK…	KFRLKVFYFMERPSSRYAVLYHTLVLLSIMCNALIGIISTIDVYSTTVQMLFWKYEIFMLAIFVAELAVRLIVCGVISNYSGFIGRLVFMKNIYMLADIFIILSTITSIDLLRFSKFFQCFQMFRILRLDRRRGDILTMLNILREHKKELLSSYFVCLNILLFGSYIIYAVEKTHQIDNMANGLYWGVITFTSVGYGDYLPKTWAGKILTGFFSAFGCAFFSLPAGIIGSGLAIHVSRQKREQRSMEIKHPACIVIQTAWRIYAINNNLKSIKIQVFSHILITRQYKIAIKFITLTKFFVAIKNFKISNSPYVNVEDFLEKSNRQLTDSARLLKELNRKFDEINK
	Adig_NW_015441059.1_prot_XP_015753626.1	AdShakR5	METGDYATDTDRLLVINVSGAIFEISEHKVALFPQSLLGCPRKRRRYFDSQREQYFFDRHRQAFEGILFYYQNQGRLIYPDNVPSQVFEEEVKFFMLPVEQDNCQRLENVLLGDVHRSRPQNVWQRTLWELFEFPDSSMAAKVLAILSQVFIVVSLAASCLKTVDSLQTGHVVEQETFQQQNSTSLSVVESKPKQTNLQYDQWFSFDLVCYSWFTLECAVRLLASPNKSEYFKLLPNCVDFATIVIFYLALTIKVTWPSARTLLLLLETLATIRMLKIVRYSEGMRILVLTVASGIRDIGLLVTFGTTAVVLGSSAVFFVELNENDNSHFTSIPDTFWWAIITICTVGYGDKVPSTPMGKFLGAICAVLGTVTIALPLFRFAAHFRTRIERSSFVAAIH…	LVINVSGAIFEISEHKVALFPQSLLGKRRRYFDSQREQYFFDRHRQAFEGILFYYQNQGRLIYPVPSQVFEEEVKFFMLRTLWELFEFPDSSMAAKVLAILSQVFIVVSLAASCLKTVSFDLVCYSWFTLECAVRLLASPNKSEYFKLLPNCVDFATIVIFYLALTLLLLETLATIRMLKIVRYSEGMRILVLTVASGIRDIGLLVTFGTTAVVLGSSAVFFVEFTSIPDTFWWAIITICTVGYGDKVPSTPMGKFLGAICAVLG-TVTIALPLFRFAAH		Hvul_Eag_Res_Sc4wPfr_381.1.g32277.t1	HvEaga	MEDSNENRFLETIIEKAKDIGGLFIIASSVTLNRSILYCSVQFSEKIKLLRTVVLKKNAYLDFLFGKQTNILSIKRYKEAIDLNKKENVEMVLYDASGFKAWYLVSTIPVFNCNLEQTLILIFFNEIGYLKKSLNELDSPKTKWRNIARRVMVKNKMKLENNNFDKKMSLEEMISFYEEMFIPFYGREKVKLPEYVISQDHILKKCWDSFMLFIKNFIYAVQTLILIRLLRLTFAPKKLIPYLDSNIFTLVLWMFIFLICAHWLACIWYLIGFQIDVVVKQNSHGWLSYLMSIEYSYSGANATTLIADGKGPPILDCYITALYFVVTILSTCGFGNSGNDASTLTEKMFTIIAMVLGCVLYAFIFGKVNNIIAQLYHATNEYSAQLNAIKHFIKTYKVP…	QDHILKKCWDSFMLFIV-YTAIVLPFSICFDTVFDIAFLVDIGLTFFTTYVDKKGVLVTDLKKIKSDYLKGWF-------------------------TLILIRLLRLTFAPKKLIPYLDSNIFTLVLWMFIFLICAHWLACIWYLIGGWLSYL-MSIEYSYSGANAKGPPILDCYITALYFVVTILSTCGFGNSGASTLTEKMFTIIAMVLGCVLYAFIFGKVNNIIAQLYHATNEYSAQLNAIKHFIKTYKVPNSIGSRLKDYFIATWTVTKGVNQEKIMNRYPRDLQSDLCLCIHKKVFEKETCFKNMSKEAQRSVSRYFWVLRTPPGDILVSYCEMVDSIYFVISGAFEVNCNEELIGLIGPGDSFGQRLVSKPE--KSTCEVKSTSYGIVHSIN…		Nematostella vectensis
	Adig_NW_015441059.1_prot_XP_015753435.1	AdShakR6	MEDRVVINVSGMTFETKEDTLSRFPDTLLGSPYRRQKYFNPTAQEYFFNRHRVVFESILFYYQSGGRLIWPEDVPASIFTEEVEFFELGEQALKDVAKCTYKEKKRVSPQFALQRKMWDLFEHPDTSHFARGVALLSILMIVLSVTISCVETLPYFKALRDSECNTTTADTLTACHESSDGKENSTRQCHSDKIDEENCPHKTLEVFMVLEIMCYSWFLFEYLVRFASAPNRSQFLLSPLNFVDLLAIVPFFTILISGNRRLVSLAVLRTARLIRIFRILKLTRYSRGLKVLMFTLRASISELEMMVLFMFMIVILSSSAVFYTDLGADGSKFTSIPETFWWSITTVSTVGYGDFYPVTDFGKFVGGVCAVFGVLAFSLPVMAFAVNFNAYLLGEPIRK…	VVINVSGMTFETKEDTLSRFPDTLLGRRQKYFNPTAQEYFFNRHRVVFESILFYYQSGGRLIWPVPASIFTEEVEFFELRKMWDLFEHPDTSHFARGVALLSILMIVLSVTISCVETLVLEIMCYSWFLFEYLVRFASAPNRSQFLLSPLNFVDLLAIVPFFTILILRTARLIRIFRILKLTRYSRGLKVLMFTLRASISELEMMVLFMFMIVILSSSAVFYTDFTSIPETFWWSITTVSTVGYGDFYPVTDFGKFVGGVCAVFG-VLAFSLPVMAFAVN		Hvul_Eag_Res_Sc4wPfr_137.g27958.t1	HvEagb	MANSQQNKFLETIILKATEIGGIFIIANALKNTHPIIYCSENFSLQTGFTRSEVTRKDVYLEFLHGKKTDPATKKCYMNGVLSKSNTKVQLILYNAYGFKRWFLISLIPVKNNNGIVCLFLVFFHDITHTKPPIKESPKKKWKRAIKMILKKKVVPNYTSCNKVEMSLSKICNFYNKIYIPDYKNQLYIPKWIIYHLHPIKVIWDFIMLALTVVFNAVIIPFAESFDYRNKAIDNFSIFTYVVYTIDIVMVFFTSVEKDGVLVTNHKKLRKYYLRSWFLFDIVSSFPYDLFSVSKKNVLIVIKLLKIIRIMRLIKVSQVILDLIGHSFTTLMEDGKYKSINDISLSTRYISALYYAATSLSTIGFGNIAPNTFAEKIFGIVTMILGCLAYAFIFGQVNN…	HLHPIKVIWDFIMLALTVFNAVIIPAIDNFSIFTYVVYTIDIVMVFFTS-VEKDGVLVTNHKKLRKYYLRSWFLFDIVSSFPYDLFSVSKKNVLIVIKLLKIIRIMRLIKVSQVILDLIGHSFTTLMGWFMLFCLCGHWMACV-----------EDGKYKSIN-----DISLSTRYISALYYAATSLSTIGFGNIAPNTFAEKIFGIVTMILGCLAYAFIFGQVNNIIFQLSQSKNEHLSQLRELRQFNALYKIPKDIRTLAENYCIATWQVTKGTDEEKITQSIPRSLQSDLCFHIHGDVFKNESVFHYLSENALRALSRYFWTLRTFSGDKLIQQGEIVTSIYFVTYGLFEIKDGSDLIGLVGPGDSFGQY--PIVEPADSKFEVIANSFSEIHVIR…		Nvec_KCNQ	NvKCNQ	MYGKASADFNGANDFVGDGGFSLKESRYENESKIQLNRLDTGEEKTNEKHYEQPGSANGHSGRLDLLGRPVPGSKNRPHSEKYRRIQLYCYNFLERPRGLAIVYHVALCILVIVSLILTALSTVNIYEALLDTPIFIVEIVLVTVFIVEYGLRLWSAGCRSTYVGLRGRLNFAKKTYAILDVLVIFSSIAGLALSTNGSSITVRLVRFLPLLRVLRFDRQGSTWKLLASVIYIHRKELLTTLYLGFISLIFASFVLYMVEKDENVKFDSWPNSFWWGIVTLTTIGYGDKTPITWYGRLCASIFAVCGISFFALPAGILGSGFALKVTQQQRQKHFHRRRRPAAILLQSYWRMYCADINSKSVATWLPHIYYHKPTVNSIPSGADKPFSSIGVESPVVQP…	RIQLYCYNFLERPRGL-AIVYHVALCILVIVSLILTALSTVNIYEALLDTPIFIVEIVLVTVFIVEYGLRLWSAGCRSTYVGLRGRLNFAKKTYAILDVLVIFSSIAGLGSSITVRLVRFLPLLRVLRFDRQGSTWKLLASVIYIHRKELLTTLYLGFISLIFASFVLYMVEKDEKFDSWPNSFWWGIVTLTTIGYGDKTPITWYGRLCASIFAVCGISFFALPAGILGSGFALKVTQQQRQKHFHRRRRPAAILLQSYWRMYCA-DINSKSVATWLPHIYLSNAQKHAIRLIRLLKLKVAVRKFKEARRPY-DVKDVIEQYSTGHVEMLARMRSLQQRVEKLPG
	Adig_NW_015441059.1_prot_XP_015753446.1	AdShakR7	MTSKDCSSIISPARKPVNDRVRINVSGTMFETLEETLSRFPDTLLGCPNKRLKYFDKKHDEYFFNRNRLAFDAILFFYQSYGRLVRPEIVPENVFFEEVRFFQIHSDLISTRDKIVRALTGNDERLPNNFIKRKIWLLFSRPESSHAAKVFAILSVIIILLSVAIPCFESTEQENIVTSSSAVFLSLEIACYIWFTVELVVRFCTAPSKLHFFRSTLNIVDIISVLPYYILLTMQGARAPLSVLRGARMLRVLRIFKLSRYSSGMRVLLFTFSTSMKELGMFVIFITVSVVLSASAAFYAERFYSEKSAFTSIPDALWWAVNTITTVGYGDQYPLTDSGKVVGCLSTVFGVLVIALPVFLFVANFKKVMNVSMAIVNAEKERKATS	VRINVSGTMFETLEETLSRFPDTLLGKRLKYFDKKHDEYFFNRNRLAFDAILFFYQSYGRLVRPVPENVFFEEVRFFQIRKIWLLFSRPESSHAAKVFAILSVIIILLSVAIPCFES-SLEIACYIWFTVELVVRFCTAPSKLHFFRSTLNIVDIISVLPYYILLTLRGARMLRVLRIFKLSRYSSGMRVLLFTFSTSMKELGMFVIFITVSVVLSASAAFYAEFTSIPDALWWAVNTITTVGYGDQYPLTDSGKVVGCLSTVFG-VLVIALPVFLFVAN		Hvul_Eag_Res_Sc4wPfr_802.3.g32458.t1	HvEagc	MVKNLLFILFLLTSPRLRWKKAVKKILNKPTHEDIFPNNKTSLSTLYNYYDTLFIPEYGCKLKVPNRGMTAFDLVCNVFVVIDIVTTFFTSFVDDDGVLVTNLPKIRLRYLKTWFAFDFLSALPYGLLDYTSNKHSKLITIVRVVKVFRLVRLVKVKDILAQYLENGVITLAIWILVFCLCAHWMACIWILIAREVDIPNERSDSWLFTMVSQYNSSSYINITDFQVDNQSRTLVYVSALYYSLSSLTTCGFGNIAPNTFAEKVFGVVTMVFGCLMYAFIFGQVTNIISQLSETTNEYMSQLRAIRQFNSIYKIPKEIRNRVEHYFISSWAVTKGTEEEKIMSKFPRSLQSDLCFHIHGDVFKNEPAFRHLSKNALRALSRFFWTLRTSPGDKIIYQGE…	HSSPAKMLWDFFILVISIYTAVI-PGMTAFDLVCNVFVVIDIVTTFFTSFVDDDGVLVTNLPKIRLRYLKTWFAFDFLSALPYGLLDYTSNKLITIVRVVKVFRLVRLVKVKDILAQYLENGVITLAIWILVFCLCAHWMACIWILIASWLFTMVSQNSSSYINITDDNQSRTLVYVSALYYSLSSLTTCGFGNIAPNTFAEKVFGVVTMVFGCLMYAFIFGQVTNIISQLSETTNEYMSQLRAIRQFNSIYKIPKEIRNRVEHYFISSWAVTKGTEEEKIMSKFPRSLQSDLCFHIHGDVFKNEPAFRHLSKNALRALSRFFWTLRTSPGDKIIYQGELVTSIYFVTCGSFEVKDGSSLIGLIGPGDSFGLR--PVMEPSKSICEVQANSFGEIHGVS…		Renilla muelleri
	Adig_NW_015441072.1_prot_XP_015774781.1	AdShakR8	MFQLLNRQHDALEVRADMKSALRATVEFKTGPRLYSKNYNRRASCPEAALASTETSHALRERQLVVNNERVKINISGKIYETLYSTLARFPETLLGSPSKRIQYFDQGRQEYFFNRNRNAFDAILFYYQSNGLLTRPENIRLQEFCDELKFFEIGEETLNEFKRDEGALDDDDDEEVTLPSNFILAKIWLWFEYPVLSKVSRLVATISVFLISLSIVVLCAETYQNNNEVQRIYNHLEWVCIAWFTLEFVLRIISCPDKVKFLRDVLNLIDLASLIAFYCLLIFNKDKAGHKVAGLFRVSRLLKLFRHLDELKVLVKTVRATWRELIMIMFFILITTAIFSGWTFYVEHEDQKEEFSSIPASAWFVIISMTNVGYGDMVPITTLGKLLGAICTLAGVLV…	VKINISGKIYETLYSTLARFPETLLGKRIQYFDQGRQEYFFNRNRNAFDAILFYYQSNGLLTRPIRLQEFCDELKFFEIAKIWLWFEYPVLSKVSRLVATISVFLISLSIVVLCAET-HLEWVCIAWFTLEFVLRIISCPDKVKFLRDVLNLIDLASLIAFYCLLIHKVAGLFRVSRLLKLFRHLDELKVLVKTVRATWRELIMIMFFILITTAIFSGWTFYVEFSSIPASAWFVIISMTNVGYGDMVPITTLGKLLGAICTLAG-VLVIALPSPVIVTK		Hvul_Eag_Res_Sc4wPfr_137.g27959.t1	HvEagd	MADTLENRVLESLLDYAKSSGASFVIANALLQRNPIIYCSQSFSRETGFTRSEVTRKDAFLYFLCGNLTSLSSQESLKNAVLSKSKTQIEMILYNVAGFKKWYLVSLLPVKNSNKVVSLLTIFFHDISYIKAPLTESPKRKWKKAVKKILNKTPHKVTSPNTLNELSLPALVSYYDRIFIPDYGCKQKLPKYIINHSCTEKVSWDYFILTITFVYTAVIIPFDACFNYKSIAMTVFDLVCNVFVIIDIAAAFFTSFVDKSGNLVTNAHKIKLRYLKTWFAFDIISALPYGVLDYININSKSKLIIIIRVVKVFRLVRLVKVKNILAQYLGNGVITLVIWILFFCLCSHWMACIWFLIATFDLENQNTNSWVYCLYIENTEPFQNDFDVNTQRKGFIYIS…	HSCTEKVSWDYFILTITFYTAVIIPAMTVFDLVCNVFVIIDIAAAFFTSFVDKSGNLVTNAHKIKLRYLKTWFAFDIISALPYGVLDYININLIIIIRVVKVFRLVRLVKVKNILAQYLGNGVITLVIWILFFCLCSHWMACIWFLIASWVYCLYIENTEPFQNDFDNTQRKGFIYISALYYTLSSLTTCGFGNIAPNTFAERIFGVVTMVFG----------LTNIISQLSKTKNEYTSQLRTIRQFNAINKIPKKVCKRAENYFIASWVVKKGTEKEKVMSKFPLSLQSDLCLHIHKNVFKNEPAFRFLSKNALRALSRCFWTLRTSPGDKIIYQEEIVTSIYFVTCGSFEVKETGNLIGLIAPFDSFGLR--PVMESSKSKFEVRANSFGEIHGLR…		Rmue_KCNQ_g21578.t1	RmKCNQ	MGKQNSDIDKVMKINDDDERQGNYCHPLKYQIPKATEDAFKYSYFPRTIREWNKLPPLKFKFALVLAGLVLAVLETMDEYKDNGTFRFRIYVLELFLLILFTVEYLLRMWSAGCRSTYVGIFGRLRFAFKPFVIVDLVVIGSTAAVILRSTVSPRAKLSSAISILRFFQVLRMIRFDRQGGSWKLLGSVLFLHKQELMTTFYIGFCSLIFASFFVYQAEKDVNEKEFGTFADSFWWGVVTLTTVGYGDKIPISWAGRGVAAFFAIMGISFFALPAGILGSGFALKVSQQQRQKHAKRRRRPAATLIQCNWRYYASHKGSKLTATWLPYVRYIQEKNARLEELRELRENHVDRPPPNYARTRKLSIFGRKTSGPSSDGSLIGTLSLDQGKIRTRKKSQDL…	KATEDAFKYSYFPRTNKLPPLKFKFALVLAGLVLAVLETMDEYKNGTFRFRIYVLELFLLILFTVEYLLRMWSAGCRSTYVGIFGRLRFAFKPFVIVDLVVIGSTAAVIKLSSAISILRFFQVLRMIRFDRQGGSWKLLGSVLFLHKQELMTTFYIGFCSLIFASFFVYQAEKDVEFGTFADSFWWGVVTLTTVGYGDKIPISWAGRGVAAFFAIMGISFFALPAGILGSGFALKVSQQQRQKHAKRRRRPAATLIQCNWRYYAS-HKGSKLTATWLPYVRLAPACKLGIRFTRYLKFLVALRKFKLAKKPY-DVKDVIEQYSTGHVELLGKVKGISYKIDEALG
	Adig_NW_015441148.1_prot_XP_015757368.1	AdShakR10	MHAISAAAASGITDCYDISNRYSYKADSLEHKAHTYTAADTGIRIRINVRGLIFETYEQTLAQYPETLLGSPSKRVEYYNPLSKEYFFDRDKSVFDSILFFYQSCGILSCPDHVPRENFLEEIKFFQLHEADKRYKQEIEPVETSKVTQIDMPEHPLRRKIWQLFEYPDSSFYADLLAKFSLIVIIMSTITFCIETLPSFGRKEICLNVTAKASNDSEPYNGSLRNSLQSPVALETHCYVKERGSYWQSIETAYVVWFSFEYLMRAICAPRRIKFLTSALGIVDVLAILPFYITLFIQDDGLLFASFPVLRVIRLVRVLRVLKLSRYSKGLKVLARTLIISGKDLPSLLAVLVINIVLFSSVVYYVENDIKNNDFKSIPDAFWWAIVTMTAVGYGDKVP…	IRINVRGLIFETYEQTLAQYPETLLGKRVEYYNPLSKEYFFDRDKSVFDSILFFYQSCGILSCPVPRENFLEEIKFFQLRKIWQLFEYPDSSFYADLLAKFSLIVIIMSTITFCIETLSIETAYVVWFSFEYLMRAICAPRRIKFLTSALGIVDVLAILPFYITLFLRVIRLVRVLRVLKLSRYSKGLKVLARTLIISGKDLPSLLAVLVINIVLFSSVVYYVEFKSIPDAFWWAIVTMTAVGYGDKVPKGALGKLMGAICAISGIVVLFCLPTPVLLSH		Hvul_Erg_Res_Sc4wPfr_1300.g9812.t1	HvErg1a	MSVRRSVKRWRGSYRKSTINSQTLLRSTLSALKVMSLGSDTLPQIRCNEECNHSFIILHYSGCKAIWDWFILLLVMYTAIVTPYVVTFLSTSESCIPPNKSLKIIDVVVDVMFVADIAINFRTTFVDSNDEVVTNSCRIAVNYLKGWFILDFLAAFPFQYLCILSKINQITLINLVKSARLLRLAKVARKIDMYSEYNIALLLLLVFGFALVAHWLACIWYAIGVHEYRAKNSLSWLTKLSNDLKSINETEMNPDLKTKYLTALYFTLSSMTSVGFGNVSANTNGEKIFAILIMLVGALMYAVIFGNVTAVIQRLYSGIAHYQSTMRKVRQFIRFYQIPSPLRQRLEDYSQYNYSYTNGIDMNEVLGHFPEGLQADICLHLNRNLFSRSSGFRDLSPGC…	HYSGCKAIWDWFILLLVMYTAIVTPSLKIIDVVVDVMFVADIAINFRTTFVDSNDEVVTNSCRIAVNYLKGWFILDFLAAFPFQYLCILSKIQITLINLVKSARLLRLAKVARKIDMYSEYNIALLLLLVFGFALVAHWLACIWYAIGSWLTKLSNDLKSINETEM--NPDLKTKYLTALYFTLSSMTSVGFGNVSANTNGEKIFAILIMLVGALMYAVIFGNVTAVIQRLYSGIAHYQSTMRKVRQFIRFYQIPSPLRQRLEDYSQYNYSYTNGIDMNEVLGHFPEGLQADICLHLNRNLFSRSSGFRDLSPGCLRSLSLKLKTTRYTPGNYIIHYGDEIVNLMWVERGTLEVIKGDKVLSVLGKCDSFGENFGHNRLVGKSCASVRALSYCDIQYMP…		Rhopilema esculentum
	Adig_NW_015441079.1_prot_XP_015748929.1	AdShakR11	MISKYEGLENQKSENGRTSSHHQKVQINVRGEMFETYEHTLSRFPRTLLGSQSKRSRFYNPLRREYYFDRDKAVFDSILFYYQSNGILSKPETVPYEMFWSELKFFQLDGNFEDSDGEMGHDLAQQSFNASLPCLSEVKKIRRNLWRFFEQPVTHAERTFKKACLILTVLSLVCLCLETLPSVQHNQIQGQGDDTTSQGIQVDYDIVWSAVEVVFTIWFTVEFILRSLCAPKIAKFMLSFNTIVDITALSPFYITVIIERVTHKEVDSVVPHKFLKIIRLVRLMKLKRYSVSIRLLFETIIDSGEHMRLFALCIIFNTVLLSSFVYFSEGEGNNPKFTSIPSTFWFTIITLSSVGYGDYVPASAAGKLVGSFCCIGGTVAMFCFTPVLFTEFRKSWQRY…	VQINVRGEMFETYEHTLSRFPRTLLGKRSRFYNPLRREYYFDRDKAVFDSILFYYQSNGILSKPVPYEMFWSELKFFQLRNLWRFFEQPVT-HAERTFKKACLILTVLSLVCLCLETLAVEVVFTIWFTVEFILRSLCAPKIAKFMLSFNTIVDITALSPFYITVIHKFLKIIRLVRLMKLKRYSVSIRLLFETIIDSGEHMRLFALCIIFNTVLLSSFVYFSEFTSIPSTFWFTIITLSSVGYGDYVPASAAGKLVGSFCCIGG-TVAMFCFTPVLFTE		Hvul_Erg_Res_Sc4wPfr_508.g5881.t1	HvEag1b	MLTFSIKSYGETKFDKIKKLMMVNQNTKPRRHVTRKRKISVEMTRVMFLGSDILPQYKLFQEKGRSYIILHYSGLKAIWDWFILLLVMYTAIVIPFMVTFVLSPKSCTATNRSLYIIENIVDIMFVIDIIINFRTSFVDSNDEVVYDSCRIAVNYLKGWFILDFLAAFPFQLLCVISHVNQTTTLISLVKSARLLRLVRVTRKLDMYFEYNVALLLLLLFGFALIAHWLACIWYAIGAYENSLKNSQSWLLKLTKDFNKTINKTEFELDISTSYLTALYFTLSSMTSVGFGNISANTNREKLFAILIMLLGALMYAIIFGNVTAIIHRLYSGMAHYHSTMRRVRQFIRFYRIPSPLRQRLEDYSQYDYSYTNVYNRLIGKSCASVCALTYCDIQSISRD…	HYSGLKAIWDWFILLLVMYTAIVIPSLYIIENIVDIMFVIDIIINFRTSFVDSNDEVVYDSCRIAVNYLKGWFILDFLAAFPFQLLCVISHVTTTLISLVKSARLLRLVRVTRKLDMYFEYNVALLLLLLFGFALIAHWLACIWYAIGSWLLKLTKDFNKTINKTEFE-LDISTSYLTALYFTLSSMTSVGFGNISANTNREKLFAILIMLLGALMYAIIFGNVTAIIHRLYSGMAHYHSTMRRVRQFIRFYRIPSPLRQRLEDYSQYDYSYTNV----------------------------------------------------------------------------------------LGKCDSFGENFGYNRLIGKSCASVCALTYCDIQSIS…		Resc_012543-T1Res_012543	ReKCNQ1	MKGSKQNGDIELVGFDKKPSPAISERPQNPWDNNGEYVYHLHHPNHEKPGLKRYRDMQILVYNFLERPRSWPSIIYHSCVFLLILLSLVLSVVTTIDQFAKNDVVEKTVFYLEIILIAVFTIEYGLRVWACSSHGTYSGCGGKFKFIRKPYMVIDIIVIIATLVLIIEHKKAEFLNISILRFLRFLQVLRILRLDRQRGAFKMVSQVVYDHRQELLTCWYMSFIILITCSFLVYLAERSSATVGDNGMENLADGLYWGIISLLTIGYGDISPQTWVAKLITCCFSLVGTAFFALPAGILGSGFALQVAQHQREKHFNNRRIPAAILIQSCWRRYATDPINGLHATWIRYLRMIDKRKLPRNDTKSPGASPSVASDNRRSIIKKLQLVRTSSLAEKFRNR…	DMQILVYNFLERPRSWPSIIYHSCVFLLILLSLVLSVVTTIDQFNDVVEKTVFYLEIILIAVFTIEYGLRVWACSSHGTYSGCGGKFKFIRKPYMVIDIIVIIATLVLILNISILRFLRFLQVLRILRLDRQRGAFKMVSQVVYDHRQELLTCWYMSFIILITCSFLVYLAERSSGMENLADGLYWGIISLLTIGYGDISPQTWVAKLITCCFSLVGTAFFALPAGILGSGFALQVAQHQREKHFNNRRIPAAILIQSCWRRYAT-DPINGLHATWIRYLRLTSTERVAIRFIAEVQFILSIKKFKEARRPY-DVKDVIEQYTAGQMEMFSYIKKLQSRIEVALG
	Adig_NW_015441149.1_prot_XP_015757547.1	AdShakR12	MTTVKRKRITLNIRGCRFETFQTTLEEFPDTLLGSEEKRQRFYDPRTDEYYLERDKYAFDAILFYYQSRGILSRPSTVSVSDFDEELKFYEIVGCQAPGQAEIRSEDRMPAKQWQRTLWQLLEYPESSKQAGLFSKLSMAVIVFSVVVFCAETMDVGKSLSSSNVTNNTSLLEAVANKEMSKRPRLWFLIDTCIITWFCAEYVARLVSAPDKIKFIFSCLALIDVAAILPFFLSLILGEGYTPALSFTIMRIFRLLRVVRLLKLTRYVAALRILGNTVHSCQEQLVALLFLILISVILFSSSIYYIEKEKNADQFYSIPASFWWTIVTMTTVGYGDMAPITPLGRIVGAICAVFGVVVMVCLPSPVFISSFNDIYLQYVNTLKKNEEMANTRKHEATTN…	ITLNIRGCRFETFQTTLEEFPDTLLGKRQRFYDPRTDEYYLERDKYAFDAILFYYQSRGILSRPVSVSDFDEELKFYEIRTLWQLLEYPESSKQAGLFSKLSMAVIVFSVVVFCAETMLIDTCIITWFCAEYVARLVSAPDKIKFIFSCLALIDVAAILPFFLSLIMRIFRLLRVVRLLKLTRYVAALRILGNTVHSCQEQLVALLFLILISVILFSSSIYYIEFYSIPASFWWTIVTMTTVGYGDMAPITPLGRIVGAICAVFGVVVMVCLPSPVFISS		Hvul_Erg_Res_Sc4wPfr_226.1.g26808.t1	HvEag1c	MLAERRKINKWNRVYRRSRVMSHTLLRSTMSVFKVMSLGSDVLPQIKCNQDKNYSYIILHYSGYKAIWDWFILLLVMYTAIVTPYMVTFLLGSNRSLTIIDNFIDFIFVIDILMNCRTSFVDANDEVVNDPCRIAVNYLKGWFVFDFLAAFPFQLICMMLGINQTTVLISLGKSARLLRLIRVTRKLDMYSEYNLALLLLLVFGFALMAHWLACIWYAIGINESPTYNNVDWLSKLSKDLNLNETGKLDVTTAYLTALYFTLSSLTSVGFGNVSANTNGEKLFAILIMLIGALMYAVIFGNVTAIIHRLYSGLAHYHSTMRRVRQFIRFYQIPSPLRQRLEDYSHYDYSYTNGIDMNEILGHFPEGLQADVCLHLNRNLFTKNLAFRSLPAGCLRSLSL…	HYSGYKAIWDWFILLLVMYTAIVTPSLTIIDNFIDFIFVIDILMNCRTSFVDANDEVVNDPCRIAVNYLKGWFVFDFLAAFPFQLICMMLGITTVLISLGKSARLLRLIRVTRKLDMYSEYNLALLLLLVFGFALMAHWLACIWYAIGDWLSKLSKDLNL-----NEGKLDVTTAYLTALYFTLSSLTSVGFGNVSANTNGEKLFAILIMLIGALMYAVIFGNVTAIIHRLYSGLAHYHSTMRRVRQFIRFYQIPSPLRQRLEDYSHYDYSYTNGIDMNEILGHFPEGLQADVCLHLNRNLFTKNLAFRSLPAGCLRSLSLKLKTTRYTPGNYIIHYGDEVVKLMWIERGTLEILQGEKVVSILGKGDSFGENFGYDRLVAKSCASVRALSYCDIQSIS…		Resc_012489-T1Resc_012489	ReKCNQ2a	MSSKRNGGIELKSAFTMGFGRKKEVSFARSRSATEEELEEKILRPSSPHMRRKSMIPHSVPGYVKYRQKGNQRARRLRADLFHFLEGCRTFYSALYHVFVFLIILASLAMAIMLSMNEFKDSAKYQFVMLKIEYVLLGIFFVEYLLRLWSSSAHGHYSNFLGKVRYILTPHMILDLLIMVCSVGLIYGKHLDLDPKTEKLMHMLLLLRILRVDRQNRSFAMFKKVFLKHRKELLTCWYMSFIMIMFVAILVYALETDPKDVTVNNLFNGFYWGVISLASIGYGDISPNTAIAKILICVIAVFGTAFFAMPAGIIGSGFALQVAEHQKEKHINRKRRPAAVLIQSFWRRYAGDHDLHATWLRHMVDRESRRITKQRIIKSQDVLQGHIPLSAVTASSKPT…	RLRADLFHFLEGCRTFYSALYHVFVFLIILASLAMAIMLSMNEFSAKYQFVMLKIEYVLLGIFFVEYLLRLWSSSAHGHYSNFLGKVRYILTPHMILDLLIMVCSVGLILDPKTEKLMHMLLLLRILRVDRQNRSFAMFKKVFLKHRKELLTCWYMSFIMIMFVAILVYALETDPTVNNLFNGFYWGVISLASIGYGDISPNTAIAKILICVIAVFGTAFFAMPAGIIGSGFALQVAEHQKEKHINRKRRPAAVLIQSFWRRYAG---DHDLHATWLRHMVLTLSEKNALRFIRRLKIRAALKLFRQARRPY-DERDILDQFAAGQVEMFAKLRMMGSRVERISL
	Adig_NW_015441327.1_prot_XP_015767443.1	AdShaw1	MSEVSKATEGVITMDGNKANVITEEVSILQEPISPNSTNNQDCELHKQLSQPSSSPPTTSKRKDRVCINVGGVRHETYRSTLKNIPDTRLSWLVDASAGSVDHDADLGEYFFDRHPGVFANVLNYYRTGNLHCPLDVCGPLFEDELNFWGIDDQQVESCCWLTYRQHRDAQETLAAFEGVEFDNDFEDEEPDFGRYGFAFAAETEPNTTLWQKYQPRIWTLMEEPYSSKLAKVIAYATLTLIVISVILFCLESLQFFQRGKPKLALAVLEGICVAWFTLELLVRFIFCPEKLAFFKKVMNWIDFLAIVPFYISLVYPSESNVEILNIIRLIRIFRIFKLSRHSSGLQILGHTLRASFRELLLLISLLLIGVVLFASLIYYFEKDVPKTSFSDIPNCFWW…	VCINVGGVRHETYRSTLKNIPDTRLSAGSVDHDADLGEYFFDRHPGVFANVLNYYRT-GNLHCPVCGPLFEDELNFWGIPRIWTLMEEPYSSKLAKVIAYATLTLIVISVILFCLESLVLEGICVAWFTLELLVRFIFCPEKLAFFKKVMNWIDFLAIVPFYISLVLNIIRLIRIFRIFKLSRHSSGLQILGHTLRASFRELLLLISLLLIGVVLFASLIYYFEFSDIPNCFWWAVVTMTTVGYGDMVPATAVGKFIGSICAVCG-VLTIALPVPVIVNN		Hvul_Erg_Res_Sc4wPfr_1300.g9816.t2	HvEag1d	MSVNRVSRKSRVMSHTLLRSTISVFKVMSLGSDIFPPIKCNQKKINSFIILHYSIYKAIWDWFILLLVMYTAIATPYMVTFLSGTNKLLTLIDTVIDFIFLIDILLNFRTSFVDSSNEVVYNPYRIAKNYLKGWFILDFLAAFPFQLICLILKTNQTTVLISLGKSARLRRLVRITRKVDMYSEYNIALLLLLVFGFTLIAHWFACLWYAIGVKECTSQNNLGWLAKLNNDLNNTYNRTEGLDLTTTYLTALYFTLSSMTSVGFGNVSANTNIERLFTIIIMLAGALMYAIIFGNITAIIHRLYSGLARYHSTMRRVRRFIRFYQIPSPLRQRLEDYSQYDYSYTNGIDMNEILSHFPEGLQXXXXXXXXXXXXARNLAFRGVPPGCLRTLSLKLKTTR…	HYSIYKAIWDWFILLLVMYTAIATPLLTLIDTVIDFIFLIDILLNFRTSFVDSSNEVVYNPYRIAKNYLKGWFILDFLAAFPFQLICLILKTTTVLISLGKSARLRRLVRITRKVDMYSEYNIALLLLLVFGFTLIAHWFACLWYAIGGWLAKLNNDLNNTYNRE---GLDLTTTYLTALYFTLSSMTSVGFGNVSANTNIERLFTIIIMLAGALMYAIIFGNITAIIHRLYSGLARYHSTMRRVRRFIRFYQIPSPLRQRLEDYSQYDYSYTNGIDMNEILSHFPEGLQAEVCLHLNRNLFARNLAFRGVPPGCLRTLSLKLKTTRYTPGNYIIHYGDEIVNLMWIERGTLEVLQGDKVIFVLGKCDSFGENFGYDRLVGKSCASVRALTYCDIQSIS…		Resc_012496-T2Resc_012496	ReKCNQ2b	MLDTESQFDKPRGRMTSQNGKSIPLLTHNRERSLSYKERQMLTSESSNYFPTEIRSLRMLKSAIFTFLEHPNRPVSRLYHSLVIFLILISLGLAIYLTVRKTLHLDHHIVYHYLALLECGLAAIFIIEYLLRIWSCSIKGIYKGFRGTLRFMWKPHMILDFFAILASLTLAILMNKFRFDWAHMRYAMPLQLIRILRIDRERGAFKTFHAVIKNHFKELLTCWYMGFIVVLFLSYLAYAEPVIIGGKQNRTVDDLANGVYWAIVSMTTIGYGDIYPRTVTSKVLLCIFGVVGTGFIALPAGIIGSGFALQVIEQKKKQHNRKRRRPAAMLIQAAWKVWASDLKKNFTATWLPHTKVVKSFKDSELQALFSNPTESFINLPGTSLRYKSGTSISSKGSNV…	MLKSAIFTFLEHPNRPVSRLYHSLVIFLILISLGLAIYLTVRKTHHIVYHYLALLECGLAAIFIIEYLLRIWSCSIKGIYKGFRGTLRFMWKPHMILDFFAILASLTLAFDWAHMRYAMPLQLIRILRIDRERGAFKTFHAVIKNHFKELLTCWYMGFIVVLFLSYLAYAEPVIITVDDLANGVYWAIVSMTTIGYGDIYPRTVTSKVLLCIFGVVGTGFIALPAGIIGSGFALQVIEQKKKQHNRKRRRPAAMLIQAAWKVWAS-DLKKNFTATWLPHTKLTKGQKIAIGFIRHLKFIVALKYFRRTRKPY-DEKDIMDQFAGGQVEIYGQLKLIQRQIDTMNE
	Adig_NW_015441421.1_prot_XP_015771180.1	AdShaw2	MSLKETRPSSPEDLRASDKVVINVGGIRHETYTATLKNIPDTRLYWITENKTQLPEYDPNTNEYFFDRHPTVFAQILNFYRTGKLHCPHDVCGPLFEEELAFWGIDELQVESCCWLNYKKHREAQANLDTLDGDDSDRDSLSDMDMTVYGLVADSIRNRNRSFWKRYQPKVWTTFEEPYSSRLAQVIAFATLMLILTSVVVFCLESMPYFANKNSRQFQALYITDIICVAWFTLEFIIRLIFCPRKVQFFKKPMNWIDFGAIVPFYLDLFISESNIKTIVVLRVVRLIRVFRIFKLSRHSYGLQILGHTLKSSCSELFLLAFFLSIGVVIFSSIIYYAEKDIPKTKFTTIPESFWWAVVTMTTLGYGDMAPESWEGKIVGSFCAISGVLMIALPVPVIV…	VVINVGGIRHETYTATLKNIPDTRLYTQLPEYDPNTNEYFFDRHPTVFAQILNFYRT-GKLHCPVCGPLFEEELAFWGIPKVWTTFEEPYSSRLAQVIAFATLMLILTSVVVFCLESMITDIICVAWFTLEFIIRLIFCPRKVQFFKKPMNWIDFGAIVPFYLDLFLRVVRLIRVFRIFKLSRHSYGLQILGHTLKSSCSELFLLAFFLSIGVVIFSSIIYYAEFTTIPESFWWAVVTMTTLGYGDMAPESWEGKIVGSFCAISG-VLMIALPVPVIVSN		Nematostella vectensis					Resc_012490-T1Resc_012490	ReKCNQ2c	MGTQKPLIANNNKVSYTAVLHRYIDSKEMPSRYDKDTNQHPLEHLNHATPRLRPDEKASDDKSQRNSFDFRAHPNLPGIPIPYEYHVEMKPESIYVESKKRILRRDIFNFLEGHKTFSSRVYHHFVIFIILSSILFAVCSTLKDQSDTFSIRMRNVTLGYEFCLFFIFSIEYGLRVWSCTANSSYISFQGRLRFIRRPIMILDAVTILASVILIVTLALNFQTDEYRFLFLLQLFRVLRIDRHRGAFATFQCVVRNHFKELLTCWYMGFIVIMFLSYITYADPSHTSSKGTVSDLANGLYWGVVSMTTIGYGDVSPVTGLSKIVLCIFALMGAGFIAMPAGIIGSGFALQVIEQRKLKQKTRRRRPAAELIQIAWKVYASNPARGLTKTWLTHMKLRVS…	ILRRDIFNFLEGHKTFSSRVYHHFVIFIILSSILFAVCSTLKDQSIRMRNVTLGYEFCLFFIFSIEYGLRVWSCTANSSYISFQGRLRFIRRPIMILDAVTILASVILIFQTDEYRFLFLLQLFRVLRIDRHRGAFATFQCVVRNHFKELLTCWYMGFIVIMFLSYITYADPSHTTVSDLANGLYWGVVSMTTIGYGDVSPVTGLSKIVLCIFALMGAGFIAMPAGIIGSGFALQVIEQRKLKQKTRRRRPAAELIQIAWKVYAS-NPARGLTKTWLTHMKLTIGEKHALGFIRRLQMNVALRNFKQSTRPY-DVKDILDRFAAAHVEIFERIKEIRKKVDDSRG
	Adig_NW_015441721.1_prot_XP_015778296.1	AdShawR1	MPSAASGTIFEALREDRITINVGGFRHNTFLTTLKNIPDTRLSWVAENHPNSTDYDPVLGEYFFDRHPHIFTEVLNYYRTGKLHCPVDVCSAQFQDELSYWGINDRDIEPCCWVLYKRQINTEETLKTFHLDNARKASGDEAKKERKRTIVSLFGSEKTLERSYREYWRQIRPKVWALLDDPRSSMAAKVFIGLTSFFIMISVTQFCLSTVTTIKEHPTTMHVLRTLDFVTSIWFTVEFLLRLIFCPDLKNFARNPMNWIDVLAVLPFYLSLYSIGTPRTSWLVVMRTLRILRIFSLSFSFQILFHTLMSSKNELLLVFISLIVPIILFSSMIYFAENEVNQEMFPSIPESFWWAIVTVTTLGYGDVVPVTKLGKIIGSLCAISGVIIIAIPVSVIGSN…	ITINVGGFRHNTFLTTLKNIPDTRLSPNSTDYDPVLGEYFFDRHPHIFTEVLNYYRT-GKLHCPVCSAQFQDELSYWGIPKVWALLDDPRSSMAAKVFIGLTSFFIMISVTQFCLSTVTLDFVTSIWFTVEFLLRLIFCPDLKNFARNPMNWIDVLAVLPFYLSLYTSWLVVMRTLRILRIFSLSFSFQILFHTLMSSKNELLLVFISLIVPIILFSSMIYFAEFPSIPESFWWAIVTVTTLGYGDVVPVTKLGKIIGSLCAISG-VIIIAIPVSVIGSN		Nvec_Eag	NvEag	MPAGRRGLVVPQNTFLENIVRRSNGLHPNFILGNAQILGNPIVYASDGFCKLTGFSRSEVMKKSSDCTFLHGEHTSNESMKEIHDALINKQALQLEIIIYKKDGLAMWVLLHIGPIVNEKGEVVLFLMTIKDITEYKDPIPGTDQGGAKGWARLNKSLTRHKTVLVAFKQKSASQKNAQQITHLMSLNDDIIPQYKQEIPETPPRVILHYNTFKTSWDWVILILTLYTTVSVPFMVCFAYNSEPLNILDMIVDWLFIADIVLNFHTTYVGKDGEIIDDPRLIRLNYLKTWFVLDLVSSLPYGVLYFIPKSEMEQTEIANLLSFLRVFRLLRLGRVARKIDKYLEYGASTFFLLMLSFCLVAHWMACMFYVIATKYDKYDVHCWLYILADQIGMQYKKNG…	HYNTFKTSWDWVILILTLYTTVSVPPLNILDMIVDWLFIADIVLNFHTTYVGKDGEIIDDPRLIRLNYLKTWFVLDLVSSLPYGVLYFIPKSIANLLSFLRVFRLLRLGRVARKIDKYLEYGASTFFLLMLSFCLVAHWMACMFYVIACWLYILADQIGMQYKKNGNTGPTIAARYVSALYYTLTSLTTIGFGNISPNTTAEKLFGCVTMLLGSILFSLIFGQVSAILQQSQKNTAKYHSIIDNMRQFSKLYKLPSVLADRIIDYFMSTWASNKGIDTDEVLKYCPKDLQADICVHLNRVVLENNLAFRDAPMGVKRAIARNFWICHVAPNDRIIHHGESLDVLYFIARGSLEVKQGEAVVGLLGEGDVFGDNVCNEPTVGQSAVDVHALTYCDLHCIQ…		Sanderia malayensis
	Adig_NW_015441721.1_prot_XP_015778302.1	AdShawR2	MSPVDRRDTHHSEAIGGKKEKPDRVIINVGGIRFEPYLSTLKNIPEIPLASILDNRAKLDYDPETGEYFFDRHPGVFAQVLNYLQTGKLHCPRSICGPLFERELAYWGLMEQQMESCCWPNYTKHRDAQENLKALDFRPKYENNANKLRNERLFNDPNLTWWQKHQPIIWEILDDPYSSSTAKVFAWVSLAFIVTSIFTICLWTVEMFNGERLVVETQNVSRTTRNTTQANYTTEATKYVGSQTPMEVLTIIDSVCTGWFTLEFVLRLVFCPSKIEFAKKPQNWIDLLVIIPLYLLLVFQPTTLIKVLNTTRVVRIFRFFKLLYDLQILGKTVKASRHQLFLLLLILLIPVLTFSSLTLYAETYWGTDKSRPQFNNLPSATWWGIITMTTVGYGDIVPA…	VIINVGGIRFEPYLSTLKNIPEIPLARAKLDYDPETGEYFFDRHPGVFAQVLNYLQT-GKLHCPICGPLFERELAYWGLPIIWEILDDPYSSSTAKVFAWVSLAFIVTSIFTICLWTVIIDSVCTGWFTLEFVLRLVFCPSKIEFAKKPQNWIDLLVIIPLYLLLVIKVLNTTRVVRIFRFFKLLYDLQILGKTVKASRHQLFLLLLILLIPVLTFSSLTLYAEFNNLPSATWWGIITMTTVGYGDIVPASLAGKIFGGIASICG-IIILSTSASVVGST		Nvec_Elk	NvElk	MPMRRGRFAPQNTFLETIAQKFDHGNSNFVLGSAQEKNNYPIVYCSDGFCELTGFTRTELMRRTCACNFLYGLETNQEDVRNIQNALKTQKELKKEVIFYRKNGSHFFCLLDIVPIKNEKGTVVLFLVSHKDVTKRKQSGEATHDRDENASGRTGPGERKLTRSRSRKFSRDVLLHLSRQYQQSNSATKPQSRRPTKRSRRLPLYKRETTKKSKLLFLHYSNVKSLWDWWVLILTFYIAIMVPYNVAFSRHGKARDLIIVDMVIELFFILDIVVHFRTTFVNKAGRIVYEQKAIAIHYLKGWFILDFLAALPFEALYFINKSWGFLVQLLKCGRLLRLFRVVRKLHRYTEYSTVLLTLLMLAFAMVAHWLACIWYVIGLEEVSHNSTISWLYQFGETIQ…	HYSNVKSLWDWWVLILTFYIAIMVPDLIIVDMVIELFFILDIVVHFRTTFVNKAGRIVYEQKAIAIHYLKGWFILDFLAALPFEALYFINKSWGFLVQLLKCGRLLRLFRVVRKLHRYTEYSTVLLTLLMLAFAMVAHWLACIWYVIGSWLYQFGETIQMPFIAFSPTGPDEGSAYVTALYFILTSMTTVGFGNVSANTRAEKAFAVVVMLIGALMHAAIFGNVAAIIQKLYANRVRYHSRSNEIKQFIRVHHIEADLANRLEDCFHTTWSLSGGVDTREILTTFPYELQADVCMHLYRGLL-DLPVFSQAPRGLFRMVSLKVSPVYIGPGEYLLTQNDVINSIYYIASGSMEVLQGESVAAILGKGDLFGEDISRKSPIRRSNGDVRALTYCDVYYIT…		Smal_016641-T1Sma_016641	SmKCNQ1	MKFQSKAYKMHPPGSKKSETDIELTDISKASPSNLSRPNGSMEEPAFVYRPHHNHHHHANFINSKKHFRMLRYRELQNRVYNFMERPTSVMSVLYHSFVFLIILASLLLSILATVEQFQQNPAFRNSVWYMELLLIAVFSVEYVLRIWSCASHGTYSGWTGKVKFMKKPYMLIDIIVIFATIALISFHKNSDYLNISILRFLRFLQVLRILRLDRQRGAFKMVSQVVYDHRQELLTCWYMSFIILITCSFLVYLAEKASPSSASGKIQNLAEGIYWGVISLLTIGYGDLAPQTWVAKLITCCFSLIGTAFFALPAGILGSGFALQVANQQRNKHITNRRIPAAMLIQCCWRRYAVDPTCGLHATWIRYLQMSNMNNKRKAPKPASSPSVTLDNKRISTI…	ELQNRVYNFMERPTSVMSVLYHSFVFLIILASLLLSILATVEQFNPAFRNSVWYMELLLIAVFSVEYVLRIWSCASHGTYSGWTGKVKFMKKPYMLIDIIVIFATIALILNISILRFLRFLQVLRILRLDRQRGAFKMVSQVVYDHRQELLTCWYMSFIILITCSFLVYLAEKASKIQNLAEGIYWGVISLLTIGYGDLAPQTWVAKLITCCFSLIGTAFFALPAGILGSGFALQVANQQRNKHITNRRIPAAMLIQCCWRRYAV-DPTCGLHATWIRYLQLTSTERIAIRFILEVQFEVSVKKFKEARRPY-DVKDVIEQYTAGQMEMFGYIKKLQSRIETVLG
	Adig_NW_015441179.1_prot_XP_015759704.1	AdShawR3	MKTRTRLEIIPRTVDTNQRRIILNVGGRKHETFLSTVRNYPDTRLYWVVENVTKAIDYESERIELFFDRHPGIFEQVLNYYRTGKLHCPHDVCGPLFEEELAYWGIDEKEMEHCCWTSYSQHRDAEQNLKSFNVRDGDLEQDTDLESDRLEEHRTPAARDCGRFTWWTKYQPNIWPILDDPHSSRAAKVFSIVSVVLIMLSVSASCAITLPQFSESPPRSKNVVFKTIDYLCGIWFTIELLLRIIFCPRRRLFFRQVTNWIDILSVLPFYLQLFDPQLSINLIQALLMIRLLRLFRFFRLLYGLQILLHTLKASSYELGLLLLILLIPVVLFSSIIYYIEQTMHGEQSKFRSIPVSLWWSLITMTTVGYGDMVPQTWAGKIIGGACSICGILVVALPIS…	IILNVGGRKHETFLSTVRNYPDTRLYTKAIDYESERIELFFDRHPGIFEQVLNYYRT-GKLHCPVCGPLFEEELAYWGIPNIWPILDDPHSSRAAKVFSIVSVVLIMLSVSASCAITLTIDYLCGIWFTIELLLRIIFCPRRRLFFRQVTNWIDILSVLPFYLQLFIQALLMIRLLRLFRFFRLLYGLQILLHTLKASSYELGLLLLILLIPVVLFSSIIYYIEFRSIPVSLWWSLITMTTVGYGDMVPQTWAGKIIGGACSICG-ILVVALPISIIGGN		Nvec_ERG1	NvErg1	MPVKRGLVAPQNTFIQTIIKKFDGSPDRNFVLGNAQADGLPIIYCNEGFCELTGYSRAELVQRNCSCDFLCGQGTNEVAKQDVKNALKGTVERHIEILYYRKDGSPFLCSVLVAPVKDEAGRVSMYIVNHEDVTWSPNRDDVINHTTCFNFTKPSRHVVSFKRRNVEKDERESLESGSGHYKKVERPNSLPTSSANSTVQSPEFIPLMSIHPPTPPECSEEPDTRSLLPDRRVSSSLNNLHCDSPGMQRAELFMNDSTRLPPHSLAAAFRPDADNLFLPIKPQIASAASDTTLWKTRSQHSSDQNMDMYNSMMKLSPNLQPVIQQGKREKVAQVMSLGADVLPEYKLQAPNIHPWTILHYSVFKAFWDWLILFLVIYTAIVTPYMASFILTRDKMRDEL…	HYSVFKAFWDWLILFLVIYTAIVTPPLVILDYLVDVMFIVDIFINFRTTFVDSNDEVVSHPCRIAVHYFKTWFVIDLMAAIPFELLIMVGNTTTTLIGLLKTARLLRLVRVARKLDHYSEYGMAVLCLLMCSFALLAHWLACIWYAIGGWLDVLAEQIHRPFDEKEVSGPDIESKYITALYFTLSSLTSVGFGNVSPNTNAEKIFSICVMLIGSLFYAAIFGNVAAIIARLYSNTARYHAQMQRVREFIRFHQIPNPLRQRIEDYSHHIWSYTNGIDMDQVLGGFPECLQADICLHLNANVLTTYRAFTSASQGCLRSLALKLRTTHLPPGDFIIYQGDEISHLYFLVRGTVEVLKDDTIMAILGKGDSFGENFGPNRPPGNSHVSIRALTYCDLRAIS…		Smal_016943-T1Sma_016943	SmKCNQ2a	MSKRNGGIELRLQYTAATIGLFPKQDGDSRLRRESEDEELEEKILKPSTTEPLRPRIMLGSVTAATAPQHPGFINYKRQRGQRTRRMRADIFHFLEGCRTTPSKIYHIAVFLLIMVSLALAIVITTDDYKHNEYLLLVIFVVEYMLRIWSSTAQGHYGDPCGRVRYLFTPHMIIDLVVICCSIGLILAKHQDIDTKTERLLHILLLIRILRNDRQRGAFSLFHKVIMKHKRELITCWYMSFIMIIFVSFMVYALETDPKEYTINNLFNGFYWSVVSLTSIGYGDISPNTAVAKILVCLVALVGTAFIAMPAGIIGSGFALQVAEHAKEKHANRKRRPAAVLIQCFWRRFAGDHDLHATWLRHMINRESRRQTKQRMIKSHAVLHGNIPISAVTTTGEIR…	RMRADIFHFLEGCRTTPSKIYHIAVFLLIMVSLALAIVITTDDYKHN--------EYLLLVIFVVEYMLRIWSSTAQGHYGDPCGRVRYLFTPHMIIDLVVICCSIGLIIDTKTERLLHILLLIRILRNDRQRGAFSLFHKVIMKHKRELITCWYMSFIMIIFVSFMVYALETDPTINNLFNGFYWSVVSLTSIGYGDISPNTAVAKILVCLVALVGTAFIAMPAGIIGSGFALQVAEHAKEKHANRKRRPAAVLIQCFWRRFAG---DHDLHATWLRHMILTLAEKNALRFIRRLQIRAALKMFKQARRPY-DERDILDQFASGQIEMFAKLRQLGSKVENVST
	Adig_NW_015441179.1_prot_XP_015759702.1	AdShawR4	MEFEATSQIEPSDKSTIQINVGGFRHETHVSTLKNIPDTRLYWIAENVSSASPGKREFFYDRHPGAFAQILNYYRTGKLHYPTDMCGPMFEEELMFWGIDEKQMEPCCWATFTKHREAEENLKAFVGPGFEDQKDDLERSSSDISSERKEHIWKRIQPKIWNIMDEPHSSQLAKGVSYLSCFFISLSIAAFCFSTLPGIRKKEDIMGHHPGLKILEIVCSSFFTLEFLTRVIFCPKKLEFCKKPMNWIDLISILPFYVSLFSRDNKVKMFLVIRVLRLFRFVKLSYGLQIMVHTLKASFHELVLLLLILLIPVVMFSSIVYYIEIMMNKQSLFSSVPQSFWWCLITMTTVGYGDLTPQTWPGKIIGGACAVCGVLIVALPISVIGSNFNLYYAHAQARL…	IQINVGGFRHETHVSTLKNIPDTRLYSASP----GKREFFYDRHPGAFAQILNYYRT-GKLHYPMCGPMFEEELMFWGIPKIWNIMDEPHSSQLAKGVSYLSCFFISLSIAAFCFSTLILEIVCSSFFTLEFLTRVIFCPKKLEFCKKPMNWIDLISILPFYVSLFVKMFLVIRVLRLFRFVKLSYGLQIMVHTLKASFHELVLLLLILLIPVVMFSSIVYYIEFSSVPQSFWWCLITMTTVGYGDLTPQTWPGKIIGGACAVCG-VLIVALPISVIGSN		Nvec_ERG2	NvErg2	MTSLKDKVLTFLLEENMVMAAFKRWRARYKRYKLQIPPQMRNRIILHYGLFKITWDWLIMVLVLYTAVEVPFVSAFIMSQADLNKRLKHPNVTGNTFERMKKLYPDAYPLLLVDTCIDVIFMLDIVLNFRTTYVKEGEVLITNPCKIGIHYLRSYFIVDFVAAIPWELLLDLNADENTTLFSLLKTARLLRLFRAARKLDRNYEYMTSLLFLMLMFFMLVAHWMACIWYMIGFSEQKHKQTSWLSILATESNKHFHPTDPWSGPYLPSRYLTSLYYVMTLCTTVGFGNVSANTDGERIFTICGMLLGAVMYAGIFGNVTAIIHGQYSSNFRYRKESMAINEFVRFYKIRNPLARRLREYSRHTWSQTKGTDMNRVLKKFPEGLQYEIRLHMHLTVLSNS…	HYGLFKITWDWLIMVLVLYTAVEVPPLLLVDTCIDVIFMLDIVLNFRTTYVKEGEVLITNPCKIGIHYLRSYFIVDFVAAIPWELLLDLNADNTTLFSLLKTARLLRLFRAARKLDRNYEYMTSLLFLMLMFFMLVAHWMACIWYMIGSWLSILATESNKHFHPTDPSGPYLPSRYLTSLYYVMTLCTTVGFGNVSANTDGERIFTICGMLLGAVMYAGIFGNVTAIIHGQYSSNFRYRKESMAINEFVRFYKIRNPLARRLREYSRHTWSQTKGTDMNRVLKKFPEGLQYEIRLHMHLTVLSNSFLFMDSESSCLRGISMRMRRQYHLPGHFIMYEGDEVDTLHLIKRGKIEIIVNGVCRGRLVDGDAYGTSLRQAGRRPKSVASLRAATCVDCHVIK…		Smal_016963-T1Sma_016963	SmKCNQ2b	MTIQEERRHKKASNGKSETLLLPTISFNRSMSYKEQQIFSPSTNTYFPYGHTKSKALKMLLFSSLEDPKSFLSHAYHSFVILLILLSLALAICMSIQSVARINQNMVCYALSILETCLALIFLIEYVLRLWSCSIKGTFKGFRGRMKFMMKPHMILDLIAIMASITLSALTINFNVDWEQMRYAMPLQLIRILRIDRQRGAFYTFHAVIKNHFKELLTCWYMGFIVVLFLSYLVYAEPVILSDNQKRTTDSLANSLYWAIVSMTTIGYGDIFPKTVTAKILICIFGVVGTGFIALPAGIIGSGFALQVIELKKKQHNRKRRRPAAMLIQAAWKVWASHLTNSYTATWIPHTKIVQSFNDGELQSLFSSHQETLVNLPGTSLRXXXLTKGQKIAIGFIRH…	ALKMLLFSSLEDPKSFLSHAYHSFVILLILLSLALAICMSIQSVQNMVCYALSILETCLALIFLIEYVLRLWSCSIKGTFKGFRGRMKFMMKPHMILDLIAIMASITLSVDWEQMRYAMPLQLIRILRIDRQRGAFYTFHAVIKNHFKELLTCWYMGFIVVLFLSYLVYAEPVILTTDSLANSLYWAIVSMTTIGYGDIFPKTVTAKILICIFGVVGTGFIALPAGIIGSGFALQVIELKKKQHNRKRRRPAAMLIQAAWKVWAS-HLTNSYTATWIPHTKLTKGQKIAIGFIRHLKFVVALKHFRRTRKPY-DEKDIMDQFAGGQVEIYSHLKLIEKQLVT---
	Adig_NW_015441083.1_prot_XP_015751309.1	AdShawR6	MSRSRSRLFDPDNPGETRLYLNVGGQKHETFVSTLTSIPDTRLAWIAERAMKDPRPLGQKKEFFFDRNPAVFTHILNFYRTGKLHCPRDVCGPLFEEELNFWGLDEKQIETCCWAKYDEHRDAEEKLQGFSWDEDHDSDIEDIESGSLDLDLPSSGSELCTETRRITTPRTRHLLQGIKKKVWKTFDDPYSSKFARVVGYIALIFNIAVVTQFCILTLEYFADKNSMQHQILFIIETIAVSWFTLDILIRFVCCPDRVHFLKTVQNWFDFIAIIPYYLVVLTPYDGIARNFAILYVFRMARTFRPLKFSYVMQVFTQTLRASSRELYFLIFILALEVVVYGSLVYYSERNLPGTRFTSIPVSFWWALVTMTTVGYGDMYPTTVPGKLVGCVCAISGVLM…	LYLNVGGQKHETFVSTLTSIPDTRLAPRPL---GQKKEFFFDRNPAVFTHILNFYRT-GKLHCPVCGPLFEEELNFWGLKKVWKTFDDPYSSKFARVVGYIALIFNIAVVTQFCILTLIIETIAVSWFTLDILIRFVCCPDRVHFLKTVQNWFDFIAIIPYYLVVLFAILYVFRMARTFRPLKFSYVMQVFTQTLRASSRELYFLIFILALEVVVYGSLVYYSEFTSIPVSFWWALVTMTTVGYGDMYPTTVPGKLVGCVCAISG-VLMIALPVSVVASN		Nvec_ERG3	NvErg3	MRFFKKVERDAAPELHELTTPLKKSKEMPEPSALDKLTFNIRENAKGRKLPRYIILHNSKFKAVWDWFVLLLVIYTSIEIPYTAAFGQSQKSPLQQLKAGSAIGIVNLIVDLMFVVDILINFRSTYTRQGTDELVSNPRKIACNYLKSWFVIDFLAAIPFELFVEAGGKGAISLAGLLKTARLLRLVRVSRKLDRYSEYGLAVVILLTCLFTLVAHWLACIWYFIGRGEIRNKHGWITLLGEQTGQPVNTSAPENSGPSMKSRYVTSLYFTLTSLTSIGFGNVAPNTNAEKLFAVAMMLVGALMYAAIFGNMTAIIQRLYTRTARYHKDLKVIKEFIRFHNIPDTLRDTLTEYFTHEWSSRHDQQLDTVLRRFPDSLQSDVCVHIHRAVFGSHHVFHKL…	HNSKFKAVWDWFVLLLVIYTSIEIPAIGIVNLIVDLMFVVDILINFRSTYTRQGDELVSNPRKIACNYLKSWFVIDFLAAIPFELFVEAGGKAISLAGLLKTARLLRLVRVSRKLDRYSEYGLAVVILLTCLFTLVAHWLACIWYFIGGWITLLGEQTGQPVNTSAPSGPSMKSRYVTSLYFTLTSLTSIGFGNVAPNTNAEKLFAVAMMLVGALMYAAIFGNMTAIIQRLYTRTARYHKDLKVIKEFIRFHNIPDTLRDTLTEYFTHEWSSRHDQQLDTVLRRFPDSLQSDVCVHIHRAVFGSHHVFHKLGEGCVRALSVKFNIKNYLPGHYIIKEGDEVKYLYFVVEGTVDVIKSGKSLSILGPGDSAGGNYDRGNLPLKANVSLMVRHYVEVHYVK…		Smal_016944_45-T1	SmKCNQ2c	MPSRFDRDNPGYPMETFNNGNKGNNETHVEAPSSKRLQYQKRGSDNKSEIHLPGTHVPYELRHRGSNKQSTKGLSKWKRSTFNFLEGHPTFGSRLYNHAVIFIILGSIGFAVASTIKQATEVFRRRIRLVTLGYEVFIFLVVFIEYTLRIWSCSTNSSYIGRAGTWKFIRRPIMILDALVIISSLVLIVTLGINLQHDEYRYLLLLQLLRVLRIDRHRGAFATFKLVVKNHFKELLTCWYMGFIVIMFLSYITYADPTAKGDPTVTDLANGLYWGVVSMTTIGYGDVSPVTGLSKLILCIFALMGAGFIAMPAGIIGSGFALQVIEQRKLKEKTRRRRPAAELIQLAWKVYASVPSSDCPATWQPNLMIAVYFRELTIGEKHALGFVRRLKLNVAVRNF…	KWKRSTFNFLEGHPTFGSRLYNHAVIFIILGSIGFAVASTIKQARRRIRLVTLGYEVFIFLVVFIEYTLRIWSCSTNSSYIGRAGTWKFIRRPIMILDALVIISSLVLILQHDEYRYLLLLQLLRVLRIDRHRGAFATFKLVVKNHFKELLTCWYMGFIVIMFLSYITYADPTAKTVTDLANGLYWGVVSMTTIGYGDVSPVTGLSKLILCIFALMGAGFIAMPAGIIGSGFALQVIEQRKLKEKTRRRRPAAELIQLAWKVYAS-VPSSDCPATWQPNLMLTIGEKHALGFVRRLKLNVAVRNFKQSTRPY-DVKDILDRFAATHVEIFERIKEVKHRVDDNIT
	Adig_NW_015441083.1_prot_XP_015751310.1	AdShawR7	MPSGKGKKSSNRIVLNVGGVRHETFLSTLKTIPDTRLSYLGEHHTSVARSPEYDASKGEYFFDRHPGVFSQILNFYRTGRLHCPSDVCGPLFEEELGFWGIDEQQVETCCWENYKQHKDKQEKLKYFKLPGFDEDLESTCQSKDSGLFEDLEDVPSWWSRYQPKVWKTLQEPYTSFWAKLVGIVSLVLFAAYIIKFALSTLEYFNDRSAPRYIVLSVIHLVCISWFSMDFALRLLFSPDKCAFIKSPYTWTDLISLVLLYVFFFHPELDSIAFLEMVVMIKVARIFQLFKFSYVLQVLVNTLKASSSELCLLLVITGFVMVVFASFVYFLERHETDSDFKSVPDSMWWAVITMTTVGYGEVHPRTWIGKTVGSACAIFGVLVIALPVSVVASNFSLFYT…	IVLNVGGVRHETFLSTLKTIPDTRLSARSPEYDASKGEYFFDRHPGVFSQILNFYRT-GRLHCPVCGPLFEEELGFWGIPKVWKTLQEPYTSFWAKLVGIVSLVLFAAYIIKFALSTLVIHLVCISWFSMDFALRLLFSPDKCAFIKSPYTWTDLISLVLLYVFFFLEMVVMIKVARIFQLFKFSYVLQVLVNTLKASSSELCLLLVITGFVMVVFASFVYFLEFKSVPDSMWWAVITMTTVGYGEVHPRTWIGKTVGSACAIFG-VLVIALPVSVVASN		Nvec_ERG4	NvErg4	MSLNPTSTSRTQAKIHPWTIRHDSLFKAIWDWLILILVMYTAIEIPYTVVFSLPYQVIKENTPIWFLSDVTPLHVCNLWVDLMFIVDIFINFRSTYVAQDSDEIISNPKNIVLHYLKTWFVVDFFAAIPFEFMINPTKEGAATLMGLFKTARLLRLVRVARKLDRYSEYGLAVVVLLTCLFMLLAHWLACIWHAIGHHEIHNTNGWIWLLAMEGKNALKYNASDHTTWPNVNSRYVTSLYFTLTSLTTVGFGNVSPNTNAEKAFSVCVMLVGALFYAAIFGNMTAIIQRLYSRTSRFHRDLRVIEEFSKFNKVPPSLRDDLEEFFRHEWIYTKGVDVDHVLKRFPECLQADVRHHLHKKLFNECMAFANADDGCLRALSLRFTIQHFLPGHFVVKQGDQ…	HDSLFKAIWDWLILILVMYTAIEIPPLHVCNLWVDLMFIVDIFINFRSTYVAQDDEIISNPKNIVLHYLKTWFVVDFFAAIPFEFMINPTKEAATLMGLFKTARLLRLVRVARKLDRYSEYGLAVVVLLTCLFMLLAHWLACIWHAIGGWIWLLAMENALKYNASDHTWPNVNSRYVTSLYFTLTSLTTVGFGNVSPNTNAEKAFSVCVMLVGALFYAAIFGNMTAIIQRLYSRTSRFHRDLRVIEEFSKFNKVPPSLRDDLEEFFRHEWIYTKGVDVDHVLKRFPECLQADVRHHLHKKLFNECMAFANADDGCLRALSLRFTIQHFLPGHFVVKQGDQIDRLLFLVKGSIEVIKDKETCLVLGKGDTISCDYSNSSYIPKANASLLIQTHSEIHSIT…		Stylophora pistillata
	Adig_NW_015441721.1_prot_XP_015778300.1	AdShawR8	MLLEPASEPKVKSRSNFEDSLPARGVAKDRVIINVGGYRHETYLSTLRVVPDSRLAWLAENAAKQADYDTDNNEYFFDRHPGVFVNVLNYYRTGKLHCPNDVCGPLFEEELLFWGIDELQMEPCCWSNYTQHREAQATLKAFEGLQKSVDESENEGNAFGVHRRVHSGTQWRKEIWSMLEKPYSSKYAQMFAFVSLIVIILSVATFCLESIPGIQYKTVFIGIEYFYLVWFTADFLARLSTCPSIRNFLKNFMTWVDITSVIPLYISVSSSEEVSGGWTFLFVLRLIRIFRLFRFFRAMSGMQVIGHTLKASARELFLLVLMLLIPMVIFSTLVFFAEKTIPGDNDFRSIPDSFWWAVITMTTVGYGDVYPKSTLGRLVGTLCACVGVLIVALPVSVIG…	VIINVGGYRHETYLSTLRVVPDSRLAAAQADYDTDNNEYFFDRHPGVFVNVLNYYRT-GKLHCPVCGPLFEEELLFWGIKEIWSMLEKPYSSKYAQMFAFVSLIVIILSVATFCLESIGIEYFYLVWFTADFLARLSTCPSIRNFLKNFMTWVDITSVIPLYISVSLFVLRLIRIFRLFRFFRAMSGMQVIGHTLKASARELFLLVLMLLIPMVIFSTLVFFAEFRSIPDSFWWAVITMTTVGYGDVYPKSTLGRLVGTLCACVG-VLIVALPVSVIGSN		Nvec_ERG5	NvErg5	MTSLGARAPNKAIPGKCIIRHDSIFKAVWDWVILVFVIYTAFEIPFSATFLLPQELSRMKSSSRFAALVSGSPLAICNLCVDLLFVVDIPINFRSTYVREGTDELIVNPKKIALNYFKSWFLIDLLSAIPFEFMVDHRKDGVSNQGVSMPLTGLATTLMGLLKTARLLRLVRIVRKFDRYSEYGQAVIILLTCFFLLVAHWLACIWHAIGQAQLGDHNSWIEKLSRHSQHVSSGNVTHTPGLQTRYITALYFTMTSLSSVGFGNVSPNTNAEKVFSILVMIVGALMYASIFGNMTAIIQRLYSRTSRHRRNLRIIQDFVRFYKIPRNLRDDLEEYFRHEWSYTKGMDIDTVLKRFPESLQADICVHLHKKLFAECSAFQCASEGCLRALARRFDIRRHL…	HDSIFKAVWDWVILVFVIYTAFEIPPLAICNLCVDLLFVVDIPINFRSTYVREGDELIVNPKKIALNYFKSWFLIDLLSAIPFEFMVDHRKDATTLMGLLKTARLLRLVRIVRKFDRYSEYGQAVIILLTCFFLLVAHWLACIWHAIGSWIEKLSRHSQHVSSGNVHT-PGLQTRYITALYFTMTSLSSVGFGNVSPNTNAEKVFSILVMIVGALMYASIFGNMTAIIQRLYSRTSRHRRNLRIIQDFVRFYKIPRNLRDDLEEYFRHEWSYTKGMDIDTVLKRFPESLQADICVHLHKKLFAECSAFQCASEGCLRALARRFDIRRHLPGQYLIKQGDEVKKLYFIAKGFVEVLKDGHCELVLGKGDVISCDYTQSLRTAKANASLLIQTYCQIHVVD…		Spis_W_019218008.1_prot_XP_022795021.1_17936	SpKCNQ	MSRAVTADLRRNSIDFLGVSGSYTEKLSSSTNSIDGETVPLRRMGFQRDRDSKKSGDFSAHNGHRTKDDKQVGFSSGRTFGCRPEEYRKIQNYCFRFLEMPKGPFSTLYHALLFFLVIVSLILSVLSTVRTKEENYEEVLQTPILVVEIILIVIFVVEYCIRFWAAGCRSAYVGIKGRLRFAVQIYSIIDMVVIISSIVAVSLASNTSSSPVRLLRFLPLLRVLRFDRQGGTWKLLGSVIFVHRQELLTTFYLGFISLIFASFVLYMVEKDSNSEFDSWPSSFWWGIVTLTTVGYGDTVPSTWYGKCCAALFFISGISFFALPAGILGSGFALKVTQQQRQKHFHRRRRPAAILLQSYWRLFCADLDSKSVATWLPSIYYNRQQHLLKAVMEKTGTTGM…	KIQNYCFRFLEMPKGPFSTLYHALLFFLVIVSLILSVLSTVRTKEEVLQTPILVVEIILIVIFVVEYCIRFWAAGCRSAYVGIKGRLRFAVQIYSIIDMVVIISSIVAVTSSSPVRLLRFLPLLRVLRFDRQGGTWKLLGSVIFVHRQELLTTFYLGFISLIFASFVLYMVEKDSEFDSWPSSFWWGIVTLTTVGYGDTVPSTWYGKCCAALFFISGISFFALPAGILGSGFALKVTQQQRQKHFHRRRRPAAILLQSYWRLFCA-DLDSKSVATWLPSIYLTNAQKLAIRLIRILKLRVAIRKFKEARRPY-DVKDVIEQYSTGHVEMLARIKSLQAKMDKSHR
	Adig_NW_015441721.1_prot_XP_015778294.1	AdShawR10	MCDEEENLRKRDRIIINCGGVRHETYRSTLRNFPSTRLAWCTENVQNIADDYDPGRNEVFFDRHPGVFSAIINYYRTGKLHSPHDVCGPLFQEELAFWGIDEKQMEPCCWTYYTQHREAQENLKFFEQAEMSGDEDDQYSELGDVSSDSPLGQFAGEQSCWQKYKPRIWNVLEHQRSSKLAKLMFFVSLMFIILSVVAYCVQTIKQVSADYSANLAMEVLEGICGIWFTIEFALRLATCPSKQDFVKQISNWIDFIAIWPFYIRILTTKNLVYEILAICRLLRLSRFFKVNLGFQILKQTMIASSRELLLLGLLIIVPVIIFASIAYLVENKSNNDEFASIPGSFWWAIITITTVGYGDAAPVTLPGKLCGALCAVLSILITALPISVIGSNFSLYYSH…	IIINCGGVRHETYRSTLRNFPSTRLANIADDYDPGRNEVFFDRHPGVFSAIINYYRT-GKLHSPVCGPLFQEELAFWGIPRIWNVLEHQRSSKLAKLMFFVSLMFIILSVVAYCVQTIVLEGICGIWFTIEFALRLATCPSKQDFVKQISNWIDFIAIWPFYIRILYEILAICRLLRLSRFFKVNLGFQILKQTMIASSRELLLLGLLIIVPVIIFASIAYLVEFASIPGSFWWAIITITTVGYGDAAPVTLPGKLCGALCAVLS-ILITALPISVIGSN		Renilla muelleri					Calvadosia cruxmelitensis
	Adig_NW_015441388.1_prot_XP_015770037.1	AdShal1	MATDVGAWLPFVRAAAVGWAPLATSPMPPPPETHKNDERVTINVSGRRFETWQNTLCRFPETLLGSDEKDYFFDAETKEYFFDRDPDLFRHVLNYYRNGKLHYPRGECVASFEEELCFFGISEDVVYDCCWEDFRERKKECEERIFEPDKLEDGGSQNGEESTDSTFREKMWTAFQNPQSGKLASLAYYITGFFIAVSVISTVVETVPKEHGTIGEINKEIFFSLETACVVVFTVEYLARLYAAPNRCKFARDLMSIIDVVAILPFYVGLFMPDNSISGAFVTLRVFRIFRIFKFSRHSRGLRILGYTLKSCASELGFLLFSLSMAVIIFATVMYYVEKSVPETKFKSIPASFWYTIVTMTTLGYGDMVPETTQGKIVGSLCSLSGVLVIALPVPVIVS…	VTINVSGRRFETWQNTLCRFPETLLGEKDYFFDAETKEYFFDRDPDLFRHVLNYYRN-GKLHYPECVASFEEELCFFGIEKMWTAFQNPQSGKLASLAYYITGFFIAVSVISTVVETVSLETACVVVFTVEYLARLYAAPNRCKFARDLMSIIDVVAILPFYVGLFFVTLRVFRIFRIFKFSRHSRGLRILGYTLKSCASELGFLLFSLSMAVIIFATVMYYVEFKSIPASFWYTIVTMTTLGYGDMVPETTQGKIVGSLCSLSG-VLVIALPVPVIVSN		Rmue_Eag_g19890.t1	RmEaga	MASRRGLVVPQNTFLENIIKRSHGVHENFLLGSAQMPDSPIAYCSEGFIELTGYKKNHIVGKKSNLSFMYGSLTAKDTVRELRNALQTKTSAQIEMLLYKKDGTPFWLLVNVGVIKDELENDVLFFITFQDISEFKEPINPAFRKHRWAEYNKAIHAKPTADNPVSKAKEEKNRIQIGQLMEDTVEELPDYKQDIPKTPWYIILHCSTPKVMWDWFILVFILYTATAVPFIICFKFESTSMTIADTFVDFMFLIDILLNFHTSYVDEDSNIVFDAKKIRRHYLRGWFIVDLITSLPYGVVALMAGNEGMSITSFISFLKALRLLRLNRVVRALDQYLEYGFITLILWMLFFCLCSHWMACIFFAIADHYDNFADTGWVRAMSLDTDQPLVIVNNTIITK…	HCSTPKVMWDWFILVFILYTATAVPSMTIADTFVDFMFLIDILLNFHTSYVDEDSNIVFDAKKIRRHYLRGWFIVDLITSLPYGVVALMAGNITSFISFLKALRLLRLNRVVRALDQYLEYGFITLILWMLFFCLCSHWMACIFFAIAGWVRAMSLDTDQPLVIVNNTKPTLASLYMSSLYFSLTSLTSIGFGNIAPNTTAEKIFSCITMIFGGLCYAVIFGQVTAIVQQSQKKSESYHHTLDNMRAFCKLYKVPKEISTRIIDYYMYNWALTKGVDTNQVLQHCPKDLQSDICIHLNKKIIDTNPAFRELSNAVLRAIARNFAIHRVAPGERIVHEGESLETLFFVASGSFEITYKGNVIGLVGEGDVFGDDVCRTSDVGKSAADVFALTYGDVHSIG…		Ccru_KCNQ_HAHC01019713.1	CcKCNQ	MHSTTSLEQRDGIPLTTLDSKGSTDSRKRHTKTSDDGSVHFGPKQGPKDLSYNYHHRRLQFMVYNFLERPRRKVAIAYHTFVFLLIVGSLLLSILSTVKEYEDHNGIIWTSYGLEIGLAAIFGAEYMLRLWSCSAHGTYRGFWGKLKFLRKPYMVIDIIVIAATTAVIILDRGKGFVNISIFRFLRFLQVLRILRLDRQRGAFKIVSQVIYDHRQELLTCWYMSFIILITCSFLVYLAERASPTAGEESTQMQDLADGLYWGIISLLTIGYGDVSPHTWTGKFITCVFSLIGTAFFALPAGIIGSGFALQVAQHQRQKHFNKKRSPAASVIQACWNLYASDPSSNYPATWLSCRMTKMKKRIFSSKEYLDNSYTYSPGTKYNRPTPSLHKRRLDSAFSQ…	RLQFMVYNFLERPRRKVAIAYHTFVFLLIVGSLLLSILSTVKEYEDGIIWTSYGLEIGLAAIFGAEYMLRLWSCSAHGTYRGFWGKLKFLRKPYMVIDIIVIAATTAVIILDRGKVNISIFRFLRFLQVLRILRLDRQRGAFKIVSQVIYDHRQELLTCWYMSFIILITCSFLVYLAEREESTQMQDLADGLYWGIISLLTIGYGDVSPHTWTGKFITCVFSLIGTAFFALPAGIIGSGFALQVAQHQRQKHFNKKRSPAASVIQACWNLYASDSNYPATWLSCRLSAAEKWAIRFIRRVKFAVAIRKFKEARRPYDVKDVIEQYTAGQIETFGYIKKLQ
	Adig_NW_015441238.1_prot_XP_015763275.1	AdShalR3a	MFNSTIPSGILKRHRNIYNNKPQKNDRPRASIGSRGSRQAKGPTDQLLTINVSGIRFQTWQSTLQRFPDSLLGSADSMREFYDDKRREYFLDRDPYLFKFVLNFYRFGKLHCSQEDCPAAFEEELQFYGFSIYDVGDCCWEYCTPRQRSVLIENNDDALEGETITYDGNLCELHCEPKLTLRQKIWQTIGPSKTTKTGVIFHIIYGFFIFISVLIASLETLHCDGNKTCGEVHQEIFFTIESVCVVVFTVEFLVRFYVCPQKKNFFLNAMNVIDTLAILPYYITLIVTTFGADPSYIQILKVLRVIRILKLTRNSRRLRCLLLTLRRCAVDIVFLYCICFLAIILFGTAVYYLEMMEGEPTFSSIPESFWYICVTLMTVGYGDVVPSSVLGKLVGSVCC…	LTINVSGIRFQTWQSTLQRFPDSLLGSMREFYDDKRREYFLDRDPYLFKFVLNFYRF-GKLHCSDCPAAFEEELQFYGFQKIWQTIGPSKTTKTGVIFHIIYGFFIFISVLIASLETLTIESVCVVVFTVEFLVRFYVCPQKKNFFLNAMNVIDTLAILPYYITLIIQILKVLRVIRILKLTRNSRRLRCLLLTLRRCAVDIVFLYCICFLAIILFGTAVYYLEFSSIPESFWYICVTLMTVGYGDVVPSSVLGKLVGSVCCVSG-VVLLALPIPILQEK		Rmue_Eag_Res_g19891.t1	RmEagb	MPLGRRGLIVPQNTFLEDVIRRSDSLHESFIVGSAEISDYPVVYCSTGFSQLTGFPRTEVMKQSANASFLFGPSVKKETREKIQDAFNHKEDYKVEFIGRKKDGVPLWYLLHTAPIKNEQNKVVLFLVTVRDISEYKDPITLEDGAAAQKWVKLKRTIKSERNAFVVAFTKSKEEKNKIRIAQMMVQNNNLIPQYKQQIPKPPKWVILHYSTPRIIWDWCVLLFILYTVSAVPFVLCFDFNNSVPLIVIDCFVDAFFFADILANFHTSYVAQDGEIVTELKQIRRYYLRTWFLADLITSLPYGLLVFFSENSVTANIISFFKSIRVFRISRLIRKLDHFINYGIITLILCIIAFLLCAHWMACIFYLIARTYDEYHEIGWVASLARATKQPFNTTGDGK…	HYSTPRIIWDWCVLLFILYTVSAVPPLIVIDCFVDAFFFADILANFHTSYVAQDGEIVTELKQIRRYYLRTWFLADLITSLPYGLLVFFSENSVNIISFFKSIRVFRISRLIRKLDHFINYGIITLILCIIAFLLCAHWMACIFYLIIGWVASLARATKQPFNTTGDGLPTMASLYVSSLYYCLTSLTTIGFGNISPNTTAEKIFGCITMIIGALYYAVIFGQVTAIVHQAQKQSEKYHGLLDNIKSFQKLYKVPPDLSARILDYFMSTWALTKGVDTDEVLKQCPKDLQSDICIHLNRKVLYNNPAFSSMPMSVMRVIARSFCICHVAPGDRLVHEGDSLDVLYFVSHGSFEVKRNECVVGLLGQGDVFGDDVCNEVTVGKSNADVYALTYSDIHCID…		Clytia hemishaerica
	Adig_NW_015441238.1_prot_XP_015763271.1	AdShalR3b	MAQRVQFSSQEKRNRVVLNVSGHRFLTDRSSLMRHPNTLLGSHMLARFFDEIKQEYFFDRDPHLFRYILNYYQSGKLHSSPDDCPVAFRDELEFFGIPLCELADCCWFNTNVDDKGPCHYAVRKTSLKAVQSAQGNYLAWKKRDNLVRTTKSRDKHKNSAETKAVLCDANYHHLSNSRTEKRRKSSSTKRQPYLMQLTRGRHVPLSRNLTDDCIEKSPKCTIDCKHHPWQTHTGEVCLKALNFAYGVFIILSVLTTTIETIDCEKGIKCLETYPHLFTALDYVFVAVFTLEFLIRFSLSKNRCKFMKQIINIIDLVAILPFYVLLIVSLFVETEDISLLITLRVLRVSRIMKLSRGSTRLQSLVYTLRNCATDLLFLYFTFTLGILLFASVLYYVERIE…	VVLNVSGHRFLTDRSSLMRHPNTLLGMLARFFDEIKQEYFFDRDPHLFRYILNYYQS-GKLHSSDCPVAFRDELEFFGIHHPWQTHTGE---VCLKALNFAYGVFIILSVLTTTIETIALDYVFVAVFTLEFLIRFSLSKNRCKFMKQIINIIDLVAILPFYVLLILITLRVLRVSRIMKLSRGSTRLQSLVYTLRNCATDLLFLYFTFTLGILLFASVLYYVEFKSIPHSLWYTCVTMMTTGYGDVVPLTTLGKIIGGLCCICG-VVIMSLPIPIMQDK		Rmue_Erg_Res_g6319.t1	RmErg1	MPVKKGFMSPTNIFIENIIRKFDRSPERNFILGNALLDNTPIVYTNDGFCDLTGYRRTEILQHSTCCDFLCGKGTDPVASQKIKEALKGSDERKIQIMYYKKNGTGFLCSVLIAPIKNENGSIMMYIMNLEDVTTSPDLIEVGAESKVNPWAGIRRRLSKGTLKLTTDENEPNNKVARSDPVVLKEAPLLKPDQPKLETCSPKLTINLHLDPKTETIEDEASMFNFNRRRATSCVEISSRMVDNLRKDDQPEHNKADSLDNFLSKLTAKNVAQLPNNISTSAKQPSVASLQSFSRLTVKSKSTQDLKPKKTEKFAQVLSLGTDVLPEFKLQSPPVHPWTILHYSPFKAIWDWLILALVTYTAVVTPYMASFVLALDQEREDNHVLKNEKNDKHYEYSDP…	HYSPFKAIWDWLILALVTYTAVVTPPLVIVDYVVDIMFVIDIFINFRTTYVDSGNEIVSSPCRIAVHYMKTWFIIDMVAAIPFELLFMIGDTTTTLIGLLKTARLLRLVRVVRKLDYYSEYGAAVLCLLMLAFALIAHWLACIWYAIGGWLDTLALDTNQPYNSSHWSGPSQQSRYVTALYFTLSSLTSVGFGNVSPNTNAEKIFSICVMLIGSLFYAAVFGNVAAIIARLYSSTAHFHEQMQKVREFIRFYQLPKHLRHRIEDFTHHQWSYTNGIDMGEVMQRLPECLQADICVHMHRQLISGKKVFSAASRGFLREFSLKLKTIHLPPGDYILYSGDQVDALYFITRGTVEVVDDDYILAILGHSDVFGDDFGPDSELHKATGNVRSLTYCDMHKIS…		Chem_KCNQ_HAMV01017622.1	ChKCNQ1	MFDPERFREEQLAKEEAMKNHLMRRFNQPSNILMPGTIAPLYAQQDCVELMTLEKMTGVEKLRRRQARKSRYKIFQIKTFNLLERPSNSGALFYHGMVFVLILASLFLSVLITIPKYETDKTIQSAVYYLEVSLVIIFSIEYILRIWSCSCHGNYAGFWGKLRFIKKPYQVIDIIVIVATTVVVMTSEHGQANLLSVSMFRFLRFLQVLRILRLDRQRGAFKIVSHVIYEHRQELLTCWYMSFILLVACTFLVYLAEKSDDKNGNPSDSGELDNLGDGLYWGVITLSTVGYGDFSPKNWVAKVIVCIFAFIGTAFFALPAGILGSGFALQVAQNQKQKHFNRRRVPAALVIQYAWRAYAAHPSRKSDVTWVPHQSVVTHHTKEKKFSYYYGKPKNSPSQ…	IFQIKTFNLLERPSNSGALFYHGMVFVLILASLFLSVLITIPKYETTIQSAVYYLEVSLVIIFSIEYILRIWSCSCHGNYAGFWGKLRFIKKPYQVIDIIVIVATTVVVMTSEHGLSVSMFRFLRFLQVLRILRLDRQRGAFKIVSHVIYEHRQELLTCWYMSFILLVACTFLVYLAEKSDSGELDNLGDGLYWGVITLSTVGYGDFSPKNWVAKVIVCIFAFIGTAFFALPAGILGSGFALQVAQNQKQKHFNRRRVPAALVIQYAWRAYAAHRKSDVTWVPHQLMEKDKNCIRFIRKTKLFIYIRKFKEECRPYDVKDVIEQYTSGQMDMFSFIKRFQ
	Adig_NW_015441238.1_prot_XP_015763280.1	AdShalR3c	MITNLSAIPTRSSYNKERRPSVFPRQPAGYPCLERLKRRHPDVKVIFNVGGRRFVTWKNTLKRFPGTLLGSDELVARFYDEDKKEYFIDRDPHLFRYILNYYRCGRLHRSFDDCNASFEEELLFYGIRPQEVHDCCFDDDNEQENHDDGKCSAKACTNTNLTQRLRKSLIARARNWMWVLLEGEAESGLRAFVGTVIIYIVGLFIILSIFATVYETVPCDGDNDSCKKRVHALELLDLVCVVVFTVEFSLRLLVCPNIVEFAKSAMNIIDFLSILPFYLTILLKSVNGSNVEAFVVLRVLRIFRVVKLTRHSKRLQRFGVAIASCVADLMSLMFVLLIAVVVFSSMIYFIERDAVEGKFISIPDSMWYTIVTMITLGYGDIVPSTFLGQIVGAICCVAG…	VIFNVGGRRFVTWKNTLKRFPGTLLGLVARFYDEDKKEYFIDRDPHLFRYILNYYRC-GRLHRSDCNASFEEELLFYGINWMWVLLEGEAESFVGTVIIYIVGLFIILSIFATVYETVLLDLVCVVVFTVEFSLRLLVCPNIVEFAKSAMNIIDFLSILPFYLTILFVVLRVLRIFRVVKLTRHSKRLQRFGVAIASCVADLMSLMFVLLIAVVVFSSMIYFIEFISIPDSMWYTIVTMITLGYGDIVPSTFLGQIVGAICCVAG-VILIALPIPIIQEK		Rmue_Erg_g20849.t1	RmErg2	MKHFGIEEPGNLLLPSKKSGHYGLFKIIWDWFVLLLVLYTAIEVPFLVCFILPPLIVVDICVDMFFFCDIIVNFRTTYIEKNDALITNPKMIAIRYLRTYFIVDLVAAVPWDLIYASQELSTRESTSLSLLKTVRLLRLFQAARRLDQNYEKSVSLLFLMVFVFTLVAHWLACIWYYIGLSEARIDSPTWLSTLAEQIRQPFNGSDFTTGPSLRSRYLTSLYFTLTCITSVGFGNVSPNTDWEKLFTIVSMLIGDYSQYILLEENTVFMGLCDDVIQGNANLVMKQFPQSLQEEINCYLHFNVIRDCPLFEHAEESCLWSLAVRMVQLNHLPNNTIVRQGTVVDSVYIIKRGRLDVCRNGAVVGKIGEGVAFGNLSIEQDGTVPKSAVTLRSNTFVDIH…	HYGLFKIIWDWFVLLLVLYTAIEVPPLIVVDICVDMFFFCDIIVNFRTTYIEKNDALITNPKMIAIRYLRTYFIVDLVAAVPWDLIYASQELESTSLSLLKTVRLLRLFQAARRLDQNYEKSVSLLFLMVFVFTLVAHWLACIWYYIGTWLSTLAEQIRQPFNGSDFTGPSLRSRYLTSLYFTLTCITSVGFGNVSPNTDWEKLFTIVSMLIG-----------------------DYSQYILLEENTVFM----------------GLCDDVIQGNANLVMKQFPQSLQEEINCYLHFNVIRDCPLFEHAEESCLWSLAVRMVQLNHLPNNTIVRQGTVVDSVYIIKRGRLDVCRNGAVVGKIGEGVAFG-NLSQDGTVPKSAVTLRSNTFVDIHILH…		Chem_KCNQ_HAMV01066457.1	ChKCNQ2	MDLVVFASAFIRNSDHKDDLINKKRSLQSKLFLYLEKNKGIYHGLIIVVILVSLALGIGSTIPGYDNGWLFKVRLSVETLLLVIFLTEYLLRVWSSGAHGTYGAAGGWKKYIITPHMIIDLLVILSSLGLVISTSLNLDPEERRLLYLLQLLRILRIDRQRGAFGAFWRVFKKHRKELLTCWYMGFLMVTFVSFLVYSLEQKRTNDTYTLNNLFDGVYWGVISLTTIGYGDIKPETTSGKILICCFAVFGTCFLAMPAGIIGSGFALQVAEQQKEKHVNRRRRPAAVLIQSFWRKYAADNDFPATWIPHTTQHKDYESNLLRTPRKSINHQRSSKPDMFGVPFTPIIPSIHVTRNENGKGMSSPPSKSSHPVSPAEIPDDFNFSNGYLIPAKKLTTAEK…	LFKVRLSVETLLLVIFLTEYLLRVWSSGAHGTYGAAGGWKKYIITPHMIIDLLVILSSLGLVISTSLNLDPEERRLLYLLQLLRILRIDRQRGAFGAFWRVFKKHRKELLTCWYMGFLMVTFVSFLVYSLEQNDTYTLNNLFDGVYWGVISLTTIGYGDIKPETTSGKILICCFAVFGTCFLAMPAGIIGSGFALQVAEQQKEKHVNRRRRPAAVLIQSFWRKYAADNDFPATWIPHTLTTAEKIALRFIRFLKCISSMKKFRQARRPYDERDILDQFASAQIEMFAKLRDVK
	Adig_NW_015441327.1_prot_XP_015767456.1	AdShalR8	MMTKNLEEETWLKYYSTREDDQCSEETMRTLFVPKTNRYSSNREFEKSAGSIHENDNFTNKESLEIPAVLLFPCSGRSSIASEQNSDIESGTSIEFLFPTSFSTEPNGNSAGAYSFPDRRTQETFSRKPSLFRCRKFLFNRCTSKAENAGCGFSSEISYGNDILDDVQYSKATRHNEKLLAVTKYDCLTSSLLGSSVSTGTLSVSETEPKNTTEDDSSKNLHRSVSTCCLRRPSIQLCCLLGKSYIELSTSTSECFSRNQSFEGNGHCAGDELRQPDFFCLDNANRWRGGFPVLARTRAVTQSSLPQLKELAALTLSRRNNELKELSAPDLRINRARTSNYQQDISKAGNSNLNFRGTASSILLHPDEARCTSGSAVSLPSQTSTKSGKRYCHSAAKSL…	VTLNVSGRRFQIQDYFLSIHPNTLLGARSLFYDGAKEEFFFDRDPDCFRYIWDFYHS-GQLHCPECVQLFLDEMTFFGLTKIWATVQEPSYSSLAKAFYFLSVFVIGVSVIANTTETIYIDTVCVGFFTFEYLTRLIFSPNRLRFLIGYMSIVDVLAIVPYYVDLVLTVLRVLRTLRVFKLLRHSKRLKKLIETVKDSATELGLITFVYLVLVILFSSIIYFAEFSSIPQAMWYAVITSTTAGYGDIIPVTLAGRLIGSVCCLFG-VLMIALPVPILQIK		Rhopilema esculentum					Chem_KCNQ_HAMU01131020.1	ChKCNQ3	MAHNKKKSLTGSTDTELASLMEATSMDAKSRYKDLRKIVYYFLERPETKIAICYHLLNLLLIVGSIVTSILSTIQSYEDNEILKDLILYYELSLLSWFIVEYLARLWSCSFLGKYKGYAGKFRFMRTLYMMIDLFVIVSTLTTAILSIKTAYFAILRITRFLQIFRILRLDRQRGDLRTMGRVVYKHRKELVTCYFVGFIILFGGTYLIYIIEKSGAEASTIDNMANGLYWAMITVTSVGYGDISPETWAGKIITGVFALVGCAFFALPAGILGSGFALQVAKQKKQLRFIKVRNPAAVVIQTCWRYYSVKSKQEHLEGTWFFFFPRVPKDEEANLTYFKLLPGMQDVLDGKYAPRSTKSNLDSKTNSPNKGKEKKGGVFNMGKFKQNLNVPRPDGNVQ…	DLRKIVYYFLERPETKIAICYHLLNLLLIVGSIVTSILSTIQSYEDILKDLILYYELSLLSWFIVEYLARLWSCSFLGKYKGYAGKFRFMRTLYMMIDLFVIVSTLTTAILSIKTAYFAILRITRFLQIFRILRLDRQRGDLRTMGRVVYKHRKELVTCYFVGFIILFGGTYLIYIIEKAEASTIDNMANGLYWAMITVTSVGYGDISPETWAGKIITGVFALVGCAFFALPAGILGSGFALQVAKQKKQLRFIKVRNPAAVVIQTCWRYYSVKEHLEGTWFFFFINNQYKEAIRFVLKVKLFNYIKHFKNVRYPFNVQDIMEKNTLAHAETMSHLKHIQ
	Adig_NW_015441095.1_prot_XP_015752685.1	AdShalR9	MSMDRGINDLENWLPLGKVGLVGISPIFHKEKPFSILQRKQLNDKRIVLNVSGRKFETWEYNLKKFPATLLGSSEREAFYDSQKQEYFFERDPNFFRHILNYYRHGRLHFSLEECGEFYEDELHFFRIPTDAMGLCCLEEYADANDAANTSSGRDSQEVEKKTHECAPLRKTFRQKVWFTLENPQSSSTAKVVYYVTGIAIILSIITTITETIPCGDKTCGEQYKTAFQYLDGTCVVVLTFEYLVRLFAAPHKCKFIKEFQSIVDVAAVFPFYLDLGLKSAGDFDALTVLRIFRVFRVFKMSRHSTRLQALGSSIKNSSSELGFILFSFGLGVIIFATAVYYAEKGVEGTTFASIPDSMWYAIVTMTTTGYGDMYPETAFGQLMGSVCCLVGTLVIALP…	IVLNVSGRKFETWEYNLKKFPATLLGEREAFYDSQKQEYFFERDPNFFRHILNYYRH-GRLHFSECGEFYEDELHFFRIQKVWFTLENPQSSSTAKVVYYVTGIAIILSIITTITETIYLDGTCVVVLTFEYLVRLFAAPHKCKFIKEFQSIVDVAAVFPFYLDLGLTVLRIFRVFRVFKMSRHSTRLQALGSSIKNSSSELGFILFSFGLGVIIFATAVYYAEFASIPDSMWYAIVTMTTTGYGDMYPETAFGQLMGSVCCLVG-TLVIALPVPILEMK		Resc_EAG_001637-T1	ReEag	MKNGVVAPQNTFLDSVLRRSYELDLTFVIGNAVLRHNPIIYSSESFSRATEYTKPEVLHRSSTCEFLWGFLTSKETQKQIIGTIDAKTSLQTEIVIYKKNKEPCWFLFQISPIKNDDDTVILFLITFKDISHLKDPIAEPTVKKWSRLVEKSLEKQRQHLTKTSDNARSVFLQLTKKDSNKKQKLAQLMSNSAMSSIQYSWEGQKVPRFTIFHYSLFKTIWDWIILILTLYTAVVVPFVVSFHYTNSALLFFNLLVDSVFIADVIMNFKTTYCAKDGEIVLDSRMICMNYLRSWFFIDFIAALPYGILNLTDPNGRWIEIINVIKVIRLIRLLRVARKLDHYLKFGAMTLVLWLFLFCLCCHWMACIWYVIAKNYDKATTRWSWIYILADLTNEPYKVV…	HYSLFKTIWDWIILILTLYTAVVVPALLFFNLLVDSVFIADVIMNFKTTYCAKDGEIVLDSRMICMNYLRSWFFIDFIAALPYGILNLTDPNWIEIINVIKVIRLIRLLRVARKLDHYLKFGAMTLVLWLFLFCLCCHWMACIWYVIASWIYILADLTNEPYKVVDGSGPSIPSLYMSALYYCMSSLTTCGFGNIAPNTTAEKLFGCVTMLLGCLLYAFIFGQVTSIIQQLQKPSSDYHQRLDSIRRFIKLYTVPEEIGGRLVDYFMTTWATNKGLDIEEVLHLFPHDLQADACLQIHKVVFETMPEFKSAPLPALRNISRYYSATRSPPGAKVIQQGEAIESLFFVERGSLEVRKSDQIVGILGPGDVFGATL-NKDRIDKAMYEIHTLTYSDLHTIK…		Copula sivickisi
	Exaiptasia pallida					Resc_ELK_004692-T1	ReElk1	MPLVKGRNAPQNVFLETLAKKFDGSISNFVLGNAQSVQDYPIVYCSDGFCQLTGYTRAEVMRKSCSCKFLIGIETERDVVTKLTRAFQSQTEMKAEVKFYKKNGAPFWCLLDLMPIRNENAEVVLFLVSHKDITKSKISRTENNDCNSHKESIGNGSITDAPVPRFRKFSRDVLLHIQRQYSGKNSPSADRGGKFPTSSRSVGESSSFIPQYKLENAKLPKFMILHFGRPRLIWDWIILVLVCYIAIMVPFNVAFKAHDHRKELIIADCIVEIFFIVDIFINFRTTYIDKKSGRIITQKKMIALHYLKRWFIVDFLAALPFEALYFIDHSWGFLVSLLKTGRLLRLFRIARRISRYIEYTAALLGLLMFSFAMLGHWFACVWYVIGYEEFKKNEVNGWL…	HFGRPRLIWDWIILVLVCYIAIMVPELIIADCIVEIFFIVDIFINFRTTYIDKKGRIITQKKMIALHYLKRWFIVDFLAALPFEALYFIDHSWGFLVSLLKTGRLLRLFRIARRISRYIEYTAALLGLLMFSFAMLGHWFACVWYVIGGWLYGLGEQMGKPYVNSSLSGPSKGEAYISSLYFILTSLTTVGFGNIAPNTAAEKIFSVVVLLLGALMQSAIFGNMTAVIQKLYAVRARFHAKAAEIKQFVRLHRIENDLKRRIEDFFLTHWSVSKGVDSDEMLESFPSELRADICLHIYKNFL-SLPCFSDASRGCWRLLSLKVKRAYFGPGELILKERDAIDAIFFVNSGTIEIVQKECIVAILGSGDLFGDDV-RRVPIRRSNGDVRALTYCDLLYLT…		Csiv_KCNQ_GHBG01156071.1	CsKCNQ1	MGAEKMVEMTEKSYGDTLNSNVLKADRDQENDLRDSKIKVGFSPVYKFVSAKPARIQVYNFLERPRTAPSIAYHSFVFFLIVTSLLLSILATVDEFQKDPKVDRTSYVLEYVLLAVFSSEYLLRLWSCSSHGTYTGIWGRVKFIRKPYMVIDIIVILATSVVIRFQGKSDYINISMFRFLRFVQVLRILRLDRQRGAFKMVSQVVYEHRQELLTCWYMSFIILVTCSFLVFLAERGEEASSGKMENLADGVYWGIISLLTIGYGDIAPQSWVAKLITCIFSLVGTAFFALPAGILGSGFALQVAQQQRQKHFNRRRVPAARLIQACWRKFAAEHPTRYPATFIPAMSYQAERRQSYARELSKPTPSSPFFPNKRVAALLKKKGASTGSTITVDGTVDVT…	PARIQVYNFLERPRTAPSIAYHSFVFFLIVTSLLLSILATVDEFQKKVDRTSYVLEYVLLAVFSSEYLLRLWSCSSHGTYTGIWGRVKFIRKPYMVIDIIVILATSVVIRFQGKSINISMFRFLRFVQVLRILRLDRQRGAFKMVSQVVYEHRQELLTCWYMSFIILVTCSFLVFLAERASSGKMENLADGVYWGIISLLTIGYGDIAPQSWVAKLITCIFSLVGTAFFALPAGILGSGFALQVAQQQRQKHFNRRRVPAARLIQACWRKFAAETRYPATFIPAMLTLSEKAAIKFLRLLNLMICLRKFREARRPYDVKDVLEQYSAGQMEMFGYIKKLQ
	Epal_NW_018384828.1_prot_XP_020894712.1	EpShak1	MLTTAASVPSSVSNDPLRGTGLYRYKQIIEQMDGIGQTAPAASMNDPIVINVSGKRFETYEETLARFPDTLLGSPNRRAKFFNPKKGEYFFDRHRSAFDAVLYYYQAGGTLIRPEHVPPHVFVNEAIFYDLPEEALNQVQQEAGIVDEPEEKVLPKNYYINVMWQTLEYPEYSLLAKCLAIFSVVIIVFSLIIFCVETLPQFAPPPKPSNASADWEANDPYAKTWFQLNTFVIAWFTGEYILRFLCAPEKIKFLISSLNIIDLLSILPYYVQLAIDDGGSSSISVLRVVRVVRVFRVFKLSRHSRGLQILGNTLRASLNELLMLMFFLGIGVTIFASCVYYAEGGIDSDFASIPHSFWWAVVTMTTVGYGDISPTTFWGKIVGALCAISGVLTIALPVP…	IVINVSGKRFETYEETLARFPDTLLGRRAKFFNPKKGEYFFDRHRSAFDAVLYYYQAGGTLIRPVPPHVFVNEAIFYDLNVMWQTLEYPEYSLLAKCLAIFSVVIIVFSLIIFCVETLQLNTFVIAWFTGEYILRFLCAPEKIKFLISSLNIIDLLSILPYYVQLALRVVRVVRVFRVFKLSRHSRGLQILGNTLRASLNELLMLMFFLGIGVTIFASCVYYAEFASIPHSFWWAVVTMTTVGYGDISPTTFWGKIVGALCAISG-VLTIALPVPVIVSN		Resc_ERG_005698-T4	ReErg1	MIRCREWRCCCKHSECVLPAGTCFVIGNAQVEGFPVIYCTKSICELTGYAKADLVQKSCALEFLCGPETDPNSISNVRKALQNGEEKEVFPVTYYKKDGTKFLCSVLISPVRNEVGEVLMFVVNHEEVTEEDIQRKLTEQEKQKKKSKSKKKKKKKVRMDGKPEEIALLEKKIGKELMPANGHFRYSPKVQFTCPTPPEEELPSQTTSKGGTANQSNLRRKISRSASHIPGGFAHNTDDRRSSLNADNNLGILLDGRKISSSDGDMCGRIGPSDAFLKTKPPANGQNQGSIFDIAYPAVPPLRQTSINPGQKVAQVMSLGTDVLPEYKVESPKIHPWTVLHYSPFKAVWDWLILVMVMYTAIVTPYMAAFVLTRKTKKTVSTSDTAEAAAFNYNDPLVI…	HYSPFKAVWDWLILVMVMYTAIVTPPLVIVDYIVDVMFIVDIFINFRTTFVDVNEEVVSDPCRIAVHYVKGWFLIDLLAAIPFELLIMIMNTTTTLIGLLKTARLLRLVRVARKVDRYSEYGMALLLLLMFGFALVAHWLACIWYAIGGWLAILARDTNMPYNTSDPSGPDLKTKYITALYFTLSSLTSVGFGNISPNTNGEKLFTIVIMLVGALMYAVIFGNVTAIIQGLYSGMAQYHATMRRVREFMRFYQIPPQLRQRLEDYAQYDYSYTNGIDMNEVLKRFPEGLQADICLHLNRHLLSTNPLFRSASPGCLRTLSLKLKTTHCPPGDYIIHYGDEIKNLYWIGRGTVEVIQNDTITAILGKGDVFGENFSANRPMGKSRASVRALTYCDLHAIG…		Csiv_KCNQ_GHBG01152788.1	CsKCNQ2	MTERKHSGGRRPSIELRWIGSQFGVKRKRDQASCSDTGNDDDIPSHRHERQSMLGGSVSVDLKYLLSRNRRLKASTFSFLEGCRTTGSKVYHALVFIIIIVSLALGITLTIEEFQNSAKISLALLCTEFLLLVIFITEYSLRIWSCTSHGVYGKVEGRLRFLITPHMVIDLVVILSSVGLITASFMNLSPKAKRLLSLLQLSRILKVDRQRGAFSMFRRVMLKHRKELVTCWYMSFIMVTFVSFLVFAVEERDSGEYTLDNLFNGFYWGVISLTSIGYGDISPNTISGKALIVCFAIIGTAFFSMPAGIIGSGFALQVAEQAKEKHANRKRRPAAVLIQSVWRRFAGDQDLPGTWTLHIIGRERNLMRQSRQENLRLSRVDQPSQKVSSASKISAPSKI…	RLKASTFSFLEGCRTTGSKVYHALVFIIIIVSLALGITLTIEEFQNKISLALLCTEFLLLVIFITEYSLRIWSCTSHGVYGKVEGRLRFLITPHMVIDLVVILSSVGLITASFMNLSPKAKRLLSLLQLSRILKVDRQRGAFSMFRRVMLKHRKELVTCWYMSFIMVTFVSFLVFAVEESGEYTLDNLFNGFYWGVISLTSIGYGDISPNTISGKALIVCFAIIGTAFFSMPAGIIGSGFALQVAEQAKEKHANRKRRPAAVLIQSVWRRFAGDQDLPGTWTLHILTNAEKIALRFTRRLKIAASLKNFRQARRPYDERDILDQFAAGQIEMFAKLKHLS
	Epal_NW_018388402.1_prot_XP_020917118.1	EpShak2	MAVQATAALAARRPSHMATKEWMTNVVQPSAGEEKIVIINIGGKKFETYEHTLDQFPNTLLGSTEKRQYYYDPLKDEYFFERHRSSFTAILYYYQSNGILERPLNVPEHIFLEEIEFFELTDVIQTRNEEEMKRQLDAIEDEKKEELPHNKVMKTIWVTFENPNSSNFAKVLAIWSLSIIVLSILVFCIETLPSMDDTYKYVKVNGTRTKVDGPKIRVDICNGLNVFCTMWFTLELIIRFIVCPNKVQFVKTFLNILDFLSILPFYVTKALHGHGGSIDVLRVIRVIRVARIFKLSRHSRGLYILGKTLHSSLNELLMLFLFLLMGVILFASAAYYAEYKDNSQFASIPHSFWWAVVTMTTVGYGDIAPQTLAGKLVGALCALSGVLAIALPVPVIVSN…	VIINIGGKKFETYEHTLDQFPNTLLGKRQYYYDPLKDEYFFERHRSSFTAILYYYQSNGILERPVPEHIFLEEIEFFELKTIWVTFENPNSSNFAKVLAIWSLSIIVLSILVFCIETLGLNVFCTMWFTLELIIRFIVCPNKVQFVKTFLNILDFLSILPFYVTKALRVIRVIRVARIFKLSRHSRGLYILGKTLHSSLNELLMLFLFLLMGVILFASAAYYAEFASIPHSFWWAVVTMTTVGYGDIAPQTLAGKLVGALCALSG-VLAIALPVPVIVSN		Resc_ERG_000181-T1	ReErg345	MDSQEITSMLPGSSNCNKVSPQKKRTCRKGKEKRKKEKSEETMLSESFTKSNEVTGLFKSQNVAKSNPRLSPKRLFSLDVRSAARGRERYPLSVKSSSASNQSKKDKKCACIIPHNSNLKILWDWFVLILVLYTAVQIPYQAAFPSKHNSRRRGMFHSHSSPTSILGYVVDAMFLLDIFINFFTTFPESETEEIITDHRRIAVHYLKTWFAIDFIAVIPFDWFVDELRPDSEDTATLFGLLKSARLLRLFRVARKLDRYSEYGVAVLFLLMSLFTLLAHWLACIWHVIGDKQPPVPSGWLQVQATDLGVSSVNGTKTIEASVKYIASLYFILSSLTSVGFGNVSANTKYEQIFMIIVMLLGALMYATVFGNMVAIVQRLYSKASRFHNEMNIIKEFLRF…	HNSNLKILWDWFVLILVLYTAVQIPPTSILGYVVDAMFLLDIFINFFTTFPESEEEIITDHRRIAVHYLKTWFAIDFIAVIPFDWFVDELRPTATLFGLLKSARLLRLFRVARKLDRYSEYGVAVLFLLMSLFTLLAHWLACIWHVIGGWLQVQATDLGVSSVNGTKT-IEASVKYIASLYFILSSLTSVGFGNVSANTKYEQIFMIIVMLLGALMYATVFGNMVAIVQRLYSKASRFHNEMNIIKEFLRFYKIPEDLRRSIQTYVRQEWTFTEGVDVQKVLKQFPMSLQMDICYELYQGLFSEVRALQGATVSCMRTMGRKFRTLHLQVGHYVLKQGDQVEHLFVIGRGAMEVIKDGELSRF--------YDFINKPSYPKANADIRASTSLELHYIH…		Chironex yamaguchii
	Epal_NW_018386251.1_prot_XP_020904319.1	EpShak3	MNSERNHFKEISRLDPLDEESSNYEEKSFIPETSLVNHAKKGKRIIINVSGLRFETYEKTLNHFPETLLGCKEKRDDFFDSSTNEYFFDRNRSTFEAILFFYQSNGKLVRPNGVPFILFKEELRFFEIGREYVQILEEEEGYCQQEERILPKNHIQSKIWELFEYPDSSMGARVMATFSVLIILLSIVVFCIETLPMFRCISTPESTGCNKTTETQARNTSVTTTERPKETSQAWTVIEVLCISWFTFEYLVRFLSSPQKLVFVRSFLNVIDLVAILPYYITMPMAETNSRITSLAVLRVIRLVRVFRIFKLSRHSRGLQVLGQTLRASSRELGMLIFFLFISVVLFASAVYYAEEGSDESKFSSIPDAFWWAVVTMTTVGYGDMYPVTFWGKVVGSIC…	IIINVSGLRFETYEKTLNHFPETLLGKRDDFFDSSTNEYFFDRNRSTFEAILFFYQSNGKLVRPVPFILFKEELRFFEISKIWELFEYPDSSMGARVMATFSVLIILLSIVVFCIETLVIEVLCISWFTFEYLVRFLSSPQKLVFVRSFLNVIDLVAILPYYITMPLRVIRLVRVFRIFKLSRHSRGLQVLGQTLRASSRELGMLIFFLFISVVLFASAVYYAEFSSIPDAFWWAVVTMTTVGYGDMYPVTFWGKVVGSICAISG-VLTIALPVPVIVSN		Sanderia malayensis					Cyam_KCNQ_GHAX01106108.1	CyKCNQ1	MLDSTREKRSIEKMVELQERGFEDGFAYDSPNEERNEELDPRWTKVTFEPRPTKPVYRTAYYRNMKMQVYNFLERPSNMISIIYHSFVFFLIVTSLSLSVLSTVKKFEGDPSVETTVYILEVVLVAVFSVEYLLRLWSCSSHGTYSGFWGRMKFIKKPYMVIDIIVIVATSVVIGFQGKSDLVNISIFRFLRFVQVLRILRLDRQRGAFKMVSQVVYEHRQELLTCWYMSFIILVTCSFLVYLAERTSQPQSGKMENLAEGIYWGIISLLTIGYGDIAPQTWVAKIITCVFSLFGTAFFALPAGILGSGFALQVAQQQRQKHFNRRRIPAARVIQAAWRKYAAETERYPATWLPLMAYQAKRRLSSVRDLSKTPPASPFVSNKRIAFMKRKNAPNGSNH…	NMKMQVYNFLERPSNMISIIYHSFVFFLIVTSLSLSVLSTVKKFEGSVETTVYILEVVLVAVFSVEYLLRLWSCSSHGTYSGFWGRMKFIKKPYMVIDIIVIVATSVVIGFQGKSVNISIFRFLRFVQVLRILRLDRQRGAFKMVSQVVYEHRQELLTCWYMSFIILVTCSFLVYLAERPQSGKMENLAEGIYWGIISLLTIGYGDIAPQTWVAKIITCVFSLFGTAFFALPAGILGSGFALQVAQQQRQKHFNRRRIPAARVIQAAWRKYAAEERYPATWLPLMLTCTEKNVVRFLRLVNLVISLRKFREARRPYDVKDVIEQYSEGQMEMFGHIKKLQ
	Epal_NW_018384729.1_prot_XP_020893884.1	EpShak5	MMDPWTSRNKTDTKFLLSSYGDMGANLGIYSPRQQITLQPRIAVDKNPNIGRKYGSKSVGFYDENEISDSRRESDPLIRKDKDSXKDIYNDSVTHDTNXNFKTRRSRRVTLNVSGFKYQTYTETLHKFPETLLGNPQKRQDYYDPELREYFFDRNKQVFEIILYFYQSNGRLVCPPDLAPEILLEEVEFFELGETAISAVRELLTDEEPEDPPRDLPKNKLQRQTWNLFEYPDSSRGARFLALFSVSIIVASIIILCAETLPNFHVITDSEMKNVNDTAEREQVRKHNEIARTGKQWFSNMEAGFIAWFTFEYLVRFFSSPKKLSFARSFLNVIDILAIVPFYIDLLLNSFVKDSEKLSLAFLRILRLVRVFRIFKLSRHSSGLQILGLTLKKSLRELG…	VTLNVSGFKYQTYTETLHKFPETLLGKRQDYYDPELREYFFDRNKQVFEIILYFYQSNGRLVCPLAPEILLEEVEFFELRQTWNLFEYPDSSRGARFLALFSVSIIVASIIILCAETLNMEAGFIAWFTFEYLVRFFSSPKKLSFARSFLNVIDILAIVPFYIDLLLRILRLVRVFRIFKLSRHSSGLQILGLTLKKSLRELGLLVFFLIIGVVIFSSMAYYAEGRSIPATFWWALVTMTTVGYGDLYPKTLWGKLVGSCCALCG-VLAIALPVPVIVSN		Smal_Eag_Res_026654	SmEag	MRGGTVAPQNTFLDSILRRSNELDITFLIGNAGLVNHPIIYTSDNFTNATGYTKQDVLHKDCACNFLFGALTCKETVKQIRATIHAKASVQTELILYKKDQSPCWFLFQISPIKNDEDDVILYLITFKDISHLKDPIEEPTVKKWSRLVEKSLQKHKVEFQKSTNNAKSVFLQLAKKDAAKKQKLAQLISASSMNVQYSWEGSSKVSRFVIIHYGLFKTIWDWVILVLTLYTAVVAPFVVSFQYHQLGMTIVNLMVDIIFIVDVIMNFRTTYANKENEIIFNPKMICMNYLRSWFAIDFFAALPYGIPSLIYSDGWIEIINVIKVVRLIRLARIARKLDHYFEFGATTLVLWLFIFSLVAHWMACIWYVISFYFDKPSTQFSWVRLLADTTQQPYVFLN…	HYGLFKTIWDWVILVLTLYTAVVAPGMTIVNLMVDIIFIVDVIMNFRTTYANKENEIIFNPKMICMNYLRSWFAIDFFAALPYGIPSLIYSDWIEIINVIKVVRLIRLARIARKLDHYFEFGATTLVLWLFIFSLVAHWMACIWYVISSWVRLLADTTQQPYVFLNGSGPTTASLYMSSLYYCMSSLTTCGFGNIAPNTTAEKLFGCITMLLGCFLYAFIFGQVTAIIQQLQLPSSIYHQKLNNIRRFIKLYSVPHDVGARLIDYFMTTWTRNKGLEIEEVLNLFPRDLRADVSVQIHKPVFESMPEFRTAPTPALRSISSYFRTLRTAPGDRVIQQGEVVDSLYILAQGSMEIRRKGQIVGILGPGDVVGSNIRKRGTQERSFYDIYALTYSDIHFIH…		Cyam_KCNQ_GHAX01108540.1	CyKCNQ2a	MRLFKGRDFQDMTERKLSGGRRTSIELRWIGNQFGVKRKRDQACSSDDGNQDPDEIPDHKHERQSMLGGSVSVDIKYLLSRNRRLKASTFSFLEGCRTRASKIYHTFVFLVIIVSLALGITLTVEEYQNNATISLALLCTEFGLLGIFVTEYCLRIWSCTSHGVYGKVEGRLRFLVTPHMIIDFLVILSSLGIIVASFMQLSAKTKRILSVLQLLRILKVDRQRGAFSMFRRVMLKHRKELVTCWYMSFIMVCFVSFLVFAVEDRESGEFTLDNLFNGFYWGVISFTSIGYGDISPNTVPGKAIVVCFAILGTAFLSMPAGIIGSGFALQVAEQAKEKHANRKRRPAAVLIQSVWRRFAADQDLAGTWTSHIIGREKNLMRQSRQENIRNSRVDQPVQR…	RLKASTFSFLEGCRTRASKIYHTFVFLVIIVSLALGITLTVEEYQNTISLALLCTEFGLLGIFVTEYCLRIWSCTSHGVYGKVEGRLRFLVTPHMIIDFLVILSSLGIIVASFMQLSAKTKRILSVLQLLRILKVDRQRGAFSMFRRVMLKHRKELVTCWYMSFIMVCFVSFLVFAVEDSGEFTLDNLFNGFYWGVISFTSIGYGDISPNTVPGKAIVVCFAILGTAFLSMPAGIIGSGFALQVAEQAKEKHANRKRRPAAVLIQSVWRRFAADQDLAGTWTSHILTNAEKIALRFIRRLKIAASLKNFRQARRPYDERDILDQFAAGQIEMFAKLKTLS
	Epal_NW_018386499.1_prot_XP_020905398.1	EpShak6	MPEESKEEKSKKTENEDSSAASQKDKSLDVASLGKRVVINISGLRYETYDKTLERFPESLLGSRRRREKFYDHEKKEYFFDKNRICFESILAYYQTCGVLIRPPNVPRKVFVNDIKYFDLGEQALQQAGDDLDTAFTAEDRPMPKNKVQRKIWSTFEYPDTSSIARATAIFSVSVIILSIVLFCVETLPQFHPKTDKKTTGNATADVPVPKHKSSSANFSFFVMEALCIAWFTFEYLIRFLCSPNKCKFVVSVLNIIDLVAIVPFFITLPMKEPTSVSSLAILRCVRLVRVFRIFKLSRYSRGLQILGHTLKASLRELGLLFFFLCVGVILFSSAVYYAEFGSSGTKFLSIPHSFWWSIITMTTVGYGDMVPETLGGKLVGCFCAITGVLAIALPVPVI…	VVINISGLRYETYDKTLERFPESLLGRREKFYDHEKKEYFFDKNRICFESILAYYQTCGVLIRPVPRKVFVNDIKYFDLRKIWSTFEYPDTSSIARATAIFSVSVIILSIVLFCVETLVMEALCIAWFTFEYLIRFLCSPNKCKFVVSVLNIIDLVAIVPFFITLPLRCVRLVRVFRIFKLSRYSRGLQILGHTLKASLRELGLLFFFLCVGVILFSSAVYYAEFLSIPHSFWWSIITMTTVGYGDMVPETLGGKLVGCFCAITG-VLAIALPVPVIVSN		Smal_Elk_Res_023319	SmElk	MKEGMNIDDYLSKWVGESSSFIPQYKLENAKLPRFMVLHFGRPRLIWDWVILILVCYIAIMVPFSVAFKTHDHTKELIIADTIVEVFFIIDIIINFRTTYIDKKSGRIITNKKLIAQHYLKGWFIVDFLAALPFEALYFTNHSWGFLVSLLKCGRLLRLFRIARRISRYIEYTAALLGLLMFSFALLGHWFACIWYAIGYEELKNQEQSGWLYGLGDQMGRPYVNNSISTGPSKGDAYISSLYFILTSFTTVGFGNIAPNTAAEKIFSVIVLLLGALMQSAIFGNMTAIIQKLYSVRARFHAKANEIKQFVRLHRIENDLKRRIEDYFLTHWSVSKGVDTDEMLESFPSELRADICLHMFKNFLGMQCFSGTSRGCCRLLSLKVKRVFFGPGELILKEK…	HFGRPRLIWDWVILILVCYIAIMVPELIIADTIVEVFFIIDIIINFRTTYIDKKGRIITNKKLIAQHYLKGWFIVDFLAALPFEALYFTNHSWGFLVSLLKCGRLLRLFRIARRISRYIEYTAALLGLLMFSFALLGHWFACIWYAIGGWLYGLGDQMGRPYVNNSITGPSKGDAYISSLYFILTSFTTVGFGNIAPNTAAEKIFSVIVLLLGALMQSAIFGNMTAIIQKLYSVRARFHAKANEIKQFVRLHRIENDLKRRIEDYFLTHWSVSKGVDTDEMLESFPSELRADICLHMFKNFL-GMQCFSGTSRGCCRLLSLKVKRVFFGPGELILKEKDAIDAIFFVNSGTIEIVQKECIVAILGSGDLFGEDVSRKLPVGRSNGDVRALTYCDLLYLT…		Cyam_KCNQ_GHAX01070935.1	CyKCNQ2b	MFSRTPLLGNKQNSGSKNGQASGIELTPFGQQSTDPFADKFFSSKYRWKTYRQTKTFIFNFLEDPKDLISKSYHSFVILSILVTLGLAISLSVRGLDVRKAKLMHSTLSGMEGFLACTFLLEYILRLWSCSAKGTYTGCSGLFRYMIKPHMILDLMVILASLVLTSVTLGMGKSWEDIRYLMPLQLVRILRIDRQRGAFKTFHTVITKHYKELLTCWYMGFIVIMFLSYLVYAEPAISGDHRYTGDDLANSLYWGIVSMTTIGYGDILPKTGISKLLLCVFALVGTGFIALPAGIIGSGFALQVIEIKKQKQVRKRRRPAAILIQSFWKLWASDLARNLEATWIPHVTIVREVKEGELPPLFTCAAETFQKLPGTNLRYKQVNKSGAGSRDGAACGYVV…	QTKTFIFNFLEDPKDLISKSYHSFVILSILVTLGLAISLSVRGLDVLMHSTLSGMEGFLACTFLLEYILRLWSCSAKGTYTGCSGLFRYMIKPHMILDLMVILASLVLTSVTLGMKSWEDIRYLMPLQLVRILRIDRQRGAFKTFHTVITKHYKELLTCWYMGFIVIMFLSYLVYAEPADHRYTGDDLANSLYWGIVSMTTIGYGDILPKTGISKLLLCVFALVGTGFIALPAGIIGSGFALQVIEIKKQKQVRKRRRPAAILIQSFWKLWASDRNLEATWIPHVLNKPEKLALGFIRHLKFIVALKRFRQTKRPLDEKDIMDQFSGGQVEIFEQLKQMD
	Epal_NW_018385996.1_prot_XP_020903077.1	EpShakR1	MEAVLVSGAQAIQNENYGLAEGLDGSWRCRRPSAAGSFPGFSPSKRTAETEEKRRNSSSRSIEHGLRSAHPAAISIHRETKPKKKEKRVKINISGMSYETLESTLARFPTSLLGSPEKRANYFDAKKNEYFFDRNRVAFDSILYFYQSNGNLLWPVDLDKRTFLGEIEFFELQDLISPDFFKEFCLVSMEDPPPMPKNFLLRKVWEVFEYPHSSIPAKVLAIWSVGVILLSIVIFCIETLPELRKTRFDSNSPLNKIEIFCVIWFTFELFVRFIAAPKKLDFIRSFLNVIDFIAVLPYYIILGIGSSAFESKKNSSLISFLRILRLIRVFRIFKLSRHYRGLKVLGKTLKASLRELLLLTFFLLMGVIIFSSAVFYVESAHFSSIPEAFWFSVVTMTTV…	VKINISGMSYETLESTLARFPTSLLGKRANYFDAKKNEYFFDRNRVAFDSILYFYQSNGNLLWPLDKRTFLGEIEFFELRKVWEVFEYPHSSIPAKVLAIWSVGVILLSIVIFCIETLKIEIFCVIWFTFELFVRFIAAPKKLDFIRSFLNVIDFIAVLPYYIILGLRILRLIRVFRIFKLSRHYRGLKVLGKTLKASLRELLLLTFFLLMGVIIFSSAVFYVEFSSIPEAFWFSVVTMTTVGYGDKAPVSSWGKLIGSCCAIAG-VLTLALPVPVIVSN		Smal_Erg_Res_006222	SmErg1	MALLTSTARVEQMATACNANPSNHQEKKLKSTLGNEATIQATNDSSIGSKYSMASIGYFQDKFLQYFVKKTRRAPLINRGYCVRAKTIEFAVKSFILEYCGKNEDSQVISLGAGFDTTFFRLQEQGMLSNTRFLEIDFPDVVKRKISAIERNKELLQCVGPFTKHDNGIIANSYALVACDITDIKKLNVIMESTSFMKNIPSLFISEVVLTYIDKERKNHFERLQSPLLCIEAYPDIESQRERFISMGWTTVNVINMNEFYYDVVSNEERDRIDKLEPFDEFENEDSLEFERGGLLKFTSDLQQIYGHCLLELRKGLILVSGGFGRIGLKHQRLSDSFIIQLDPRMHHSLSLLDDNLIFLFGGRSSPSKPCKDYSIMRFKDEIDTELSDEKCIEHFETV…	HYSPFKAIWDWVVLFLVMYTAILTPPLVIVDYIVDVMFIIDIFINFRTTFVDRNDEVVSDPCRIALYYVKGWFVIDLLAAIPFELLIMIGNTTTTLIGLLKTARLLRLVRVARKVDRYSEYGMALLLLLMFGFALIAHWLACIWYALGGWLAILARDTRMPYNASDSSGPDLKTKYITALYFTLSSLTSVGFGNISPNTNGEKIFTIVIMFVGALMYAVIFGNVTAIIQGLYSGMAHYHATMRRVREFIRFYQIPSQLRQRLEDYAQYDYSYTNGIDMNEVLKKFPEGLRADICLHLNRHLLSNNPVFRSATPGCLRTLSLKLKTSHCPPGDYIIHYGDEIKNLYWIGRGTVEVIENDTITAILGKGDVFGENFSSDRPIGKSKASVRALTYCDLHAIE…		Cyam_KCNQ_GHAX01088395.1	CyKCNQ2c	MNLQRRPSCELFLPACDQSGKEMELEQSPIRNIKKTRIDSPILVPNKVNNGDIESGLVYTCPENNPPLADRSQRMSRQEALDGFVPYRIRKKRISRYRELQSYIFTCLRAPGTSRRNWLQQCVPLLILLSLGMTVVATINGLESSLKRSLQLALFVMECVICGVFSLEYLLLLWSCGAHSTYGGIYGRLKYAIKTHMILDLLIVLSCGVLVASLKWSVNNHYWRYLILLQLTRVLRMDRQRGAFKTFSLVIKKHMKELATCWYMGFIVVIFLSYMIYADPTAGKNGTVSDLASGLYWGIVSMTTIGYGDISPGTNLAKLILCIFALIGTGFIAMPAGIIGSGFALQVVEERKQKRVTMRRRPAAELIQGSWRLWASDIKKGFQATWLPHMRIAQRNARE…	ELQSYIFTCLRAPGTSRRNWLQQCVPLLILLSLGMTVVATINGLESSLQLALFVMECVICGVFSLEYLLLLWSCGAHSTYGGIYGRLKYAIKTHMILDLLIVLSCGVLVASLKWSVNNHYWRYLILLQLTRVLRMDRQRGAFKTFSLVIKKHMKELATCWYMGFIVVIFLSYMIYADPTGKNGTVSDLASGLYWGIVSMTTIGYGDISPGTNLAKLILCIFALIGTGFIAMPAGIIGSGFALQVVEERKQKRVTMRRRPAAELIQGSWRLWASDKGFQATWLPHMLSTAEKLALGFIRRLKFNVAIKNFK-
	Epal_NW_018384394.1_prot_XP_020916386.1	EpShakR2	MQQSYFGSIEALNDPRNIELIRRARTPQDSPKEFLKRKKREXFTSLQELKLQANDIIKVNVSGKCFDISTKNLVKYPKSLLSNEEKRQAFYDIHKKEYFFDHNRVIAQSVCMFYQYGSFEIPENVPEHLVIEELNFYGLFDYLDDSMKAHLGEVQQISETYTAKDLREKLWIMLESPDGVGINDCARCYNVFSLSLIVFSIFLLCYATYYKGHSQITLSSFDNVAVNWLLLSEIVCIGFFSIELFLRFIVSHEKRRFFFSFLNIIDFVAIAPFYIGMILDVQHITTPLTVLRVLRIGKMFRVLKISRYNTSLLIIAKTVKSGRWDLWMLCFLLLIMCLFYGSFTYYMEQIFMEEESDFESIPAAIWWALITSLAIGYGNMVPKSSAGRVAGALCAVSGI…	IKVNVSGKCFDISTKNLVKYPKSLLSKRQAFYDIHKKEYFFDHNRVIAQSVCMFYQY-GSFEIPVPEHLVIEELNFYGLEKLWIMLESPDGVDCARCYNVFSLSLIVFSIFLLCYAT-LSEIVCIGFFSIELFLRFIVSHEKRRFFFSFLNIIDFVAIAPFYIGMILRVLRIGKMFRVLKISRYNTSLLIIAKTVKSGRWDLWMLCFLLLIMCLFYGSFTYYMEFESIPAAIWWALITSLAIGYGNMVPKSSAGRVAGALCAVSG-IVVVAPILPIIFNR		Smal_Erg_011181-T1	SmErg345	MPVMKGLLAPQNTFLDTIATRFDGTHSNFILANAQVAKGFPIVYCSDGFCELAGFARTEVMQKSCSCKFLGVETNEQLMLQIEKSLEEKVEFKGEIMFYKKNGAPFWCLLDIVPIKNEKGDVVLFLASFKDITDTKVKITSEDKKEDRTKGRSRAGSHFDSARRRSRAVLYHISGHLQRREKNKLKINNNVFVDKPAFPEYKVSDAKKSKFILLHFSTFKAGWDWLILLATFYVAVTVPYNVCFIGNEDLSTTRSTTVSDIAVEILFIIDIILNFRTTYVSKSGQVIFEARSICIHYVTTWFIIDLIAALPFDLLYAFNVTVVSLVHLLKTVRLLRLLRLLQKLDRYSQHSTIVLTLLMSMFALLAHWMACIWYVIGKMEREDNSLLKWEVGWLHELGK…	HDSNLKILWDWFVLLLVIYTAVQIPTTAILGYIVDAFFLLDILINFLTTYPESETEIVKNHRRIAIHYLKTWFAVDFIAVIPFDWFVVQAKSNSTLFGLLKSARLLRLLRVARKLDRYSEYGVAVLFLLISMFTLIAHWLACIWHVVGDKQPFSPSGWLQLQSQDLGIPTPNHKRYTASLYFVLSSLTSVGFGNIAATTEYEQVFTIIVMLLGALMYATVFGNMVAIIQRLYSRASRFHSEMNTIKEFLRFYKIPEELRRSIQTYVRQEWTFSEGVDVQKILQQFPLSLQMDICYELYQGLFSEVKALQGATVSCMRAMGRKFKTIHLQVGHHVLKQGDQVQQLFIIGRGAVEVIKDGDLITLLAKNTMVGYDFKNKPAFPKSNADLRASTSLELHYID…		Dyanmena pulmila
	Epal_NW_018385673.1_prot_XP_020900949.1	EpShakR3	MLHQCHGGSFGEPMASLGRGLDRSPXLLGRTASHGHNLNLFGNFGSPKERKISPTRGGSLDLPSKHGNDSLKVNVSGKIFEFFRHELEVYPQSLLAKQSRAGRYYDFDRKDYFFDRSRLAFDSIYCFYQLQGALVFPENYPEQLLMDEFYFFGLYDYLSSKEKKLLVKPSQLNEEVHDISPKREWQIFLWHLLEHPDRNLGCKIFSIITLTLIAFSIIIMCIDTIPALGNQQQPISTSEKVNNTSISKSQSXKXMGEELFAMETFCIVYFTLEIALRFIVSPIKLRFWLKGLNLIDLAAILPYYFILALEEVYSGTAIVALRMFRLFRAFRILKVSRYISGMQVLGQTLREAFSDLWMIAFLTVIGTLLFASCVFYFENIWDPGTQFESIPLTLWWSIV…	LKVNVSGKIFEFFRHELEVYPQSLLARAGRYYDFDRKDYFFDRSRLAFDSIYCFYQLQGALVFPYPEQLLMDEFYFFGLIFLWHLLEHPDRNLGCKIFSIITLTLIAFSIIIMCIDTIAMETFCIVYFTLEIALRFIVSPIKLRFWLKGLNLIDLAAILPYYFILALRMFRLFRAFRILKVSRYISGMQVLGQTLREAFSDLWMIAFLTVIGTLLFASCVFYFEFESIPLTLWWSIVTISTIGYGDMAPKTLAGKLVGSMCAISG-VLLIAPLLPIVYER		Stylophora pistillata					Dpum_KCNQ_GHMC01036283.1	DpKCNQ1	MRHNLVRRFNEPDHVMMPGTRPPLYANAGIELMTLEKMTGIEKLKKKQIRFSRFKQFQINVFNVLERPGTSIALVYHGFVFVLILASLLLSVLVTIPKYKNDNAIQVGVYYLEISLVIVFSLEYLLRIWSCSCHGNYTGFWGRARFIKKPYMVIDIIVIVATTVVVGTSQEGRSDYLSVSMFRFLRFLQVLRILRLDRQRGAFKIVSHVVYEHRQELLTCWYMSFILLVACSFLVYLAEKGDDNINGEQNDSEVQNLGDGLYWGIITLSTVGYGDFSPQNWVAKLITCIFAFIGTAFFALPAGILGSGFALQVAQNQKQKHFNRRRNPAAFVIQYAWRFYSAHPSRGSDATWAPHQVVINPPKDKKFSMYAGKHHQSPAGTPTTTRRSMAFIRKKLIAS…	QFQINVFNVLERPGTSIALVYHGFVFVLILASLLLSVLVTIPKYKNAIQVGVYYLEISLVIVFSLEYLLRIWSCSCHGNYTGFWGRARFIKKPYMVIDIIVIVATTVVVGTSQEGLSVSMFRFLRFLQVLRILRLDRQRGAFKIVSHVVYEHRQELLTCWYMSFILLVACSFLVYLAEKQNDSEVQNLGDGLYWGIITLSTVGYGDFSPQNWVAKLITCIFAFIGTAFFALPAGILGSGFALQVAQNQKQKHFNRRRNPAAFVIQYAWRFYSAHRGSDATWAPHQLLEKEKDCIRFIRKIKLFIYIRKFKEECRPYDVKDVIEQYTEGQMEMFSFIKRFQ
	Epal_NW_018387216.1_prot_XP_020908073.1	EpShakR4	MNLKREPVFPVIFDDRIVINVSGQIFETREETLARFPNSLLGSHGKRHNYYIPEFNEYFFNRNRTAFEAILYYYQSHGKLRRPNEVPIKVFKQEIEFFELGDDILHAMLVSEGYIEETRPVFPTNTLQRKMWELFEHPDSSPFASTIVVFSILMIIAAVLTSIAESSVKHDYLVQSTLLNTSTKTSRSVNDPWFVLEIIFNTWFSFEFAVRFVASPRKWQFLTSILNVVDLIAILPFYITLALDSSKNNSVTVLRVLRIIRVFRMFKLSRYSRSLQVIGYCVKESIRELGLLILCLFLTVVVTSSLLYYAELGHARTYFTSVPETFWFSLQTITTIGYGDMVPLTPLGKLLSAVCAIFGAITLALPVLTFVSNFNKLYYRNMEESISFQKPSDEKRPSL…	IVINVSGQIFETREETLARFPNSLLGKRHNYYIPEFNEYFFNRNRTAFEAILYYYQSHGKLRRPVPIKVFKQEIEFFELRKMWELFEHPDSSPFASTIVVFSILMIIAAVLTSIAESSVLEIIFNTWFSFEFAVRFVASPRKWQFLTSILNVVDLIAILPFYITLALRVLRIIRVFRMFKLSRYSRSLQVIGYCVKESIRELGLLILCLFLTVVVTSSLLYYAEFTSVPETFWFSLQTITTIGYGDMVPLTPLGKLLSAVCAIFG-AITLALPVLTFVSN		Spis_Eag_NW_019217849.1	SpEag	MPVGRRGLVVPQNTFLENVVRRSNGLHSLFVLGNAQILENPIVYSSDGFCKFTGYTRAEVMKKNCDCNFLFGQQTDPETIRELHNALQAKAAIQKEFIAYKKDGTPMWVLFHLGPIKNEKGEVMLFLVTLKDITEFKDPIVGTDNGGPKGWARLNKTLTRHKSVLVAFKQKTTTQRNAQQINSLMSLNDDVLPDYKLDVPHRPPRVILHYTTFKTTWDWVILFLTLYTTISVPFLVCFEFEHDAVSVLDLLVDLMFLADIALNFHTTYVGKDGEVIDDLKMIRMNYIRCWFFLDLVSSLPYGILAYVTNSNASMTTLLGFLKVFRLLRLGRVARKIDKYLEYGASTFFLLMLSFCLVAHWFACLFYLIATKYDNYDKYGWLYILGNQIGTPYKMRNETN…	HYTTFKTTWDWVILFLTLYTTISVPAVSVLDLLVDLMFLADIALNFHTTYVGKDGEVIDDLKMIRMNYIRCWFFLDLVSSLPYGILAYVTNSMTTLLGFLKVFRLLRLGRVARKIDKYLEYGASTFFLLMLSFCLVAHWFACLFYLIAGWLYILGNQIGTPYKMRNETGPTYAAKYVSALYYTLTSLTTIGFGNISPNTTAEKLFASITMLLGAILFSLIFGQVSAILQQAQKNTAKYHSIIDNMKQFSKLYKLPANLATRTIDFFMSTWAMNKGIDTDEVLKYCPKDLQADICVHLNRMILENNPAFLEASTGVKRAIARNFWISHVAPGDRIIHHGESLDVIYFIARGSLEVKQGETVVGLLGENDVFGDNICHEPTVGQSAVDVFALTYCDLHWIQ…		Dpum_KCNQ_GHMC01002437.1	DpKCNQ2	MEITHTLIPKVYKPIQIGEDTKELRKISREVDFCNFQRQVLLSNYSSNRKHHYSSNNKNKTKCSYNNNNNNNNNNNNNNNNNNIKHICKTKSKIYARVLRSKVFRFLEAGHLHAESRLYERFLVFMIIFSLTLGIGNSIRGYEYGLLLKLRIAVESFLLVVFIAEYLLRIWSSGAHGTYGAAGGWKKYVVTPHMVIDLLVIISSLGLVISSQLHLSREDRRMMYLLQLLRVVRIDRQRGAFSAFWRVFKKHRKELLTCWYMGFLMVIFVSFLVYALEEKTETEPYTLDNLFDGVYWGVISLTTIGYGDINPETTTGKILICCFAVFGTCFLAMPAGIIGSGFALQVAEQQKEKHVNRRRRPAAVLIQCFWRKYAADHDFAATWLPHTQTRVEKVRKNTG…	VLRSKVFRFLEAGLHAESRLYERFLVFMIIFSLTLGIGNSIRGYEYLLLKLRIAVESFLLVVFIAEYLLRIWSSGAHGTYGAAGGWKKYVVTPHMVIDLLVIISSLGLVISSQLHLSREDRRMMYLLQLLRVVRIDRQRGAFSAFWRVFKKHRKELLTCWYMGFLMVIFVSFLVYALEETEPYTLDNLFDGVYWGVISLTTIGYGDINPETTTGKILICCFAVFGTCFLAMPAGIIGSGFALQVAEQQKEKHVNRRRRPAAVLIQCFWRKYAADHDFAATWLPHTLTTAEKIALRFIRFLKCISSTKKFRQARRPYDERDILDQFASSQIEMFAKVRELK
	Epal_NW_018387216.1_prot_XP_028516943.1	EpShakR5	MSETKEKCTKSKQRMTDRITLNVSGAVFEVKLEILQRFPKTLLGCHYKRTQYYDRVRNEYFFDRHRQAFEAILFYYQSNGRLLCPENVPDKVFDEEMEFFQIPKENDKNNAGSIKFQAFMMNQQNPSRLTTPWQRKLWEFCETPDASRISRWIATFSQLVIYMSVTASCLETIKSINSVHTSDLEGSAXIVNHVFPNNFWFNFDIACFAWFTLECAIRFLALPNKLEYFLTLANCIDVLTVFIFYSFLIVKVTSPNAAMPLRVLRFLTMIRLFKLFRYSKRMKIFVLTLASGIRELCMLMIFCIMILVISSSAVFFAEYDVENTQFKSIPDAFWWSIITITTIGYGDKVPVSTSGKIIASACAVFGALIIALPLFRFAAHFRRKLDYLSNKTYISYKPK…	ITLNVSGAVFEVKLEILQRFPKTLLGKRTQYYDRVRNEYFFDRHRQAFEAILFYYQSNGRLLCPVPDKVFDEEMEFFQIRKLWEFCETPDASRISRWIATFSQLVIYMSVTASCLETINFDIACFAWFTLECAIRFLALPNKLEYFLTLANCIDVLTVFIFYSFLILRVLRFLTMIRLFKLFRYSKRMKIFVLTLASGIRELCMLMIFCIMILVISSSAVFFAEFKSIPDAFWWSIITITTIGYGDKVPVSTSGKIIASACAVFG-ALIIALPLFRFAAH		Spis_Elk_NW_019217931.1	SpElk	MPIRRGRFAPQNTFLETIAQKFDRGNSNFVLGGAQEKNNYPIVYCSDGFCELTGFSRSELMRRSCGCNFLYGLETNQEDIASIQKAFKAQVELKKEIMFYKKNGSPFWCLLDIVPIKNEKGNVVLFLASHKDITKRKISGEVPEQDVASISGGTEKLSRSRSRNFSRDVLLHLSRQYAQSAGPANKANPRSPIKRARSFSFNSERLPQYKRETDKKSKFLFLHYSNTKGFWDWWILILTTYIAIMVPYNVAFRRNDRKRDLIIFDMVIELFFIMDMVVHFRTSFVDPSGRIIYDQKKIAIHYLKGWFVLDFLAALPFEALYFVNQTWAHSIDRKGSSFNEGFLIQLLKCGRLLRLFRVVRKLHRYTEYSAILLTLLMIAFAMMAHWLACIWYVIGLSEI…	HYSNTKGFWDWWILILTTYIAIMVPDLIIFDMVIELFFIMDMVVHFRTSFVDPSGRIIYDQKKIAIHYLKGWFVLDFLAALPFEALYFVNQTWGFLIQLLKCGRLLRLFRVVRKLHRYTEYSAILLTLLMIAFAMMAHWLACIWYVIGSWLYALGEAINKPYVNFTAEGPDEGSAYVTALYFTLTSMTTVGFGNVAANTNGEKVFAVVTMLIGALMHAAIFGNVAAIIQKLYANRVRYHSRANEIKQFIRVHRIDQDLANRLEDYFHTTWSLSGGVDTSEILTTFPEELQSDVCMHLYKGLLELSP-FNQAPRGCLKMLSPQVRTVYVGPGEVLLAQNDVINAIYYIANGSMEVLQGESVAAILGKGDVFGEDISRRTPAKRANGDVRALTYCDVYFIT…		Dpum_KCNQ_GHMC01006224.1	DpKCNQ3	MELMVPIVTTKTASDFTNVRVSLEQQKLLSKPASSKYEAYRRSVYYFLERPESRFALCYHLMNLVLILTSIVISILSTIDTFEEDQVLRRLIVYYELSLLSWFTVEYLLRLWSCSFLGKYRGCCGKLRFMRTLYMMIDAFVIISTLTTAILSVKITYFSILRITRFLQIFRILRLDRQRGDLRTMGRVVYKHRKELITCYFVGFIILLGGTYIVYIIEKSSATDSSIDNMANGLYWAMITVTSVGYGDISPKSWPGKMISGVFALVGCAFFALPSGILGSGFALQVAKQKKQRRYVKVRNPAAIVIQACWRNYAVKPNKYELQATWNVYFPQAMKQHRKLSNVENFDTSALPGMTDILRPEYFMMSPVNRQPRADLTKEKSRKGKLLCVFNNTKRKEKE…	AYRRSVYYFLERPESRFALCYHLMNLVLILTSIVISILSTIDTFEEVLRRLIVYYELSLLSWFTVEYLLRLWSCSFLGKYRGCCGKLRFMRTLYMMIDAFVIISTLTTAILSVKITYFSILRITRFLQIFRILRLDRQRGDLRTMGRVVYKHRKELITCYFVGFIILLGGTYIVYIIEKATDSSIDNMANGLYWAMITVTSVGYGDISPKSWPGKMISGVFALVGCAFFALPSGILGSGFALQVAKQKKQRRYVKVRNPAAIVIQACWRNYAVKYELQATWNVYFIQKHYKHTIRFIMRVKLFHAIKQFKNIRYPFNVQDIMEKNALCHTETISHLKSIQ
	Epal_NW_018387216.1_prot_XP_020908061.1	EpShakR6	MSDRVVINVSGTTFETRPETLRRFPKTLLGCPTKRQRYFDTSMNGYYFNRHRIAFEYILFYYQSNGRLILPDDVPFRIFTEEVXFFQLGEQALNSIAKGMLKPTQRHHAKTIQEKIWNLFEHPDTSSVARAIALFSISMIVVSLVLSCIETLPFLHNCPAXLNRQPTCNGTSNSSCFQESPEELCQELTLEVFVTIEIVCYTWFLLEYIIRLWSAPVKSAFFFXTLNVVDILAILPYFIVLLAGNKKMVSLSVLRVTRLIRVFRIFKLTRYSRGLRVLGNTVRASLKELEMVMLFAFMTVILSSSAIYFADIESPNSQFRSIPDACWWSINTITTVGYGDLVPVTHLGRFVGCICAVLGVIVFSLPVMALATNFNAYLKSEPVKIQPPLADSKSFRRTT…	VVINVSGTTFETRPETLRRFPKTLLGKRQRYFDTSMNGYYFNRHRIAFEYILFYYQSNGRLILPVPFRIFTEEVXFFQLEKIWNLFEHPDTSSVARAIALFSISMIVVSLVLSCIETLTIEIVCYTWFLLEYIIRLWSAPVKSAFFFXTLNVVDILAILPYFIVLLLRVTRLIRVFRIFKLTRYSRGLRVLGNTVRASLKELEMVMLFAFMTVILSSSAIYFADFRSIPDACWWSINTITTVGYGDLVPVTHLGRFVGCICAVLG-VIVFSLPVMALATN		Spis_Erg_NW_019217909.1	SpErg1	MPVKKGLVAPQNIFIQTIIKKFDGSPDRNFVLGNAQVADLPIIYCNDGFCDLTGYSRAELVQKHCSCDFLCGDETNAYSAREVKAALKGHEEKHVEILYYRKDGSSFLCSVLIAPVKNEEGTAVMYIVNHEDVTWSPNKEDVTSTKSCFQLPLQVNRIPAAIRRKKKDYDTAATDDDDDQGRDPETHFTFTSSGAASEVESPSFIPVMSVDPPTPTGSTAPSPVREYPSSPSTPERQTFCKSPSLKSCSLSDMSKITANALSGESESLLKPLASVSPASKPGNMLYIPEMKGRLSAAVSESSLWNSRNKPWLDGTNMDFRGSTLISSQGLVHPRKTEKVAQVMSLGADVLPEYKLQAPKIHPWTILHYSPFKAFWDWLILFLVIYTAIVTPYVASFILT…	HYSPFKAFWDWLILFLVIYTAIVTPPLVIVDYIVDVMFIIDIFINFRTTFVDINDEVVSHPCRIAVHYCKTWLLIDLVAAIPFELLILIGDT-TTLIGLLKTARLLRLVRVARKLDHYSEYGMAVLLLLMCSFALLAHWLACIWYFIGGWLDSLGKQLGQPYNRTDVSGPDIQSKYVTALYFTLSSLTSVGFGNVSPNTNPEKIFSICVMLIGSLFYAAIFGNVAAIIARLYSTTSRYHAQMQKVREFIRFYQIPNPLRQRVEDYAHHMWSYTNGIDMELVLKHFPECLQADICLHLNSSLLHTYPAFTSAPMGCLRALALRIKTTHLPPGDYIIYQGDEVNHLYFVIRGTVEVLSGDIIMAILGKGDSFGENFAPDRPVVNSNASIRALTYCELRLVS…		Hydractinia symbiolongicarpus
	Epal_NW_018388128.1_prot_XP_020913945.1	EpShakR7	MSCTSGGLLSERVVINVSGERYETLESTLSRYPETLLGCPSKRSAYFDHRHHEYFFNRNRHAFDAILFYYQSCGRLIKPDPVPEDIFAEEIRFFGIESDLVTAREKLEKALSGNSSHTDVLPSNSLQRELWVLFAYPDSSIGARFLGVFTASVIFLSILIPCIESHLYDFEESVGSVKSALDGNVYALLEMSCYIWFTLELIIRFVTAPKKKLFFTQFLNFIDILTVFSYYFVLLIERSRSGGLSAMRVARILRILRIFKLSRYSSGMRILLFTFLTSLRELGMFLMFVLMTVLLSSSIAYYCENGQPDSKFTSIPGAFWWSINTVTTVGYGDHYPLTTQGKIIGSVLTVIGVLVVALPVFLFVTNFKKILCTNSSIVSEDDDNTDQESFRRHRLGVKS…	VVINVSGERYETLESTLSRYPETLLGKRSAYFDHRHHEYFFNRNRHAFDAILFYYQSCGRLIKPVPEDIFAEEIRFFGIRELWVLFAYPDSSIGARFLGVFTASVIFLSILIPCIES-LLEMSCYIWFTLELIIRFVTAPKKKLFFTQFLNFIDILTVFSYYFVLLMRVARILRILRIFKLSRYSSGMRILLFTFLTSLRELGMFLMFVLMTVLLSSSIAYYCEFTSIPGAFWWSINTVTTVGYGDHYPLTTQGKIIGSVLTVIG-VLVVALPVFLFVTN		Spis_Erg_NW_019217953.1	SpErg2	MKSLKTKLEQIDKNKIMAAFKRWRSKYKRYKNQIPEQMRNRIILHYGLFKITWDWLILILVLYTAIEVPFVSAFVIARDEVENHGNRSSLNFFEKLRQRYPEAYPLLYTDLIIDFIFMIDIVMNFRTTYVKEGEVLITNPWKIAVHYFKTYFVVDFVAAIPWDLLANFNSGTEENTMLFSLLKTARLLRLFRAARKLDRNYEYMTSLLFLMIMFFMLVAHWLACIWYAIGQEEAAQNDGLSWLSVLGYQLETPIKKGDPTSGPSLRSRYLTSLYYVMTLCTTVGFGNVAANTDGERIFSICCMLMGAVMHAAIFGNVTAIIHGQYSSNFRYRKESLQINEFIRYFKIKNPLARRLRDYSRHTWSQTKGTDMARVLQRFPDGLQYEVHLHMHLTVLSHSF…	HYGLFKITWDWLILILVLYTAIEVPPLLYTDLIIDFIFMIDIVMNFRTTYVKEGEVLITNPWKIAVHYFKTYFVVDFVAAIPWDLLANFNSENTMLFSLLKTARLLRLFRAARKLDRNYEYMTSLLFLMIMFFMLVAHWLACIWYAIGSWLSVLGYQLETPIKKGDPTGPSLRSRYLTSLYYVMTLCTTVGFGNVAANTDGERIFSICCMLMGAVMHAAIFGNVTAIIHGQYSSNFRYRKESLQINEFIRYFKIKNPLARRLRDYSRHTWSQTKGTDMARVLQRFPDGLQYEVHLHMHLTVLSHSFLFQDFEDGCLRALSKKMHRHHHLPGHQILHEGDDVDSVHLVRRGKIDIMMYSETHGRMREGDAYGASLRQISSRPRAVVTLRASTCVDCHVIK…		Hsym_KCNQ_GCHW01009014.1	HsKCNQ1a	MNQYFPTEKRFHDEEEVGVDAMKHHLVQHFSEPSRLTLPGTHIPLHAQSGIELLTLEKMTGVAKAKKLQQTRKRYKEIQIKVFNLLERPRTWFGVLYHGVVFLLIMASLFLSVIITMKDFEEDLNILNAVYYLEISLVIVFSVEYILRMWSCSCHGNYKGFWGKMRFIKKPYMVIDIIVIVATTVVVATTTQSNKSNYFSVSVFRFLRFLQVLRILRLDRQRGAFKIVSHVVYEHRQELMTCWYMSFILLVACSFLVYLAEKSDEQPDTAQMKDLGEGMYFAIITLLTVGYGDISPQNWVAKILTCVFAFVGTAFFALPAGILGSGFAIQVAQNQKRKHFNRRRYPAALVIQYSWKWFVSNQRSDDFPATWIPHQVLAPLKEKKYSTYSRSPGASPTGG…	EIQIKVFNLLERPRTWFGVLYHGVVFLLIMASLFLSVIITMKDFEENILNAVYYLEISLVIVFSVEYILRMWSCSCHGNYKGFWGKMRFIKKPYMVIDIIVIVATTVVATTTQSNFSVSVFRFLRFLQVLRILRLDRQRGAFKIVSHVVYEHRQELMTCWYMSFILLVACSFLVYLAEKPDTAQMKDLGEGMYFAIITLLTVGYGDISPQNWVAKILTCVFAFVGTAFFALPAGILGSGFAIQVAQNQKRKHFNRRRYPAALVIQYSWKWFVSNDDFPATWIPHQLTEYEKNAIRFIRKIKFRVAIRKFREECRPYDVKDVIEQYTEGQMEMFGFIKKFQ
	Epal_NW_018386561.1_prot_XP_020905651.1	EpShakR8	MKSALRANTCQDLRSNQRQISRNYQQRLLYNHVKASSSSCRRVKINVSGQVFETFESTLARFPETLLGCPDKRMKYYDQHHREYFFNRNRNAFDAILFFYQSEGLLVRPNTVSLQNFYNELEFFQIGRKVLEEYMKDEGVLLEDESCTEILPENRILRSLWISFEYPSSSDIAKLVACWSIMFIFLSIFILCAETIPHQAAGIDSAEGGEVLQINRLYDGIEMACIIWFTFEITARFISCPEKVTFLKDFLNYIDVAAVLPFYLKEIVGSDSSDGFGIMNAFRLLRVCRIFKLARHLEFLQVLGRTVVATWRELLMILFFVIVSMVVFSGLTYHAEHDAQSDKFSSIPATFWFVIVTLTNVGYGDVVPKTPFGKLLGTVCALVGVLAIALPSPVIATRF…	VKINVSGQVFETFESTLARFPETLLGKRMKYYDQHHREYFFNRNRNAFDAILFFYQSEGLLVRPVSLQNFYNELEFFQIRSLWISFEYPSSSDIAKLVACWSIMFIFLSIFILCAETIGIEMACIIWFTFEITARFISCPEKVTFLKDFLNYIDVAAVLPFYLKEIMNAFRLLRVCRIFKLARHLEFLQVLGRTVVATWRELLMILFFVIVSMVVFSGLTYHAEFSSIPATFWFVIVTLTNVGYGDVVPKTPFGKLLGTVCALVG-VLAIALPSPVIATR		Spis_Erg_NW_019217788.1	SpErg3	MSSVALDIIAETKRRSLNRDTKPDSPIRDKIEKCTIHHESVFKAIWDWFVLALVLYTSIEIPYKAAFLTKDVQRKGVWEKINAGEPREVVNLLVDLMFIIDILINFRTTYVDKTSDMVISTPKKIAVHYLKSWFTIDFVSAIPFDYFIPDEFEEAATVAGLLKTARLLRLVRVSRKMDRYSEYGLALVFLLTSFFTLVAHWLACIWLAIGNREDKVPYGWIQLLAERMRKPINDSVPGSGPGNGTRYITALYFALTSLTSIGFGNVAPHTDNEKIFSVITMLIGALFYATIFGNLTAIIQRLYSRSARYHRDTRVIKEFITLYNIPEPLQGTLREYFTMEQTAAKGDDIESIMHRFPESLQADIRVHLNRQVLDHFEIFRGASEGSRRALATAFRVEMF…	HESVFKAIWDWFVLALVLYTSIEIPPREVVNLLVDLMFIIDILINFRTTYVDKTDMVISTPKKIAVHYLKSWFTIDFVSAIPFDYFIPDEFEAATVAGLLKTARLLRLVRVSRKMDRYSEYGLALVFLLTSFFTLVAHWLACIWLAIGGWIQLLAERMRKPINDSVPGGPGNGTRYITALYFALTSLTSIGFGNVAPHTDNEKIFSVITMLIGALFYATIFGNLTAIIQRLYSRSARYHRDTRVIKEFITLYNIPEPLQGTLREYFTMEQTAAKGDDIESIMHRFPESLQADIRVHLNRQVLDHFEIFRGASEGSRRALATAFRVEMFPQHHFLLKEGDQVTKLYFIVSGSVEVIRSQQSMKFLGPGEIVGCNMMQRRPGHKSKASLASRVSSQVHLIA…		Hsym_KCNQ_GBEH01112421.1	HsKCNQ1b	MKHHLVQHFAEPSRLTLPGTHVPMHAQTGIELLTLEKMTGVEKAKRIQKTKNNYRELQIKIFNLLERPRTWIGVLYHAVVFLLILGSLFLSVIITIDNFETDTNVLDAVYYLEISLVIVFSVEYILRVWSCSCHGNYTGFWGKMRFIKKPYMVIDIIVIVATTVVVATTTQSNKSNYFSVSVFRFLRFLQVLRILRLDRQRGAFKIVSHVVYEHRQELLTCWYMSFILLVACSFLVYLAEKSDEQPENGSQMKDLGEGMYFAIITLLTVGYGDISPQNWVAKVLTCLFAFVGTAFFALPAGILGSGFALQVAQNQKQKHFNRRRYPAALVIQYAWKWFAANQHADRFPATWIPHQMLSFPKEKKFSMYSRSPAVTPTTGRRSMSYLRKKFQSSRNYTYQ…	ELQIKIFNLLERPRTWIGVLYHAVVFLLILGSLFLSVIITIDNFETNVLDAVYYLEISLVIVFSVEYILRVWSCSCHGNYTGFWGKMRFIKKPYMVIDIIVIVATTVVATTTQSNFSVSVFRFLRFLQVLRILRLDRQRGAFKIVSHVVYEHRQELLTCWYMSFILLVACSFLVYLAEKENGSQMKDLGEGMYFAIITLLTVGYGDISPQNWVAKVLTCLFAFVGTAFFALPAGILGSGFALQVAQNQKQKHFNRRRYPAALVIQYAWKWFAANDRFPATWIPHQLTDEEKNIIRFIRKIKFRVAIKKFKEECRPYDVKDVIEQYTEGQMEMFGFIKKFQ
	Epal_NW_018384915.1_prot_XP_020895529.1	EpShakR9	MFKGISSISAPTGFKRHTSYYPNRELTYSSHIPAYRSPRIVINVSGMRYETYEETLSNYPETLLGCPVRRKEYFNPSTNEYVFLRDKHSFNAILFYYQSRGILSKPDDVSEVLFSKELEFYGIIPPWEQANHEENNMEESQDIALPPNCLKRTLWLWFEYPRSSNVARGLALWSVFVIVVSTIAFCVETLPALKIRKQFSTTVKNIVFNNISREDISGQWNVTERFQSDQSAQSHDVVDHWFIIEATSVVWFTVEYLVRLYSAPCFIKFVRSPMGIMDIVAIMPFYFTLTITLNPFEVQSFAVLLALRLFRVLRIFKLSRYSSALGLLVKTLYASSDQLKSLCFCFLVGVILFSSAIFYAEDDVTTYPSIPHAFWWTIITMTSVGYGDVVPVSIAGRLV…	IVINVSGMRYETYEETLSNYPETLLGRRKEYFNPSTNEYVFLRDKHSFNAILFYYQSRGILSKPVSEVLFSKELEFYGIRTLWLWFEYPRSSNVARGLALWSVFVIVVSTIAFCVETLIIEATSVVWFTVEYLVRLYSAPCFIKFVRSPMGIMDIVAIMPFYFTLTLLALRLFRVLRIFKLSRYSSALGLLVKTLYASSDQLKSLCFCFLVGVILFSSAIFYAEYPSIPHAFWWTIITMTSVGYGDVVPVSIAGRLVGSLCAMCG-LILFCLPTPVLVSN		Spis_Erg_NW_019217788.1_2	SpErg4	MSASRRLLGVRNASFAPQLGIEGLVMSLSPSSNSRPQAQLHACTIRHDSLFKAVWDWIILALVIFTAIEIPFSVAFLMPLQKDGEKPERLNFYRVTPLLVFNLGVDLMFVIDIFINFRTTFIKLNTDEVISNPKQIALHYLKTWFVVDFVAAIPFEFMITPEVDSATTLFGLLKTARLLRLVRVARKLDRYSEYGLAVVILLTCLFTLIAHWLACIWHGIGNLEKKNDMGWIRELTENLNLNNTTGLDLQTRYITALYFTLSSLTSVGFGNVSPNTDAEKIFSVCVMIIGALMYASIFGNLTAIIQRLYSRASRFHRDLRVIEDFVRFYKIPKATKEELDEXFRHEWAYTKGVDMETVLNRFPESLQADVCLHLHRNLFTECGGFKTASEGCLRALALR…	HDSLFKAVWDWIILALVIFTAIEIPPLLVFNLGVDLMFVIDIFINFRTTFIKLNDEVISNPKQIALHYLKTWFVVDFVAAIPFEFMITPEVDATTLFGLLKTARLLRLVRVARKLDRYSEYGLAVVILLTCLFTLIAHWLACIWHGIGGWIRELTENLN----LNNTTGLDLQTRYITALYFTLSSLTSVGFGNVSPNTDAEKIFSVCVMIIGALMYASIFGNLTAIIQRLYSRASRFHRDLRVIEDFVRFYKIPKATKEELDEXFRHEWAYTKGVDMETVLNRFPESLQADVCLHLHRNLFTECGGFKTASEGCLRALALRFKIRHYLPGHFIIKQGDEVKRLYFIAKGNIEVVKFDETMVTLGKGDVISCDYSQSVYIPKANASLRVQTHCEIHSVA…		Hsym_KCNQ_GCHV01026393.1	HsKCNQ3	MVNKPPQSSREEHHRLVNKMAAEQQSKSPIEVWRRRVFYFMERPDNKIAMSFHLLNLVLIIGSIVISVFSTIQTYEHDEFLLSLTLYYELALLSWFTIEYIFRLWSCSFLLKYRGIFGHLKFMKTFYMLIDAFVILSTMITAILHIKTAYFTILRITRFLQIFRILRLDRQRGDLRTMGQVVYKHRKELVTCYFVGFIILFGGTYIIYVLEKMSDEEGTIDNMANGLYWAMITVTSVGYGDISPKTWPGKLIAGIFALVGCAFFALPSGILGSGFALQVAKQKKQRRYIKVRNPAAVVIQTCWRNYAVKPNKYQLQATWYYYNPQLSKIDQYKVLPGIGDGSKPDLLFPTMSIFKDNDDISYEGSTENTVKTAKERGRKNGLMIPLTQLIKHEENDTII…	VWRRRVFYFMERPDNKIAMSFHLLNLVLIIGSIVISVFSTIQTYEHFLLSLTLYYELALLSWFTIEYIFRLWSCSFLLKYRGIFGHLKFMKTFYMLIDAFVILSTMITAILHIKTAYFTILRITRFLQIFRILRLDRQRGDLRTMGQVVYKHRKELVTCYFVGFIILFGGTYIIYVLEKDEEGTIDNMANGLYWAMITVTSVGYGDISPKTWPGKLIAGIFALVGCAFFALPSGILGSGFALQVAKQKKQRRYIKVRNPAAVVIQTCWRNYAVKYQLQATWYYYNLSGQHKSVIRFIIRAKYWSSIKAFKNIRYPFNVQDIMEKNALSHLETLSHLKQIH
	Epal_NW_018387969.1_prot_XP_020911619.1	EpShakR10	MLRTMQAVTVGLTGKPSLDRGEVYGRGDEGDSYERPVSRLGSARVKINVRGMIFDTYEETLAQYPQTLLGNPSKRRQYFDPINGQYCLDRNKFLFDSILFFYQSHGILAFPEDIPKESFIDEIRFFQLQEVDERIKKEIDLVSDTDXEEEIVLPRNNIKKAIWLLLEYPDSSVLAELLARFSVFIILVSTVTFCLETVESISHVTVSVCAQNQNKSIRPIDDXENNCYQSRTHELWHTIEAVYVAWFTCEYVIRLLSAPNACKFAKSPIGLVDVLAILPYYVTVISRGSVRAIPVLGIIRLLRVVRLLKLSRYSRGLKMLGRTLVLSAQDLPSMFVVMVINIILLSSVVYHAEVNLEESDFQSIPDAFWWSVITMTTVGYGDQVPKGIVGRLAGALCAV…	VKINVRGMIFDTYEETLAQYPQTLLGKRRQYFDPINGQYCLDRNKFLFDSILFFYQSHGILAFPIPKESFIDEIRFFQLKAIWLLLEYPDSSVLAELLARFSVFIILVSTVTFCLETVTIEAVYVAWFTCEYVIRLLSAPNACKFAKSPIGLVDVLAILPYYVTVILGIIRLLRVVRLLKLSRYSRGLKMLGRTLVLSAQDLPSMFVVMVINIILLSSVVYHAEFQSIPDAFWWSVITMTTVGYGDQVPKGIVGRLAGALCAVSGIVILFCFPAPVXLSH		Chironex yamaguchii					Lucernia quadricornis
	Epal_NW_018386106.1_prot_XP_020903699.1	EpShakR11	MNYSPSFSYHDEKTTPQRERVRINVSGEMFETFEDTLARYPSTLLGSKTKRSQYFNSKRSEYCFNRDRAVFNSILFYYQSPGILSKPETVSYEIFFKETAFFELETDCMGKTDPTAKWHYTSQRRKRTLRGRIWQSLENPRSSAERLVNKLSGLITLLSLAALCWDTIPEVRKVNPHQNNNTVVHMGNFNDNAKPFYNGHQFWFLTESIFSGWFTIEYFARLATAPKTIPFLTSFSAVVDLLSILPFYVTLALRFSTQNTGYIPLLRVSRLVRILKLKRYSTSVRLLFETIGDSYQELQVFFLCLVFITVIMSSAIYQIEGMGEHSQFISIPDVFWYSFVTLSSVGYGDYVPRTEFGKVIGAVFCVSGVVVIFCFSPVLFAKFRRCRYRLFKEQLELQI…	VRINVSGEMFETFEDTLARYPSTLLGKRSQYFNSKRSEYCFNRDRAVFNSILFYYQSPGILSKPVSYEIFFKETAFFELGRIWQSLENPRSS-AERLVNKLSGLITLLSLAALCWDTILTESIFSGWFTIEYFARLATAPKTIPFLTSFSAVVDLLSILPFYVTLAIPLLRVSRLVRILKLKRYSTSVRLLFETIGDSYQELQVFFLCLVFITVIMSSAIYQIEFISIPDVFWYSFVTLSSVGYGDYVPRTEFGKVIGAVFCVSG-VVVIFCFSPVLFAK		Ccru_Eag_HAHC01034346.1	CyEag	TVWDWLILILTLYTAVAVPFAVSFHYSSIALSIFDTLVDVMFILDIVFNFRTTFVDKEGKVILEPKLIRSNYLHRWFAIDALAAVPYSVVTFFTEKGMMTELFGVVKVIRLMRLSRVARKLDYYLQFGATTLVLWLCAFCLCAHWMACAWYVIGFYYDQPDKEWGWLYQLSMVTKQPYSYVNGTLVDGSGPSTASLYMSALYYTMSSLTTCGFGNIAPTTTAEKLFGCSTMLLGCVLYAFIFGQVTSIIQQLQRQSSIFHLTLSNMKRFIKLYKIPQSLAMRIVDYYVSTWAINKGVDVDAILKECPKELQADVCVHIHRPIFDNIDIFIDAPPSALSAIGRHFWNIRTAPGDRIIQNGESLDILYFIEKGSMEIKLRGEIYGILGCLDSFGSITDTEF…	------TVWDWLILILTLYTAVAVPALSIFDTLVDVMFILDIVFNFRTTFVDKEGKVILEPKLIRSNYLHRWFAIDALAAVPYSVVTFFTEKMTELFGVVKVIRLMRLSRVARKLDYYLQFGATTLVLWLCAFCLCAHWMACAWYVIGGWLYQLSMVTKQPYSYVNGGSGPSTASLYMSALYYTMSSLTTCGFGNIAPTTTAEKLFGCSTMLLGCVLYAFIFGQVTSIIQQLQRQSSIFHLTLSNMKRFIKLYKIPQSLAMRIVDYYVSTWAINKGVDVDAILKECPKELQADVCVHIHRPIFDNIDIFIDAPPSALSAIGRHFWNIRTAPGDRIIQNGESLDILYFIEKGSMEIKLRGEIYGILGCLDSFGSI--TDTEFEQAIYDVYAMTYCDLHCV…		Lqua_KCNQ_HAHD01053180.1	LqKCNQ1	MQSNSALGMKDGIQLAIYERASSAEKNSNKENTVTFSNTDYSPNYHHRRLQFMVYNFLERPRQKVAIAYHVFVFALILASLLLSILSSIEEYESRNLVIWTSYGLEIGLVVVFGAEYALRLWSCSAHGTYRGFWGKVRFMRKPYMIIDIIVIIATTIVVILDRGSGIVNISIFRFLRFLQVLRILRLDRQRGAFKIVSQVIYAHRQELLTCWYMSFIILITCSFLVYLAERASPAPDNPNQMQNLADGLYWGVISLLTIGYGDISPQTWTGKLITCVFSLLGTAFFALPAGIIGSGFALQVAQHQRLKHFNKKRNPAAALIQAYWKLYACDPSLSFTATWQSCRISRNKKKMLPKDNFESTTTWSNSSPGVFRSTTPSIYKRRLDTASSTPYIKPLTPN…	RLQFMVYNFLERPRQKVAIAYHVFVFALILASLLLSILSSIEEYESLVIWTSYGLEIGLVVVFGAEYALRLWSCSAHGTYRGFWGKVRFMRKPYMIIDIIVIIATTIVVILDRGSVNISIFRFLRFLQVLRILRLDRQRGAFKIVSQVIYAHRQELLTCWYMSFIILITCSFLVYLAERDNPNQMQNLADGLYWGVISLLTIGYGDISPQTWTGKLITCVFSLLGTAFFALPAGIIGSGFALQVAQHQRLKHFNKKRNPAAALIQAYWKLYACDLSFTATWQSCRLTRADKTGIRFIRKVRLAIALRKFKEARRPYDVKDVIEQYTAGQIETFGYIKKLQ
	Epal_NW_018384915.1_prot_XP_020895528.1	EpShakR12	MDRCLKRFQLQRQPKRVVINIRGARFETFEKTLEEFPETLLGNVQKRMAYYDYMHKEYYFDRDMASFDAILFYYQSKGILSRPDIVPEKVFEDELNFYGITDRMRAKSTNVLKDHSCSLPSYRWQKMLWIFLEQPDSSYQAKWFSRFSVVVIILSIIAFCAETIYIDAHADPWLDGPLENSTYSNLNGSRQIMYTVRPKTWFWIDTFITSWFCFEYLARLASSPFKIKFIFSALSLIDLIAIFPFFISLYVTTKYKHAITLTVLRVFRLLRVSRVLKLTRYIAVLRILGYSIRTCHYQLFSLAIFLIISVVMFSSVVYFIEKDENPQFTSIFQSFWWCIITMTTVGYGDVVLQTTSGKIVGAFCAIFGVVVVLCLPTPVFVLQFNKLYCEFLGIELKDK…	VVINIRGARFETFEKTLEEFPETLLGKRMAYYDYMHKEYYFDRDMASFDAILFYYQSKGILSRPVPEKVFEDELNFYGIKMLWIFLEQPDSSYQAKWFSRFSVVVIILSIIAFCAETIWIDTFITSWFCFEYLARLASSPFKIKFIFSALSLIDLIAIFPFFISLYLRVFRLLRVSRVLKLTRYIAVLRILGYSIRTCHYQLFSLAIFLIISVVMFSSVVYFIEFTSIFQSFWWCIITMTTVGYGDVVLQTTSGKIVGAFCAIFGVVVVLCLPTPVFVLQ		Ccru_Erg1_HAHC01050759.1	CyErg1	MPIRRGFLTPTHDNVIQCIINKFENHPGRNFIIGNAQVIGCPIIYCNRSFCELYGYDRSEIVQKSCCCDFLYGPDTSPSSALLIKQALQDRKERHIELMLYRKDGAKFRCFVVVVPLRDKENRIIMYLLNHQDVGTLSTQKRKGNPLKHRMKAKRKRGHSLPSGQNGKGANENDHGPGSRQTSVCDTIQESDVPLMTLTSPTSSSCESVGHSSKAQMTDRLLDVKTNSRKTSFSLGDVSSSENYSMNNESGAALRCTRKSSSAAQSHIRGASSDGDLSKQNDLETNRLKIDHSTLNGKDTNWNSFTGLNSSISGNMHHHKGQKVAQMMSLGPDVLPEYKVECPKIHPFTILHYSPFKAIWDWVILFLVMYTAIVTPYMAVFVLTRDMGTTTSKGATAIY…	HYSPFKAIWDWVILFLVMYTAIVTPPLVIIDYIVDVMFIIDIFINFRTTFVDGNDEVVSDPCRIAVHYIRGWLIIDLLAAIPFELLIMIGNTTTTLIGLLKTARLLRLVRVARKVDRYSEYGAALLLLLMFGFALIAHWLACIWYAIGGWLHNLAVQTRMPYNNSVPNSGPDLKTKYLAALYYTLSSLTSVGFGNIAANTNSEKVFTIIVMLGGSLMYAVIFGNVTAIIQRLYSGMAQYHSTMRRVREFIRFYQVPTPLRRRLEDYAQYDYSFTNGIDMNEVLRNFPEGLQAEVCLHLNRHLLSSNAAFKSASPGCLRTLSLKLKTTHCPPGNYIIHSGDEITNLYWIGRGTVEIIQNDTIMAILGKGDTFGENFGLHRPTGKAKSSVRALTYCDLHAI…		Lqua_KCNQ_HAHD01022938.1	LqKCNQ2	MNADRRPSSSGCSPDEGVESAEELEMTFSGAVDESEKAADHYVSPDDAPMASYMNTMRVSTRRKREVDAGRESVSIKAKYRISRYRRLKIEVFHFLEGPKTGISRLYHHCVVIFILVSMGFAIAMTVKSNTPEVKRQLRIILFVVELSLMVIFTAEYMLRVWSCSSHGTYADCRGKLKYIVLPHMILDVLIAASSLVLIITLNVEVELDVWRFFALLQLLRILRIDRQRGAFKTFRMVVKNHANELITCWYMGFIVVMFLSYLIYADPSTSTNDSNATVPDMVNGVYWGIVSMTTIGYGDISPNTNIAKLLLCTFALVGAGFIAMPAGIIGSGFALQVIDQQKKKHVTKRRRPAAELIQVTWRIHACDLSRSFPATWLPHMRVRRNLGSTIGKEHLDDG…	RLKIEVFHFLEGPKTGISRLYHHCVVIFILVSMGFAIAMTVKSNTPQLRIILFVVELSLMVIFTAEYMLRVWSCSSHGTYADCRGKLKYIVLPHMILDVLIAASSLVLIITLNVEVELDVWRFFALLQLLRILRIDRQRGAFKTFRMVVKNHANELITCWYMGFIVVMFLSYLIYADPSDSNATVPDMVNGVYWGIVSMTTIGYGDISPNTNIAKLLLCTFALVGAGFIAMPAGIIGSGFALQVIDQQKKKHVTKRRRPAAELIQVTWRIHACDRSFPATWLPHMLSKIEKVAIGFIRRLKFNVALRNFRQSQRPCDEHDIIDKFTAAQVDILDKIHQLE
	Epal_NW_018384557.1_prot_XP_020892470.1	EpShakR13	MGVYKMPYSFDASKHGASRTRRNSRVMRRWSVDCPPIINPRKRRITLNISGERFETYEETLERFPNTLLGSAQKRAHFYNPDRCEYYLPRDKASFDCILFYYQSYGMLTQPDEHFVPEDVFRKEVAFYELGKAATRQLPMDFDVYDFELRRESQSLHEGPLLRMWNLLENPTGSLHGKILGVWLLFIIVVFLLVKVLETLPEFRQMYRVQCCEIRNRTSQFPHIDSIKQIWFFLGLSCSSFLCLEYLARLITAPEKLKYCFFPMGVIDFLSFAPHFILIAIDSSVLLSPDHFPIRNILKFLPFLCVFKVYRYSFGLQIFFKSILSSLSELGLLLYCLLISVILFGGLVFYCEDGMNGFTSIPATFWYSIXTMTTVGYGDMVTTTLMGKVFSVCCAIIGV…	ITLNISGERFETYEETLERFPNTLLGKRAHFYNPDRCEYYLPRDKASFDCILFYYQSYGMLTQPVPEDVFRKEVAFYELLRMWNLLENPTGSLHGKILGVWLLFIIVVFLLVKVLETLFLGLSCSSFLCLEYLARLITAPEKLKYCFFPMGVIDFLSFAPHFILIARNILKFLPFLCVFKVYRYSFGLQIFFKSILSSLSELGLLLYCLLISVILFGGLVFYCEFTSIPATFWYSIXTMTTVGYGDMVTTTLMGKVFSVCCAIIGVTSLLALPTTVVVNN		Ccru_Erg_HAHC01034498.1	CyElk	MDVLVEIFFAVDIAVNFRTTHIDKKTGQLVTNLRLIARRYLHTWFVLDFVAVLPYDLLFLVSANWASSVNLLKLCRLLRMSRAARQISRYTEQTLALLALLIFSFALLGHWLACIWYLIGCGELHEMKTEGWLYTLGEQMNKPYSNDSRFAGPSIEEAYVSSLYFVLTSLTTVGFGNIAPNTLKEKMFSIAVLFIGALMQSAIFGNMTAVIQKLYAARAKFHSKSEEVKQFVRINHIEGELRRRIEDYFLTNWGLSKGVDTEEILASFPIELQADICLHLYSTFLNLPQFQGSNLGFRRSLSLKVKRAHFTPGETVLKELDAVNALYLVQNGTIEVVQKDSIVAILGAGDTFGEDIFKKCPNVGKSNGDVKALTYCNLLYVTKESLCPILNCYPEVGDS…	-----------------------------MDVLVEIFFAVDIAVNFRTTHIDKKGQLVTNLRLIARRYLHTWFVLDFVAVLPYDLLFLVSANWASSVNLLKLCRLLRMSRAARQISRYTEQTLALLALLIFSFALLGHWLACIWYLIGGWLYTLGEQMNKPYSNDSRFAGPSIEEAYVSSLYFVLTSLTTVGFGNIAPNTLKEKMFSIAVLFIGALMQSAIFGNMTAVIQKLYAARAKFHSKSEEVKQFVRINHIEGELRRRIEDYFLTNWGLSKGVDTEEILASFPIELQADICLHLYSTFL-NLPQFQGSNLGFRRSLSLKVKRAHFTPGETVLKELDAVNALYLVQNGTIEVVQKDSIVAILGAGDTFGEDIFKCPNVGKSNGDVKALTYCNLLYV…		Podocoryne carnea
	Epal_NW_018385138.1_prot_XP_020897291.1	EpShakR14	MHMNVGASIVPYNNPDDRRSSWVEQLDISGVHLSSYHDFEQRRASRAPLYLRDCSDIPLGRRERSTATTPELSERTRIRINVRGKKYETFKSTLDRYPETLLGSDGGRDRFYDDINKELCFNRDPNSFDAILFFYQSGGILARPSSVEEELFDEEVKFFHLFNESSVEVSESLGSIPDELIPFFPHGDTRREVLWNILERPPESRFGRLFARISWVIILLSVIAFCLETVQPLKTLSVVMTTSAPRKNYTRVGINGTSIPRTTTSRDASTNPVSFWFFVDTMFVIFFTLEYSARVYSAPNRLKFIRSFLSVVDFCAIAPYYILHIANEGQFNSIKSFNVIRSIRLFRVIRLLKLSRYSSGLKLLGRALFRSRGKMLSLCCCIAMAVVFYSGLLYYIEGY…	IRINVRGKKYETFKSTLDRYPETLLGGRDRFYDDINKELCFNRDPNSFDAILFFYQSGGILARPVEEELFDEEVKFFHLEVLWNILERPPESRFGRLFARISWVIILLSVIAFCLETVFVDTMFVIFFTLEYSARVYSAPNRLKFIRSFLSVVDFCAIAPYYILHIIRSIRLFRVIRLLKLSRYSSGLKLLGRALFRSRGKMLSLCCCIAMAVVFYSGLLYYIEFSSIPNAFWFCIVTMSTVGYGDVVPRTPPGKLVGSCCALTGIILLYILPIPSFVTD		Clytia hemishaerica					Pcar_KCNQ_GBEH01056672.1	PcKCNQ1	MKHHLVQHFAEPSRLTLPGTHVPMHAQTGIELLTLEKMTGVEKAKRIQKTKNNYRELQIKIFNLLERPRTWIGVLYHAVVFLLILGSLFLSVIITIDNFETDTNVLDAVYYLEISLVIVFSVEYILRVWSCSCHGNYTGFWGKMRFIKKPYMVIDIIVIVATTVVVATTTQSNKSNYFSVSVFRFLRFLQVLRILRLDRQRGAFKIVSHVVYEHRQELLTCWYMSFILLVACSFLVYLAEKSDEQPENGSQMKDLGEGMYFAIITLLTVGYGDISPQNWVAKVLTCLFAFVGTAFFALPAGILGSGFALQVAQNQKQKHFNRRRYPAALVIQYAWKWFAANQHADRFPATWIPHQMLSFPKEKKFSMYSRSPAVTPTTGRRSMSYLRKKFQSSRNYTYQ…	ELQIKIFNLLERPRTWIGVLYHAVVFLLILGSLFLSVIITIDNFETNVLDAVYYLEISLVIVFSVEYILRVWSCSCHGNYTGFWGKMRFIKKPYMVIDIIVIVATTVVATTTQSNFSVSVFRFLRFLQVLRILRLDRQRGAFKIVSHVVYEHRQELLTCWYMSFILLVACSFLVYLAEKENGSQMKDLGEGMYFAIITLLTVGYGDISPQNWVAKVLTCLFAFVGTAFFALPAGILGSGFALQVAQNQKQKHFNRRRYPAALVIQYAWKWFAANDRFPATWIPHQLTDEEKNIIRFIRKIKFRVAIKKFKEECRPYDVKDVIEQYTEGQMEMFGFIKKFQ
	Epal_NW_018386533.1_prot_XP_020905501.1	EpShab	MDGEKHDFLTLREAEDENTSCTSSCHDRALLNISGSRFEVLWSLVXAQRLTRLQTLHKNHTYHSGWENACDGYDKERDEFFFQRDPVVFTSVLNFYQTGKIHIPRSVCVEHFQSEIEYWGIHLKDIDDCCHHHFQQETEVVDNMRKIKTVFKKNVAKAXSYHRRMTLVPQSGGWFKVRARLWDLFENPKSSRAAKVVSFLSTFFVVLSTIALCLNTIPSLRVKESGKMSDNPTLAVVEAVCIAWFTFEYITRFVSCPDKIPFLKSLMNTIDLLAILPYFITLIFEAFDNEVDDRLIDFRRFVQILRILRIARIFKMARHSIGLQTLAYTFKHSSAELGLLLLLLLMGMTLFSSLVYFAEETSSSTHFTSIPEGFWWAIITMTTVGYGDMYPTTSLGKLI…	ALLNISGSRFEVLWSLVXAQRLTRLQNACDGYDKERDEFFFQRDPVVFTSVLNFYQT-GKIHIPVCVEHFQSEIEYWGIARLWDLFENPKSSRAAKVVSFLSTFFVVLSTIALCLNTIVVEAVCIAWFTFEYITRFVSCPDKIPFLKSLMNTIDLLAILPYFITLIVQILRILRIARIFKMARHSIGLQTLAYTFKHSSAELGLLLLLLLMGMTLFSSLVYFAEFTSIPEGFWWAIITMTTVGYGDMYPTTSLGKLIGCVCCTSG-IIFIALPIPTIVGN		Chem_Eag_HAMU01084042.1	ChEaga	MMGKRTDKKCIRTYEKGILNKEFTQVEMILYSKGGTKRWFLVTLLPVKDTEENISIFIVFFNYMSHYHDPIPDSPKRLWKIVTRGALNKPSLEFFRKSIDRKKDAERKKKHDRNNIKTRINNMFIPIYGLTKLQVPRFLIRHSHIMKSIWDSFILICILYTSAMVPFMVAFHMKNDQIVIFDTIVDFMFLIDIVLTFFTTYVDNGEIITNTKKIRYKYLKGWFALDCVAALPYSVVNFLLNNPRSLEVLSALKILRLIRLGKVSKKIGRYMQMSAVTLGIWLLLFLLCGHWMACVWYMIAYFWDEPGKKHHSWLYILAEVTDQPYNFTTDGKIVDGTGPDLFTLYFSALYYTMSSLTTCGFGNIAPNTAAEKLFGCITMLLGCVLYALIFGQVTNIISQ…	HSHIMKSIWDSFILICILYTSAMVPQIVIFDTIVDFMFLIDIVLTFFTTYVDN-GEIITNTKKIRYKYLKGWFALDCVAALPYSVVNFLLNNSLEVLSALKILRLIRLGKVSKKIGRYMQMSAVTLGIWLLLFLLCGHWMACVWYMIASWLYILAEVTDQPYNFTTDGTGPDLFTLYFSALYYTMSSLTTCGFGNIAPNTAAEKLFGCITMLLGCVLYALIFGQVTNIISQLQKSSNEFTDQIASIHNFNKIYKMPPKVAKRLEDFFIATWAVTKGTDEQEILKPCPRDLQSDLCINIHKTVFENNSAFRHLSDPALRALSRYFWTIRTAPGDKLITTGEEVNTVYFVANGSLEVYSGNDLTGLIGPDDSFGKRLT-DDHTTFSVYDVRACSYGAIHCI…		Pcar_KCNQ_GCHV01026393.1	PcKCNQ3	MVNKPPQSSREEHHRLVNKMAAEQQSKSPIEVWRRRVFYFMERPDNKIAMSFHLLNLVLIIGSIVISVFSTIQTYEHDEFLLSLTLYYELALLSWFTIEYIFRLWSCSFLLKYRGIFGHLKFMKTFYMLIDAFVILSTMITAILHIKTAYFTILRITRFLQIFRILRLDRQRGDLRTMGQVVYKHRKELVTCYFVGFIILFGGTYIIYVLEKMSDEEGTIDNMANGLYWAMITVTSVGYGDISPKTWPGKLIAGIFALVGCAFFALPSGILGSGFALQVAKQKKQRRYIKVRNPAAVVIQTCWRNYAVKPNKYQLQATWYYYNPQLSKIDQYKVLPGIGDGSKPDLLFPTMSIFKDNDDISYEGSTENTVKTAKERGRKNGLMIPLTQLIKHEENDTII…	VWRRRVFYFMERPDNKIAMSFHLLNLVLIIGSIVISVFSTIQTYEHFLLSLTLYYELALLSWFTIEYIFRLWSCSFLLKYRGIFGHLKFMKTFYMLIDAFVILSTMITAILHIKTAYFTILRITRFLQIFRILRLDRQRGDLRTMGQVVYKHRKELVTCYFVGFIILFGGTYIIYVLEKDEEGTIDNMANGLYWAMITVTSVGYGDISPKTWPGKLIAGIFALVGCAFFALPSGILGSGFALQVAKQKKQRRYIKVRNPAAVVIQTCWRNYAVKYQLQATWYYYNLSGQHKSVIRFIIRAKYWSSIKAFKNIRYPFNVQDIMEKNALSHLETLSHLKQIH
	Epal_NW_018386849.1_prot_XP_020906973.1	EpShaw1	MLMMSSENKSSNVIREEDGEDEDDEEKEEEQQQDDSGNGSDHEQQSPSHNEPTSPVYRDRVSINVGGVKHETYRSTLKNIPDTRLSWLSDAPTGSADYDSTTGEYFFDRHPGVFANVLNYYRTGKLHCPLDVCGPLFEDELGFWGIDDQQVESCCWLTYRQHRDAQVTLAAFEGVEFENEFDDDEEPDMERFGFHLSAENEPDKSWFEKYQPKIWTLMEEPHSSTLAKVIAYTSLXLIILSIVTFCLESMEWFRVGEMRPLILFILEGICVGWFTLELLVRFIFCPKKCDFFKKAMNWIDFLAIVPFYISIKFLHDPNNNNLDVLMIIRLIRIFRIFKLSRHSSGLQILGHTLRASFRELLLLIFILLMGVVLFASLIYHCEKGTEGTKFVDIPSSFWW…	VSINVGGVKHETYRSTLKNIPDTRLSTGSADYDSTTGEYFFDRHPGVFANVLNYYRT-GKLHCPVCGPLFEDELGFWGIPKIWTLMEEPHSSTLAKVIAYTSLXLIILSIVTFCLESMILEGICVGWFTLELLVRFIFCPKKCDFFKKAMNWIDFLAIVPFYISIKLMIIRLIRIFRIFKLSRHSSGLQILGHTLRASFRELLLLIFILLMGVVLFASLIYHCEFVDIPSSFWWAVVTMTTVGYGDMAPKTLAGKIVGGLCAVCG-VLTIALPVPVIVNN		Chem_Eag_HAMV01051981.1	ChEagb	METPQNKFIDNVSELAKEIDANFVLANAALDFYPIIYCSQGFFGDVGWTRNEVTTKDVYLNFMFGRQTGKKPRRLFEKGISKKAFTQVEMILYSKGGTKRWFLVTLMPVKDEHKKTSIFIVFFNYISHLKDPIAESPRRLWKIATRVALKKPSLEYFRRHCDKKKDGEKKRRLDVHTIKAKINYSFIPIYGLTKPQVPRHLIRHSSIGKSIWDWFILLLILYTSVMVPFLIAFETNLDIVHYLDTFVDVMFIFDIVLTFFTTYVENGEIITNAKQIRRHYFRGWFLGDCFGAFPFSFVMYAIDKKEGQVLGILRGLKIIRLIRVAKVRKKIGRYMQMSAVTLGVWLLVFCLCGHWMACVWYLIGTSWDKPGIKKHSWLFILSEIVDQPYNFTAQGDIVE…	HSSIGKSIWDWFILLLILYTSVMVPIVHYLDTFVDVMFIFDIVLTFFTTYVEN-GEIITNAKQIRRHYFRGWFLGDCFGAFPFSFVMYAIDEVLGILRGLKIIRLIRVAKVRKKIGRYMQMSAVTLGVWLLVFCLCGHWMACVWYLIGSWLFILSEIVDQPYNFTAQGTGPDLFTVYFSALYYTMSSLTTCGFGNIAPNTAAEKFFGCGSMLLGCVLYALIFGQVTNIISQLQKSSNEFTDQIASIHNFNKIYKMPPKVAKRLEDFFIATWAVTKGTDEQEILKPCPRDLQSDLCINIHKTVFENNSAFRHLSDPALRALSRYFWTIRTAPGDKLITTGEEVNTVYFVANGSLEVYSGNDLTGLIGPDDSFGKRLT-DDHTTFSVYDVRACSYGAIHCI…
	Epal_NW_018385444.1_prot_XP_020899504.1	EpShaw2	MEDLTRSFDASNPSEKVVINVGGLRHETYSNTLRSIPDTRLYWITENPTQLAEYDPNSNEYFFDRHPGVFAQVLNFYRTGKLHCPNDVCGPLFEEDLAFWGIDELQVEPCCWLNYKKHREAQAHLDPFETSDSDGESVDEMDMTIYGLVGDSIRKRNRTWWKQYQPKIWTLFEEPYSSIPAQIIAFIILFLIITSVAIFCLETVPYFNEPDSTPKNVIFYIEAFCVATFTLELTTRLIVCPNKLAFLKMXMNWIDFFAILPFYLQVMLNKSDIQTMVVFRVIRLVRVFRIFKLSRHSYGLQILGHTLKSSCSDLFLLAFFLSIGVVIFSSIIYYAEKDVAKSHFKTIPHGFWWAVVTMTTLGYGDMVPLTWQGQIVGSLCAVSGVLMIALPVPVIVSNF…	VVINVGGLRHETYSNTLRSIPDTRLYTQLAEYDPNSNEYFFDRHPGVFAQVLNFYRT-GKLHCPVCGPLFEEDLAFWGIPKIWTLFEEPYSSIPAQIIAFIILFLIITSVAIFCLETVYIEAFCVATFTLELTTRLIVCPNKLAFLKMXMNWIDFFAILPFYLQVMFRVIRLVRVFRIFKLSRHSYGLQILGHTLKSSCSDLFLLAFFLSIGVVIFSSIIYYAEFKTIPHGFWWAVVTMTTLGYGDMVPLTWQGQIVGSLCAVSG-VLMIALPVPVIVSN		Chem_Elk_HAMU01112777.1	ChElk	MVFKEKGIPVGNTFLESLTEKFDRSVSNFVLGNAESLRDYPIVYCSDGFCELTGYNRYEVMGNSCHCDFLYSLQTDYSTVDRIKDALRQEKELTAEIDLAKKDGSHFRCVLDTVPIRNESGDVVLFLVSHKEVQHKPHQPIKSEVSLKPTPPSGVTKTRKFSRDVLFHLQKRYQGNSQSPTSQVGNPESQLIPEYKLENTVLPSLMLLHFGRLRLIWDWIILLLVAYLSILLPFNVAFKEHHNLKPFFIADFCLEFIFITDIILNFRTTYINAKTGRLVTNPKQIAFNYLKHWFVLDMIAVLPFDVIYFCHNDWAYIVAVLKLTRLLRLFRIGRRVSRSIEYTGTLLVLMMFSFTLLSHWLACIWYVIGFEELHAGQTTGWLMKLGDQVQKPYRNQTRG…	HFGRLRLIWDWIILLLVAYLSILLPPFFIADFCLEFIFITDIILNFRTTYINAKGRLVTNPKQIAFNYLKHWFVLDMIAVLPFDVIYFCHNDWAYIVAVLKLTRLLRLFRIGRRVSRSIEYTGTLLVLMMFSFTLLSHWLACIWYVIGGWLMKLGDQVQKPYRNQTR-GGPSYSEEYISALYFIFTSLTTVGFGNISPNTVAEKVFSVIVLILGAIVQSAIFGNMTAIIQKLYASRARFHAKASQIKQFVQHHQIDGDLQKRIESWFVSYWSVSNGVNTEEMLESFPSELQADICLHLYRRFL-TLPCFSHASRGCLRSISSKVRKANFSPGELIIKEKDAINTLFFMERGTVEIVQREFIVAILGSGDVFGEDICSSQSNHRSNGDVKALMHCEVLFL…
	Epal_NW_018384526.1_prot_XP_020892288.1	EpShawR1	MDSKISLLDEDLYDLSNERVTINIGGFRHNTFLATLRAIPDTRLSWMAENHPNCPEYDQVLGEYFFDRHPRIFTEVLNYYRTGKLHCPADVCSKLFQDELSYWGISDRDMEPCCWVHYKRQITTEETLKSFHLENARKIDNREKRSNRTLAGLFGSDAQLRQGLKZRWXQLQPKIWSFLDDPHSSKASWVFVLVCCLFIMVSVTQFCLATVPSIRQDQSAVEILRLLDTITSIWFTIEFILRLLFCPKFTTFIKNPMNWVDFMAILPFYFRMVHLEEKISWLXLMRTLRIFKIFTLSFSFQILFRSLISSKNELFLVFVSLLVPIILFSSMIYFAEKDXNTKXFQSIPXSFWWAIITVTTVGYGDVCPITKLGKVIGALCAICGVVIVALPVSVIGSNF…	VTINIGGFRHNTFLATLRAIPDTRLSPNCPEYDQVLGEYFFDRHPRIFTEVLNYYRT-GKLHCPVCSKLFQDELSYWGIPKIWSFLDDPHSSKASWVFVLVCCLFIMVSVTQFCLATVLLDTITSIWFTIEFILRLLFCPKFTTFIKNPMNWVDFMAILPFYFRMVISWLXLMRTLRIFKIFTLSFSFQILFRSLISSKNELFLVFVSLLVPIILFSSMIYFAEFQSIPXSFWWAIITVTTVGYGDVCPITKLGKVIGALCAICG-VVIVALPVSVIGSN		Chem_Erg1_HAMV01066241.1	ChErg1	MVYKAWDTISKTLYGKRVTVVRKHNHRQKRRTSQKRRMSQAMERSSMAVLQVMSLGSDILPEYQVESPKIHPWTILHYSPFKAIWDWVVLFLVMYTAIITPYMAAFVLTRDSNEETFAMHTSHAASAITIADDPLVILDYIVDVMFIIDIFINFRTTFVDVHDEVVSDPCLVAIHYMKGWFVVDLLAAIPFELLIMIGNTDQTTTLIGLLKTARLLRLVRVARKLDRYSEYGTALLMLLMFGFALVAHWLACVWYAIGNFERHQVQEMGWLYKLGINTNQPYNRTDSNSGPDIQTKYLTALYFTLSSLTSVGFGNVSANTNSEKIFTIAVMLVGALMHAVIFGNVTAIIQRLYSGMAHYHSTMRRVREFIRFYQIPSPLRQRLEDYAQYDYSYTNGIDM…	HYSPFKAIWDWVVLFLVMYTAIITPPLVILDYIVDVMFIIDIFINFRTTFVDVHDEVVSDPCLVAIHYMKGWFVVDLLAAIPFELLIMIGNTTTTLIGLLKTARLLRLVRVARKLDRYSEYGTALLMLLMFGFALVAHWLACVWYAIGGWLYKLGINTNQPYNRTDSNSGPDIQTKYLTALYFTLSSLTSVGFGNVSANTNSEKIFTIAVMLVGALMHAVIFGNVTAIIQRLYSGMAHYHSTMRRVREFIRFYQIPSPLRQRLEDYAQYDYSYTNGIDMNEVLRNFPEGLQADISLHLNRHLLSNNLAFRGCTPGCLRSLSLKFNTTHCPPGDYIIHYGDEINNLYWIGRGTVEVIQCDSIIAILGKEDSFGENFGYNRVTGKAKASIRALTYCDLHSI…
	Epal_NW_018385023.1_prot_XP_020896309.2	EpShawR2	MAEANQEWNLNQVVTSPTKTTTATNNEWNVSQPSAPPASATQPAKQQTEAAEWNIKQPPKTQQGNTLPQRNSTEQKSQPEQWSSVQQWPVDQPSAVAPVVEAVPPQQTKLTPATDQVNNSPPFETITTSPQKTEVPTPDNQQVIVDKSVAETENSKATVNAPAPHEQAAPTVQAEPHAVLPGKVDQPTAQPITPQAKPTTSSAPATPPASEKEVPQSIVEETRNPVVSPTFEVQSMPSKEDPSTVSQKTAVKSVAQVSVESQVSSHGAPKITTQQPQQQQQQQQQQQQQQQQQQQQQQQQQQQQQQQQQQQQXQQQQQQQQQQQQQQQQQQQQQQHLTQVAESAPVVMLPATKPKPKQTSVQSVQQSHPQQTSVQPEVKPKTSAPSPDTYELKREGGDD…	VIINCGGKKFKPYLSTLKNIPDLPLGKGKLDYDPENGEYFFDRHPAVFAQVLNYFQT-GKLHCPLCGPLFEQELAYWGIPIVWEILDEPYSSSTAKVFAWFSLIFIIISILIVCLWTMIIDSLLTGWFTLEFILRLIFCPSKLHFAMTLQNWVDLFVLVPLYLMLFIDVLNTLRVFRIFRCFKLMYDLQILTKTVKASRHHLMMLLFILIIPVIVFSSLVLYSEFENVPNSVWWGIITMTTVGYGDMVPASVVGKIIGGIASICG-VIILSTSASVVGST		Chem_Erg_HAMV01064857.1	ChErg345a	MIPTVTHAAFKGMIGLPRKFPSPEKDEDLDDEEEASCEELVVTGIPFASHKHAVGSLNPALGNIEVRRCNFVINHEGRFKVLWDWIVLVLVIFTAIQIPYYAAFSNNVNNIVLDVVKNNEVRPMLILSLIVDCMFVLDIFLNFRTTYIQSSSDVLEKNPKKLAIHYLRTWFIIDLLAAIPFDWIMHQRSYGGNTSTLVGLLKSARLLRLFRVARRLDRYSEYGLAVLFLLMCLFTLIAHWLACIWNGISLIEEGNQNSWVHRMDDILYPKNVTRLLTNNTLNGTLSRLSINVIRMTQSQRYIASMYYIVSSLTSVGFGNIAATTELEQMFSIITMLLGALMYACIFGNMVAIVQRLYSKASTFHTQMNTIREFMKFYKIPEELRQSINNYVRREWAVTQ…	HEGRFKVLWDWIVLVLVIFTAIQIPPMLILSLIVDCMFVLDIFLNFRTTYIQSSDVLEKNPKKLAIHYLRTWFIIDLLAAIPFDWIMHQRYGTSTLVGLLKSARLLRLFRVARRLDRYSEYGLAVLFLLMCLFTLIAHWLACIWNGISSWVHRMDDILYNTLNGTLSVIRMTQSQRYIASMYYIVSSLTSVGFGNIAATTELEQMFSIITMLLGALMYACIFGNMVAIVQRLYSKASTFHTQMNTIREFMKFYKIPEELRQSINNYVRREWAVTQGIDAETVLSRFPECIQADLTYELYQNTFHSVKPFREATVSCMRAMAMKFKTMTLQAGNFVVRQGEEINRLYIVGKGSLEVLHEGNLILYLTRNSTFGYDFKLCHHKPKAKANIRAANLVEIHYI…
	Epal_NW_018386693.1_prot_XP_020906163.1	EpShawR3	MGSRKRPEIMPQVIDTTQRRITLNVGGQKHETYLSTIRNYPDTRLYWVVENVTKTIDYHSEKIELFFDRHPGIFALVLNYYRTGKLHCPNDVCGPLFEEELAYWGIDEKDMEPCCWTTYIQHRDAENNLKSFNVVDFEPDCEDEXDKQKENELNGKSSKLYSMWSHYQPKIWPLLEEPRSSKAAKVFSIISVILIVLSVAASCAMTLPDLSEPTTHAHKLANSIFGVIEHVCGIWFTLELVARIIFCPNKRKFFQSFSFWIDLLSVIPFYIRILQEIATGGDIRLADALLVIRLLRLFRFFRLLYGLQVLLHTLKASSYELFLLLIILLIPVILFSSVIFYVEKSFDRSTKFRSIPDSFWWSLITMTTVGYGDMTPSSWGGKIIGGACAVFGVLMVALP…	ITLNVGGQKHETYLSTIRNYPDTRLYTKTIDYHSEKIELFFDRHPGIFALVLNYYRT-GKLHCPVCGPLFEEELAYWGIPKIWPLLEEPRSSKAAKVFSIISVILIVLSVAASCAMTLVIEHVCGIWFTLELVARIIFCPNKRKFFQSFSFWIDLLSVIPFYIRILADALLVIRLLRLFRFFRLLYGLQVLLHTLKASSYELFLLLIILLIPVILFSSVIFYVEFRSIPDSFWWSLITMTTVGYGDMTPSSWGGKIIGGACAVFG-VLMVALPISVIGSN		Chem_Erg_HAMU01120761.1	ChErg345b	MTAIIVRQIFQNNGAGQITQTSTTAMQGGFPSQPAIRSNNREPLSSKVKKCQCNMDWFFKWYNKQKFLINHEGRFKVMWDWLVLLLVIFTAIQVPFYATFTRTAPVIFDIGDGGHSEAIVILTTMVDLIFIVDIFLNFRTTYVRSSSELKEQDSKKIAKHYLKTWFLIDLLAAIPFDLMVHDHENNSNSNASTVIGLLKSARLLRLFRVARKLDRYSEHGYAVLFLLMCFFMLISHWLACVWNFIATHEEHIEDSWVRRLNDDIYPPLKEQIKCCCSRIAQNVLMNKSLINTTSSNFTNIAGAVKQLPPIQLGVGERYIASLYFIVSSLTGVGFGNIAATTVYEQTFSVILMMLGTLLYACIFGNMVAIVQRSYSRQTLYHNNMTSMREFLHFYKIPHD…	HEGRFKVMWDWLVLLLVIFTAIQVPAIVILTTMVDLIFIVDIFLNFRTTYVRSSELKEQDSKKIAKHYLKTWFLIDLLAAIPFDLMVHDHSNASTVIGLLKSARLLRLFRVARKLDRYSEHGYAVLFLLMCFFMLISHWLACVWNFIASWVRRLNDDIYPPLNFTNIQLPPGVGERYIASLYFIVSSLTGVGFGNIAATTVYEQTFSVILMMLGTLLYACIFGNMVAIVQRSYSRQTLYHNNMTSMREFLHFYKIPHDLQNNINNYTRREWLLSPALEAKTMLSNFPECLQADLTYELYQHVFFKNSAFREATLSCMRALSMKMHTMTLQANLCILRRGDEIDKLYIIEKGEIEVQIKNPETGKLGKDKTFGYDVKMMPRKPKSNSNVRTTILSEIHYI…
	Epal_NW_018386076.1_prot_XP_020903472.1	EpShawR4	MNLIXSDNQNNGGDSTRIIINVGGFRHETNIATLQNIPDTRLAWIVENSSNSDVTGPREYFFDRHPTAFAHVLNFYRTGKLHCPAEMCGPMYEEELKFWGVDEKQMEPCCWGKYTQHREAEENLKAFVGPGFEDLRTSDTFSSGLGSNESLGEGXTKWQRWQPKMWAILDEPHSSRLAKVVSYMSCMFITVSIATFCATTMPIFKPQFKKNKVMGERQVFSVIEMICSIFFTIEFLLRFAFCASKIRFIRGIMNWIDFVSAVPFYLSLMNDDPIVRMLVVVRILRLFRFIKLSYGLQIMVQTLKASSHELILLLLMLLIPVVMFSSIVYYIEFLILEGKSDFSSVPASFWWCLITMTTVGYGDMTPETWPGKVIGGACAICGVLIVALPISVIGSNFNL…	IIINVGGFRHETNIATLQNIPDTRLASDVT----GPREYFFDRHPTAFAHVLNFYRT-GKLHCPMCGPMYEEELKFWGVPKMWAILDEPHSSRLAKVVSYMSCMFITVSIATFCATTMVIEMICSIFFTIEFLLRFAFCASKIRFIRGIMNWIDFVSAVPFYLSLMVRMLVVVRILRLFRFIKLSYGLQIMVQTLKASSHELILLLLMLLIPVVMFSSIVYYIEFSSVPASFWWCLITMTTVGYGDMTPETWPGKVIGGACAICG-VLIVALPISVIGSN		Copula sivickisi
	Epal_NW_018384796.1_prot_XP_020894346.1	EpShawR5	MKEGNMPALLRSSIGDRRLVINVGGRRYETFQSTLTSIPDTRLAWVAGQPHEAPEYDRIKNEFFFDRHSGLFEEILNYYRTGKLHCPKGICGSAFEEELSFWGIDEEQMEACCWPEYTRQRTAIENLRVFNGNTSQEIVNSEASCDSYETLYPRKSSTDRHGIKTIYRKIQPWFWRALDEPFSSITAKVTTVVSLGFIFLSVFDFILSSSNLIPTLSSPNIIEYVCGTWFTFEFVIRLMFCPSKIAHFKKAMTWVDIGALVPFYLQFVINPEDMERLKILIMFRLLRIFRLFRFSYRLQIMVLALKGSLHELGLLLLILTISVVFFSTLVYYADGTAHDTKFVNIPSSFWWAIITLTTVGYGDETPITWSGRLVGSVCALWGVLMITLPISIVNSNFSL…	LVINVGGRRYETFQSTLTSIPDTRLAHEAPEYDRIKNEFFFDRHSGLFEEILNYYRT-GKLHCPICGSAFEEELSFWGIPWFWRALDEPFSSITAKVTTVVSLGFIFLSVFDFILSS-IIEYVCGTWFTFEFVIRLMFCPSKIAHFKKAMTWVDIGALVPFYLQFVLKILIMFRLLRIFRLFRFSYRLQIMVLALKGSLHELGLLLLILTISVVFFSTLVYYADFVNIPSSFWWAIITLTTVGYGDETPITWSGRLVGSVCALWG-VLMITLPISIVNSN		Csiv_Elk_GHBG01077381.1	CsElk	KFRKFSRDVLFHLQRQYQGVRSPPSRAKKFAAGTHANVGGASFLPQYKLENTKLPKYMFLHFGRARLIWDWVILILVAYIAVMIPFNVAFKAHDRYGDLIIADVVLEIFFVVDIFINFRTTYIDKKSGRIVTQQKKIALHYLKGWFVVDILPALPFEALYFINQSWGFLVAFLKTGRLLRLFRVARRINRYTEYTAALLGLLMFSFALLAHWCACIWFVIGYQELKNGVTVGWLHELGPQMGYNKSLPDGPSYGEAYVSSFYFILTSLTTVGFGNIAPNTSGEKIFSVIVLLLGAMMQSAIFGNMTAVIQKLYAVRARFHARATEVKQFVKLHRIEGDLRRRIEDFFLTHWSVSKGVDTNEMLGSFPVELRADICLHMYRNFLTLNCFETASRGCLRAF…	HFGRARLIWDWVILILVAYIAVMIPDLIIADVVLEIFFVVDIFINFRTTYIDKKGRIVTQQKKIALHYLKGWFVVDILPALPFEALYFINQSWGFLVAFLKTGRLLRLFRVARRINRYTEYTAALLGLLMFSFALLAHWCACIWFVIGGWLHELGPQMG--YNKSLP-DGPSYGEAYVSSFYFILTSLTTVGFGNIAPNTSGEKIFSVIVLLLGAMMQSAIFGNMTAVIQKLYAVRARFHARATEVKQFVKLHRIEGDLRRRIEDFFLTHWSVSKGVDTNEMLGSFPVELRADICLHMYRNFL-TLNCFETASRGCLRAFSLKVRRAYFGPGELILKETDAINCLFFVNSGSIEIVQKECIVAILGSGDLFGEDISKKSPINRSNGDVRALTYCDLLYL…
	Epal_NW_018384536.1_prot_XP_020892353.1	EpShawR6	MSRSRSKLFDADTNXGELRITLNVGGQRHETYVSTLASVPDTRLTWIAERSLREPRPLGQRREYFFDRNPTVFTHILNYYRTGKLHCPREVCGPLFEEELNFWGIDEKQIETCCWAKYDEHRDAEEKLRGFTKIKIEEGESTDEEEEETTDREMASSGEFCSTSRSTSKSKTRLRTLKKRIWRTLDDPYSSRLARIIGFVSLLFSVAVVAKFCVFTMDYFSDKHSHHYMALYITEIIAVLWFTVDLFLRFVCCPKKLRFIKDLHNWVDLMAIVPFYLTVLWPNNRTIKNFNVFYVLRLTRTFRPLKFSYVMQVFTQTLKASSRELYFLMFILGILVITYGSVAYFAERDQEGTLFTNIPASFWWAVVTMTTVGYGDMHPKTLAGKLIGSVCAISGVLMI…	ITLNVGGQRHETYVSTLASVPDTRLTLREPRPLGQRREYFFDRNPTVFTHILNYYRT-GKLHCPVCGPLFEEELNFWGIKRIWRTLDDPYSSRLARIIGFVSLLFSVAVVAKFCVFTMITEIIAVLWFTVDLFLRFVCCPKKLRFIKDLHNWVDLMAIVPFYLTVLFNVFYVLRLTRTFRPLKFSYVMQVFTQTLKASSRELYFLMFILGILVITYGSVAYFAEFTNIPASFWWAVVTMTTVGYGDMHPKTLAGKLIGSVCAISG-VLMIALPVSVVASN		Csiv_Erg1_GHBG01151752.1	CsErg1	MPIKRGLLRPQNTFIETVVANCDTIPGRNFVIGNAQVDGCPIIYSNRSFSELTGYGRAELVQRNCTCDFLYGPETDPNAVSEIRKALQGNEEKHVQVTYYKKDGTKFECSVLVAPVRNEDGNIIMYIVNHEEATTVDTGTRLANGKSLDFSSRLKDRLQRKRERRNRLREMTGSQEGIRLVDLSKETLPLSRSNLGERIPTMTVTSPTLSSTETGISLEEITDPSVPLKEKDNVTNFNRKYSRSCSDFSNVNSYPQSPFRDDNQHCPRQSESEERYLTSPSFHEKLRPSSSEGDIHGKRNSSNRALSSSGSRNRHRESSYSIKIPVTPLQGNIHGGNKVAQVMSLGADVLPEYKVETPKIHPWTILHYSPFKAIWDWIILFLVMYTAIVTPYMAAFVLT…	HYSPFKAIWDWIILFLVMYTAIVTPPLVIVDYIVDVMFIIDIFINFRTTFVDKNDEVVSDPCRIAVHYMRGWFLIDLLAAIPFELLIMIGNTTTTLIGLLKTARLLRLVRVARKLDRYSEYGAALLLLLMFGFALIAHWLACIWYAVGGWLDDLAKQTNMPYNDSIIDSGPDLKTKYLTALYFTLSSLTSVGFGNVSPNTNAEKLFTIMIMLGGSLMYAVIFGNVTAIIQRLYSGMAHYHATMRRVREFIRFYQVPMPLRQRLEDYAQYDYSYTNGIDMNQVLRNFPEGLQADTCLHLNRHLLSNSPAFKSASPGCLRTLSLKLKTTHCPPGDYIIHYGDEITNLYWIGRGTVEVIQNDTIMAILGKGDTFGENFGVRSPIGKGRASVRALTYCDLHAI…
	Epal_NW_018384536.1_prot_XP_020892383.1	EpShawR7	MDIMISNNDCRWVGSCCGGMPNSRGKKHKSSSKIILNVGGIRHETYLSTLRTIPDTRLYNLFEHHRGTTKAFEFDSSADEYFFDRHPGVFTHILNYYRTGKLHCPNDICGPLFEQELEFWGIDEQEVETCCWEVYKQHKDKQEKLKYFKLPIFDQVEPPTSTPKHCNVELADEGFTTWWTRLQPRVWKVLEEPHSSKHAKFVAIISFIVFALYLTKFSLSTLKSFEDSNATAYLVTFLIHVLCLAWFTIDLLLRTIFSPSKKSFFKSICTWIDIISLAPMYASLFLRHTSWVLPFEMFVMLKAVRIFQLFKLSYVMQVLVNTLTASLRELCVLLVIMAFQTAVFSSILYFIEKDEKTTDFHSVPETMWWAIITMTTVGYGDVSPKTWMGKIVGSACAIF…	IILNVGGIRHETYLSTLRTIPDTRLYTKAFEFDSSADEYFFDRHPGVFTHILNYYRT-GKLHCPICGPLFEQELEFWGIPRVWKVLEEPHSSKHAKFVAIISFIVFALYLTKFSLSTLLIHVLCLAWFTIDLLLRTIFSPSKKSFFKSICTWIDIISLAPMYASLFFEMFVMLKAVRIFQLFKLSYVMQVLVNTLTASLRELCVLLVIMAFQTAVFSSILYFIEFHSVPETMWWAIITMTTVGYGDVSPKTWMGKIVGSACAIFG-VLVIALPVSVVGSN		Calvadosia cruxmelitensis
	Epal_NW_018385706.1_prot_XP_020917705_XP_020901186.1	EpShawR8	MKLDGIKLDKSDSNASRSTSRKDRVIINVGGNRHETYLSTLRVVPDSRLAWIGENASKQAEYDPETNELFFDRHPGVFANVLNYYRTGKLHCPGDVCGPLFEEELAFWGIEELQMEPCCWSNYTQHREAQATLKAFEGLQKGNAESDIDNSALGIEHIGPKTGVTLKQKAWALLEQPYSSKYAQILAMVSLAVIVLSVTTFCVESMRFTENHKNIFRALEYFYCIWFTTEFIARLFCCPNKLEYFKSVMTWVDLLSVIPLYISLLSRVEEIDFLFVLRLVRIFRLFRFFRTMSGMQVIGHTLRASARELFLLILILSIPMVIFSTLLYYAERARFKDRSDFQSIPETFWWAVITMTTVGYGDVYPKSPYGKMIGTVCACVGVLIVALPVSVIGSNFTLF…	VIINVGGNRHETYLSTLRVVPDSRLASKQAEYDPETNELFFDRHPGVFANVLNYYRT-GKLHCPVCGPLFEEELAFWGIQKAWALLEQPYSSKYAQILAMVSLAVIVLSVTTFCVESMALEYFYCIWFTTEFIARLFCCPNKLEYFKSVMTWVDLLSVIPLYISLLLFVLRLVRIFRLFRFFRTMSGMQVIGHTLRASARELFLLILILSIPMVIFSTLLYYAEFQSIPETFWWAVITMTTVGYGDVYPKSPYGKMIGTVCACVG-VLIVALPVSVIGSN		Cyam_Elk_GHAX01113330.1	CcElk	MPLYKGRCAPQNTFLETLGQKFDGNISNFVLGNAQSNRDYPIVYCSDGFCALTGFSRSELMSKSCSCNFLYGMDTEREQCQKIRSALQSQVELKVEILFYKRNGSPFWCLLDILPIKNEKGDVVLFLVSHKDITKTKVHDFDIEESTSADTGNGIPANEISAPKFRKFSRDVLFHLQRQYQGIRSPPSRPKKFANGGHASVSGASFLPQYKLENTKVPKYMLLHFGRARLIWDWIILILVSYIAVMVPFNVAFKAHDRFADLIVADVVLELIFISDIIINFRTTYIDKKSGRIVTQQKKIAMHYLKGWFVIDFLPALPFEALYFINHSWGFLVSFLKTGRLLRLFRVARRINRYTEYTAALLGLLMFSFALLAHWFACIWYVIGYQELKDGVEVGWLHE…	HFGRARLIWDWIILILVSYIAVMVPDLIVADVVLELIFISDIIINFRTTYIDKKGRIVTQQKKIAMHYLKGWFVIDFLPALPFEALYFINHSWGFLVSFLKTGRLLRLFRVARRINRYTEYTAALLGLLMFSFALLAHWFACIWYVIGGWLHELGLQMG--YNRSHGSQGPTYGEAYVSAFYFILTSLTTVGFGNIAPNTSGEKIFSVIVLLLGALMQSAIFGNMTAVIQKLYAVRARFHARATEVKQFVKLHRIEGDLRRRIEDFFLTHWSVSKGVDTNEMLASFPVELRADICLHLYRNFL-TLNCFDTASRGCLRAISLKVRRAYFGPGELILKETDAINCVFFVNSGSIEIVQKECIVAILGSGDLFGEDISKTSPINRSNGDVRALTYCDLLYL…
	Epal_NW_018385706.1_prot_XP_020901160.1	EpShawR9	MSFPARTGDEQDKIYINVGGKHHESYLSTLRNIPDTRLAWMAESLMAKKEDGATRKELFFDRHPDLFGLILNYYRTGKLHAPRDVCGPLFQEELQFWGIEEKEMEACCWPNYTQHREAEKNLKEFVGPEFEEDEGDEEENTRDRQNSFGSLETGPSLWNRLQRRIWSVMDDAFSSVKAKIFAMVSLLMILVSVVLMCTASLPAIRNDDTRRKAFQQVEYFFCAWFTLEFVMRLIFCPNKIEFFKQVMTWIDILSLVPYYRKIFWFKSDLDFLRAIRLIRLFRAFRFFTFTSGLQIIVQSLKASFRELMLLAIILIIPIVVFSSIVYEFEKTQQPVKFNSIPQTFWWAVITMTTVGYGDMSPLTLTGQLMGSICAICGVLIIGLPVSVIGNNFSTYYEHA…	IYINVGGKHHESYLSTLRNIPDTRLAKEDG---ATRKELFFDRHPDLFGLILNYYRT-GKLHAPVCGPLFQEELQFWGIRRIWSVMDDAFSSVKAKIFAMVSLLMILVSVVLMCTASLQVEYFFCAWFTLEFVMRLIFCPNKIEFFKQVMTWIDILSLVPYYRKIFLRAIRLIRLFRAFRFFTFTSGLQIIVQSLKASFRELMLLAIILIIPIVVFSSIVYEFEFNSIPQTFWWAVITMTTVGYGDMSPLTLTGQLMGSICAICG-VLIIGLPVSVIGNN		Cyam_Erg1_GHAX01088295.1	CcErg1	MPIRKGLLRPQNTFIETVLAKFDKSPGRNFVIGNAQVSGCPIIYCNKSFCELTGYDRAELVQRNCTCDFLYGPETDPNAVSELRKALQGVEEKHIEVIYYKKDGTRFICSVLVAPVRNEEGNIIMYIVNHEEATVGTVSKRLANGKSADYSTRVKGKRNRRRDRKGRYKDMGDSGEEVALMEPPRNENVAMNLVQKELEMIPMMTVTSPTVSSTETGISLEDKVESLLPRGRKDTLTDFQRKVSRSCSDFSNVNSSPQSPAGDFFDNQFSFSKPQDHRSLTSPAHDRLRPSSSEGDIRARKGRDSMSFQSAASVLNKIKESSFSIKIPVSSLQGNIHGGNKVAQVMSLGADVLPEYKVEAPKIHPWTILHYSPFKAIWDWIILFLVMYTAIVTPYMAAF…	HYSPFKAIWDWIILFLVMYTAIVTPPLVIVDYIVDVMFIIDIFINFRTTFVDKNDEVVSDPCRIAVHYMKGWFIIDLLAAIPFELLIMIGNTTTTLIGLLKTARLLRLVRVARKLDRYSEYGAALLLLLMFGFALIAHWLACIWYAVGGWLDDLAKQTNMPYNDSIVDSGPDLKTKYLTALYFTLSSLTSVGFGNVSPNTNAEKLFTIMIMLGGSLMYAVIFGNVTAIIQRLYSGMAHYHATMRRVREFIRFYQVPLPLRQRLEDYAQYDYSYTNGIDMNQVLRNFPEGLQADICLHLNRHLLSTSQAFKSASPGCLRTLSLKLKTTHCPPGDYIIHYGDEITNLYWIGRGTVEVIQNDTIMAILGKGDTFGENFGVRSPIGKAKASVRALTYCDLHAI…
	Epal_NW_018385706.1_prot_XP_020901185.1	EpShawR10	MAGVDDDGQDRVILNCGGVRHETFLRTLQNFPETRLTWSVENKANNRDYDPEKKEFFFDRHPGVFAQILNFYRTGKLHAPHDVCGPLFQDELMYWGIDEKQMEPCCWSFYTQHREAQESLKAFEGIDASDNESDDELGNSGGWTQEHSSKWQTYKVQIWNMFENHRSSKMAKTIFALSLGFIIISVIAYILQTLPSIQAKEDARVSLTVLETICSVWFTIEFVLRLVVCPSKKNFFKEPMNWIDLFAILPVFLRIIQNPKEYPADKNPSLEYDILAAVRLFRLFRFFKVNLGFLILKQTMIASSRELLLLVLLVLIPVVIFATIAYICEREVNKKEFQSIPDGLWWAIITITTVGYGDSSPVTFPGKFFASFCALASIIITALPISIIGNNFSLYYSHA…	VILNCGGVRHETFLRTLQNFPETRLTANNRDYDPEKKEFFFDRHPGVFAQILNFYRT-GKLHAPVCGPLFQDELMYWGIVQIWNMFENHRSSKMAKTIFALSLGFIIISVIAYILQTLVLETICSVWFTIEFVLRLVVCPSKKNFFKEPMNWIDLFAILPVFLRIIYDILAAVRLFRLFRFFKVNLGFLILKQTMIASSRELLLLVLLVLIPVVIFATIAYICEFQSIPDGLWWAIITITTVGYGDSSPVTFPGKFFASFCALAS-IIITALPISIIGNN		Cyam_Erg_GHAX01078202.1	CcErg345	MPPKMVNKSAINRGYSVYDPTASLTSNTSRKKKRACSCIIEHNSKFKVVWDWIVLILVIITAIQIPYVATFPSDMTVSDKESVKKIFIPKTKVSPLTIMSFIVDLMFFLDIVINFRTSYLKSETDEVVSNPKLIAMNYLKSWFVIDFVAAIPFDWFVTEGGSGSQSDEQTATLVGLLKSARLLRLFRVARKLDRYSEYGIAVLFLLMCLFTLIAHWLACIWHAVGDREKSDPAGWLQRMAIHNYPKTNLTSIPSGKRYIAALYFVMTSLTSVGFGNISANTAREQIFSIVVMLIGALMYACIFGNMVAIVQRLYTKAAKFHSEMNTIKEFLRFYKIPDDLRRSIQTYVRHEWNVNDGVDMAAVLNRFPDCIQSDVCYELYHHVFCMVPAFREATISCMR…	HNSKFKVVWDWIVLILVIITAIQIPPLTIMSFIVDLMFFLDIVINFRTSYLKSEDEVVSNPKLIAMNYLKSWFVIDFVAAIPFDWFVTEGSDTATLVGLLKSARLLRLFRVARKLDRYSEYGIAVLFLLMCLFTLIAHWLACIWHAVGGWLQRMAIH-N--YPKTNL-TSIPSGKRYIAALYFVMTSLTSVGFGNISANTAREQIFSIVVMLIGALMYACIFGNMVAIVQRLYTKAAKFHSEMNTIKEFLRFYKIPDDLRRSIQTYVRHEWNVNDGVDMAAVLNRFPDCIQSDVCYELYHHVFCMVPAFREATISCMRAMAKKFKTMHLQIGHYALRQGDQIKTLFLIGKGAVEVIRDGDLVTLLAKGSIVGYDLNTLPAIPKANADLRASNFVVLHYI…
	Epal_NW_018384278.1_prot_XP_020907244.1	EpShal1	MAADVVAWLPFARAAAIGWVPLATAPMPPPPESAKPEERVTINVSGRRFETWRNTLAKFPETLLGSDEKDYFYDSETNEYFFDRDPDLFRHVLNYYRNGKLHYPRGECVSSFEDELAFFGISEDVVHDCCWEDFRERKKECMERIFEPDKMDDSSQNGDEVVDQTVREHLWTAFQNPQSSKLASISYYITGLFIAVSVISTVVETLPCKGKTSCGEVHKNIFFGLEAACVVVFTVEYLARLYAAPDRIKFARDLLSIIDVVAILPFYIGLFMPNNSISGAFVTLRVFRIFRIFKFSRHSRGLRILGYTLKSCASELGFLLFSLSMAIIIFATVMYYVEKGERDTKFTSIPASFWYTIVTMTTLGYGDMVPTTVPGKIVGSLCSLSGVLVIALPVPVIVS…	VTINVSGRRFETWRNTLAKFPETLLGEKDYFYDSETNEYFFDRDPDLFRHVLNYYRN-GKLHYPECVSSFEDELAFFGIEHLWTAFQNPQSSKLASISYYITGLFIAVSVISTVVETLGLEAACVVVFTVEYLARLYAAPDRIKFARDLLSIIDVVAILPFYIGLFFVTLRVFRIFRIFKFSRHSRGLRILGYTLKSCASELGFLLFSLSMAIIIFATVMYYVEFTSIPASFWYTIVTMTTLGYGDMVPTTVPGKIVGSLCSLSG-VLVIALPVPVIVSN		Dyanmena pulmila
	Epal_NW_018385785.1_prot_XP_020901718.1	EpShal2	MMADSIGASIHSLDVGGAEDKIDEEILALVAERAARRRAAVKEREKSIVKAQNRNTCLLTINVSGQRFMVDKEIFSRFPDTLLGSTTRERFFDTKRKEYFFDRDPEVFKYIIIFYKTGKLHFPEEECASCFDTECRYFGIHTELMTDCCHEPFGEQKEELEDYLKRTKPIEIPEQDPNPTFQQRLRRSMWKLFEEPGGNIFGLMMHYISAVFIVISVVSSVVETIPCGIQRCGQKYAKQFYLTEAVCVTLFTAEYVSRLYAAPKRWEFAKKFLSVIDLIAILPFYAGLITPEASEGPFTVLRVFRIFRIVKMSRHSTKVQQAGSSLRESFSELSFVFAVLAVMIIIFSSVIFYAESSYQDTDFSSIPATFWYTIVTMTTLGYGDLVPESIVGRLTGALC…	LTINVSGQRFMVDKEIFSRFPDTLLGTRERFFDTKRKEYFFDRDPEVFKYIIIFYKT-GKLHFPECASCFDTECRYFGIRSMWKLFEEPGGNIFGLMMHYISAVFIVISVVSSVVETILTEAVCVTLFTAEYVSRLYAAPKRWEFAKKFLSVIDLIAILPFYAGLIFTVLRVFRIFRIVKMSRHSTKVQQAGSSLRESFSELSFVFAVLAVMIIIFSSVIFYAEFSSIPATFWYTIVTMTTLGYGDLVPESIVGRLTGALCSLSG-ILVVALPAPVLEKN		Dpum_Elk_GHMC01010688.1	DpElk	MVLKQKGVSVGNTFLESLNRKCSSTVTNFVLGSAEASRGYPIIYCSDGFCRLSGFSRQEILGNNCDCSLLCSVETSTDTIIKIKEAMRTKTELKTEIHLSKKDGTPFKCLVDFVPIRNEAGEVVFFLISHKEIVDICSFKRNGKTKDSQSVNTTTTAKTSTTTTTTGDTKMRKFSRDVLLHFHKRYYGPSSQTDNVRTAGNVESQLLPEYKLEDTVIPMFMLLHFGRLRLIWDWIILVIVSYQAIVIPFIVSFEVHNNVKFYVTDVLLEFMFIFDVILNFRTTYINQKSGRLVTSPKEIAMHYLTTWFALDFIATFPFDLLYFIRNDWSKIVNMLKLKRLLRLFRFARRVSKYIEYTTTLLLLMMFSFALLSHWLACIWYVIGYKELQLGERTGWLYRL…	HFGRLRLIWDWIILVIVSYQAIVIPKFYVTDVLLEFMFIFDVILNFRTTYINQKGRLVTSPKEIAMHYLTTWFALDFIATFPFDLLYFIRNDWSKIVNMLKLKRLLRLFRFARRVSKYIEYTTTLLLLMMFSFALLSHWLACIWYVIGGWLYRLGKQINKPYNNGTTAGGPSHSEQYISSLYFVFTSLTTVGFGNISPNTVAEKIFSIIVLMLGAIVQSAIFGNMTAAIQKLYASRARFHAKASQIKQFVRIHDIDEDLKKRIEDWFISHWSISKGVNTEEMLETFPNELQADICLHLYKAFL-TLPCFLNTSRGCLRSISVIVKKAYYSPGELIIKEKDAINSLFFVQRGTVEIAQKDFIVAIIGTGDLFGEDICPKKKIKCSNGDVKALMYCEILYL…
	Epal_NW_018385238.1_prot_XP_020898194.1	EpShalR1/5	MDRVSTLRSPKPPRKRHAKNELIQCPRXGNYNSNSKKCRIRLNVGGIYFEILQTKLLQFPDTLLGGDRKEFYYDEERKEYFFDRDPLTFKYVLDFYRTGKFHISTPDCMESVRDELNFFGIPEAFVSECCCEHIAFEKGEEEESLDSHKVQPHDHDGRRKLYKFLTEFDSSLWATFFSYFFVIVVIINICLIVSETLECENFKKCGDHYTTLYFVVDSFCVAVFTFEYFARLFSCPNRIEFMKEYSNVVDLIGILPYYIGIVERIINTRNLTLLSVITTLRIFRIFRVIKLARHSEQFQNLLHSIWQAGGELGGILFSFLALMVVFSSIIYFVEDGGADNPDGFTSIPSAFWYTLVTMTTLGYGDMYPTTTVGKLIGSACALAGVVLLALPVPIIEEKL…	IRLNVGGIYFEILQTKLLQFPDTLLGRKEFYYDEERKEYFFDRDPLTFKYVLDFYRT-GKFHISDCMESVRDELNFFGIRKLYKFLTEFDSSLWATFFSYFFVIVVIINICLIVSETLVVDSFCVAVFTFEYFARLFSCPNRIEFMKEYSNVVDLIGILPYYIGIVITTLRIFRIFRVIKLARHSEQFQNLLHSIWQAGGELGGILFSFLALMVVFSSIIYFVEFTSIPSAFWYTLVTMTTLGYGDMYPTTTVGKLIGSACALAG-VVLLALPVPIIEEK		Dpum_Erg1_GHMC01024521.1	DpErg1	MHSVNTTKYVEMTESSSSLKRSTWGPSLPVLKDYNSDDENGDRKTSMDSLIQTLDSPKLPNLSSSNVSTRNVCKPGRALKRLVSSSLSDLRSNGDSMLTHLLLPEDAMRPSLSDGDLLRPSVTSPFREASKTAVGNNQSSFHKRFDSVRSLLSTVKTQKVAQVMSLGSDILPEYKVESPKIHPWTILHYSPFKAIWDWVVLFLVMYTAIITPYMTAFVLTRTHNHHKVQEADVSASITIVDDPLVLLDYIVDVMFIIDIFINFRTTFVDVHDEVVSDPCRVAVHYMKGWFVVDLLAAIPFELLIMIGNTDQTTTLIGLLKTARLLRLVRVARKLDRYSEYGTALILLLMFGFALVAHWLACVWYAIGNFEKENSGLGWLAKLGEATNQPYNKSIPNSGP…	HYSPFKAIWDWVVLFLVMYTAIITPPLVLLDYIVDVMFIIDIFINFRTTFVDVHDEVVSDPCRVAVHYMKGWFVVDLLAAIPFELLIMIGNTTTTLIGLLKTARLLRLVRVARKLDRYSEYGTALILLLMFGFALVAHWLACVWYAIGGWLAKLGEATNQPYNKSIPNSGPDIQTKYLTALYFTLSSLTSVGFGNVSANTNGEKIFTIIIMLMGALMHAVIFGNVTAIIQRLYSGMAHYHSTMRRVREFIRFYQIPSPLRQRLEDYAQYDYSYTNGIDMNEVLRNFPEGLQADISLHLNRHLLAKNPAFKGCTPGCLRSLSLKLVTTHCPPGDYIIHYGDEISNLYWIGRGTVEIIQSETIIAILGKGDSFGENFGAQRITGKSKASVRALTYCDLHFI…
	Epal_NW_018386934.1_prot_XP_020907229.1	EpShalR2	MFGRFIKTLSCLSHLFQXFKTDNEKEQKTSPSTDQSLHHSSRNSMTLQYKRRRKPSDSKNKDDKLITLNVSGRRFIIAESTLKKHPKTLLGSEMLSMFFDTRKREYFLDRDPHMFRYILNFYRIGKLHASNEDCSHSFKEELNFFGICSTELQPCCWEDDTKVSIRKRRTKLTTNKKVTEYNRKYLWLLLEEGDSSALGRTIQVFIALTICISVFFTILESVYYTKDXKFYQRFPELFQIVEALCIGVFTLEYFLRLYASTNRLKFITNKLSMIDLLAFLPFYIDLIVTNVIKTDNVENLTNILGVFRVLRIVRIVKLSRHFSHMRVVGHMMKVVFVDLGFLFFGFFLANVMFSTVMFYLEYDGSRSNFTSIPKTMWYTVVTMMTVGYGDMVPMTMAGK…	ITLNVSGRRFIIAESTLKKHPKTLLGMLSMFFDTRKREYFLDRDPHMFRYILNFYRI-GKLHASDCSHSFKEELNFFGIKYLWLLLEEGDSSALGRTIQVFIALTICISVFFTILES-IVEALCIGVFTLEYFLRLYASTNRLKFITNKLSMIDLLAFLPFYIDLILGVFRVLRIVRIVKLSRHFSHMRVVGHMMKVVFVDLGFLFFGFFLANVMFSTVMFYLEFTSIPKTMWYTVVTMMTVGYGDMVPMTMAGKIFGSFCCLMG-ILMLALPTTIIQRG		Hydractinia symbiolongicarpus
	Epal_NW_018386934.1_prot_XP_020907240.1	EpShalR3a	MFQASVASGGRSNSVFSKASIYSNTINYTTSRSQLSYNKVKRSATEEALYRAGLRPYNDDKRIVFNVSGRRFETWESTLKKHPNTVLGSTMIHRFYDNERKEYFIDRDPYLFKFILNFYRRGKLHCSLEDCPAAFEEELNFYGLSVFDVDDCCWELATPKERHVLVEDDDDMPGEVIKCEGNSNVYCEPKFSLKQKIWKTIGPSKTTRSGVLFHIIYGIFIFISVLIVTLETLHCDRKRSCGDVYHIEFFSVDTVCVAIFTTELMLRFYVCPRKRKFFKEFLNIIDLLSVLPYYISLVIEAFGVDSSFLQILKVLRVLRILKLTRNSRRLRCLLLTLRRCAVDIIFLYCICLLAIILFGTALFYLQDNTEPRQFGSIPESFWYICITLMTVGYGDVVPT…	IVFNVSGRRFETWESTLKKHPNTVLGMIHRFYDNERKEYFIDRDPYLFKFILNFYRR-GKLHCSDCPAAFEEELNFYGLQKIWKTIGPSKTTRSGVLFHIIYGIFIFISVLIVTLETLSVDTVCVAIFTTELMLRFYVCPRKRKFFKEFLNIIDLLSVLPYYISLVLQILKVLRVLRILKLTRNSRRLRCLLLTLRRCAVDIIFLYCICLLAIILFGTALFYLQFGSIPESFWYICITLMTVGYGDVVPTNVAGKIVGSICCVSG-VVLLALPIPILQEK		Hsym_Eag_GJUZ01019725.1	HsEag	MEKEGENKFLENVIEASKELDAPFLIANAVINHHPIIFCSHLFAAETGFSRNEVTRKDIFLDFLYGKQTSKSAKRDYERAIRYKKQVQIEMILYSKNEEKRWWLVTTHLIKESSSGEICLYLVLFSDITHAKPRILDSPKRKWKKAAHKLLGKADMNVFRSNLLSKGKKPKKKKTLDMESIQSKMKDAFIPQYGGEKIQVPKFVILQTLKWKSIWDALILCCILYTSCVVPFTLCFPYTGFILTIFDTIVDTMFLTDIILTFFTTYIDEKTGELIRSLKMIRWKYLKTWFAFDFISSLPYGIVNFFDQTSSFVGIFRLLKMVRLIRIGKTGKKMKRYMQNKTVTLAVWLLAFCLCAHWMACIWFAIALKIDKPYHTPHSWLTILAQVYEQPFSFDENHE…	QTLKWKSIWDALILCCILYTSCVVPILTIFDTIVDTMFLTDIILTFFTTYIDEKGELIRSLKMIRWKYLKTWFAFDFISSLPYGIVNFFDQTFVGIFRLLKMVRLIRIGKTGKKMKRYMQNKTVTLAVWLLAFCLCAHWMACIWFAIASWLTILAQVYEQPFSFDENGTGPSLAAMYISALYYTMSSVTTCGFGNIAPNTSAEKVFGCTTMLLGCVLYALIFGQVTNIISQLQKNSNEFSEQLNSIKQFNTTYKVPELVAKRVENYYKATWAVTKGTDEEEILKTCPRDLQSDLCLHIHSQIL-
	Epal_NW_018386934.1_prot_XP_020907247.1	EpShalR3b	MTSQNYRININVSGKHFSAKLQSLRKYPNTLLGSEFLRLFYDHGKGEYFFDRDPELFRFILNYYRLGKLHISEIECPGALQDELDFFGIPNSALDECCIGLFTKVNQIENVHVPHCRHNIKKTLGNHGKNEKRTHTVIKMKNDAGARNNKHQIYTEKVVEKDDKLAKKVKNGDGNTRTRNSKLTLVCSHIKNTSDSGNNYKKSYLSQKILYVFKNKKIRAILQYLYGLMILGSSLCNTVETIDCYQDVKCGRHYVKTFFAVETFFVAVFSADYVIRLLLADNKLLFIKQVLNIVDLLAILPYYLELIFTVLVGASDVLITFRVLRVLRLMKLSRNSPRLQTLVLTLRNSFKDLLLLYFIFIFGILLFGGAIYYVESGGSNADKFTSIPHSLWFTCVTMV…	ININVSGKHFSAKLQSLRKYPNTLLGFLRLFYDHGKGEYFFDRDPELFRFILNYYRL-GKLHISECPGALQDELDFFGIYLSQKILYVFKNKKIRAILQYLYGLMILGSSLCNTVETIAVETFFVAVFSADYVIRLLLADNKLLFIKQVLNIVDLLAILPYYLELILITFRVLRVLRLMKLSRNSPRLQTLVLTLRNSFKDLLLLYFIFIFGILLFGGAIYYVEFTSIPHSLWFTCVTMVTTGYGDVVPVTIWGKIFASLCGFCG-VLIMSLPIPIMQER		Hsym_Erg1_GCHW01010449.1	HsErg1	MPIRRGHLAPQNTFIETVIRKFDGFPGRNFVIGNALSEGNPIIYCNSSFCELTGYERHELVQRNCSCNFLYGPETDEQAQRKLQDALRDNEEHHIETYYYRKDGEKFLCSVIVAPIKNEQGNVIMYIVNHEEIRQDDNISNGEEERGLPKRKISTMLRNSIRRKKSIAKKNSDSNFNRFAKKENDESISLADFSKPNNNCKHPTKSPTPPRNSADTPEIFISVTNHTPTESPSDSQILRNGDIRRDFSSSLTDLRSSPEEFDRLLLPDSQNMRLCSSEGNVATMKTELSSNPCLERSCSQSRIIGAKPPLVSAGTTQKVAQVMSLGSDVLPEYKVESPKIHPWTILHYSPFKAIWDWVVLFLVMYTAIITPYMAAFVLTRDTKREALNENPETRVNHGP…	HYSPFKAIWDWVVLFLVMYTAIITPPLVIVDYIVDVMFIIDIFINFRTTFVDSNDEVVSDPCRVAVNYMKGWFVVDLLAAIPFELLIMIGNTTTTLIGLLKTARLLRLVRVARKLDRYSEYGTALLLLLMFGFALVAHWLACMWYAIGGWLTQLGDATHMPYNDSIPDSGPDLQTKYLTALYFTLSSLTSVGFGNVSANTNGEKVFTILIMFLGALMHAVIFGNVTAIIQRLYSGMAHYHATMRKVREFIRFYQIPSPLRQRLEDYSQYDYSYTNGIDMNEVLRNFPEGLQADICLHLNRHLLSSNPAFRGTSPGCLRSLSLKILTTHCPPGDYIIHTGDEISNLYWIGRGTVEIILNETIIAILGKGDSFGENFGAVRVTGKARASVRALTYCDLHSI…
	Epal_NW_018386934.1_prot_XP_020907248.1	EpShalR3c	MLSISASRGSYPTQRRQRARTAPAIPIESFSPSQRRKLKRGVKVVINVGGRKFITWKDTLRRFPNTLLGNERLSSKFYDENRGEYFIDRDPHLFRYILNYYRSGKLHRSLEDCNESFEEELLFYGIAPHEIHDCCFDEDQEQEQQEAEKKKMAEEATKPVYIPETYFGKFRNYIWRLLEGELENGPGAVIGMGFIYFVGLFIILSIFTTVYETVPCNDGAEACKQRTRILDLIDAVCIGIFTFEFTARFLVCPDYRQFIRTPMNIIDFFSILPFYARIVLQSIVGSNLEALVVLRVLRIVRVFKLSRHSKRLQRFGAAIASCMQDLMSLAFVLLVAVLLFSSFLYFIEQGEVEGMFTSIPDSMWYTVVTMITLGYGDMVPSTIPGQFIGAVCCVSGVIL…	VVINVGGRKFITWKDTLRRFPNTLLGLSSKFYDENRGEYFIDRDPHLFRYILNYYRS-GKLHRSDCNESFEEELLFYGINYIWRLLEGELENVIGMGFIYFVGLFIILSIFTTVYETVLIDAVCIGIFTFEFTARFLVCPDYRQFIRTPMNIIDFFSILPFYARIVLVVLRVLRIVRVFKLSRHSKRLQRFGAAIASCMQDLMSLAFVLLVAVLLFSSFLYFIEFTSIPDSMWYTVVTMITLGYGDMVPSTIPGQFIGAVCCVSG-VILIALPIPIIQEK		Hsym_Erg_GJUZ01015057.1	HsErg345	MLNLSLNADRGLLFADEDSIASAGSRSQTSNRCNCIVYHEGRFKIIWDWMVLVLVIFTAIQIPFYAAFDYKPRIILNVVDGGVKPMVILSVIVDFMFILDIFINFRTTYIKSSSDEVVRNPRMLAKHYLKTWFTIDLLAAIPFDWIMHNRNSGSNTSTLVGLLKSARLLRLFRVARRIDRYSEYGIAVFFLLMSLFTLISHWLACGWNFIARHEEDNPLSWVRRMDATLHGEWNFTNSTISMTQSERYVASLYFVVSSLTSVGFGNIAATTETEQIFSIIVMLLGALMYACIFGNMVAIVQRLYSKASTFHANIQTVREFLKFYKIPEELRSSINNYVRREWNVSQGVDVEAVLRRFPDCIQADLTYELYQGVFNNVKPFREATVSCMRALAMRFKTIT…	HEGRFKIIWDWMVLVLVIFTAIQIPPMVILSVIVDFMFILDIFINFRTTYIKSSDEVVRNPRMLAKHYLKTWFTIDLLAAIPFDWIMHNRNGTSTLVGLLKSARLLRLFRVARRIDRYSEYGIAVFFLLMSLFTLISHWLACGWNFIASWVRRMDATLHGEWNFTNSTISMTQSERYVASLYFVVSSLTSVGFGNIAATTETEQIFSIIVMLLGALMYACIFGNMVAIVQRLYSKASTFHANIQTVREFLKFYKIPEELRSSINNYVRREWNVSQGVDVEAVLRRFPDCIQADLTYELYQGVFNNVKPFREATVSCMRALAMRFKTITLQANTYVLRQGEGINRLYILGKGSLEVITDGDLKDIIGRYTTFGYDFTKKPKYPKSNASLRALNLVEIHYI…
	Epal_NW_018386934.1_prot_XP_020907208.1	EpShalR4	MTLQSRRTRRYLRKDDKIITLNVSGRKFSTWESTLKKHPNTLLGSEHLQLFFDQEKQEYFLDRDPHMFRYILRYYKDGSLHLSFDDCFEAFQQELDFFGISVEEINDCCYEEECINQNAANLCPCXEPQLREKNNQCSTPVIRRYIRKIFESTDTRLGKCVQTFITALIYLSVITTIVETIHCELNKTCAEVYPNHFFVGEAVCMSVFTFEYIIRLYAAEHRCKFITDKMNVLDLLAILPFYIQLSVQYFAGDSGGLFENANALVVLRILRMFRILKLSRHSKKMRKMGHALKRAFLDLGFLFFAFLLANILFASVLYYVEREESDHQFISIPDSMWYTIVTMMTVGYGDVVPTTPSGKLIGGMCCIMGIIMLALPIPILQEGAEREDQKKNSRNSPVK…	ITLNVSGRKFSTWESTLKKHPNTLLGHLQLFFDQEKQEYFLDRDPHMFRYILRYYKD-GSLHLSDCFEAFQQELDFFGIRYIRKIFESTDT-RLGKCVQTFITALIYLSVITTIVETIVGEAVCMSVFTFEYIIRLYAAEHRCKFITDKMNVLDLLAILPFYIQLSLVVLRILRMFRILKLSRHSKKMRKMGHALKRAFLDLGFLFFAFLLANILFASVLYYVEFISIPDSMWYTIVTMMTVGYGDVVPTTPSGKLIGGMCCIMG-IIMLALPIPILQEG		Lucernia quadricornis
	Epal_NW_018388103.1_prot_XP_020913622.1	EpShalR6	MEQDCLGFNSSNPMGVKTAHVRWTCYRRPLTKRITINVGGRKFIVKENVFEKFPYSLLGNLRKYSYYDKEKKEYFFDRDPDAFRYVLDYCRTGRLHVSDEECFTGLLDELDFFRIPTSDIYNCTCCEEETSFNIQQIIDKRIEQAQGKKHVKYIPQTTRQKVWEFFSNDEYSSAASLYSNVIHIITVLSVVLIAFETVSCDVNIKCGEAYEDIFFIANSICVAAFTVDYVVRLVCAPERLKFVRGFLNIVDLLALLPFYIAITLKYVFRIYDDFSFIAILRLFRVFRIIKLAKRSERLKTMGGSIFKDGGSGAEVFFVLFGLLMVLTVFSTIIFFMEQTNSETAFGSIPETMWYTAVTITSLGYGDMVPSTILGKFFGIMTLLVGFLGSSLLIPVVQMK…	ITINVGGRKFIVKENVFEKFPYSLLGRKYSYYDKEKKEYFFDRDPDAFRYVLDYCRT-GRLHVSECFTGLLDELDFFRIQKVWEFFSNDEYSSAASLYSNVIHIITVLSVVLIAFETVIANSICVAAFTVDYVVRLVCAPERLKFVRGFLNIVDLLALLPFYIAITIAILRLFRVFRIIKLAKRSERLKTMGGSIFKSGAEVFFVLFGLLMVLTVFSTIIFFMEFGSIPETMWYTAVTITSLGYGDMVPSTILGKFFGIMTLLVG-FLGSSLLIPVVQMK		Lqua_Eag_HAHD01078323.1	LqEag	MGRGTVAPQNVFLENVIRSCNDRGTIFLISNVRLDDFPIVYCSDSFVALMGHKKTHVMGKGGICHFLHGAMTQSNIVDDMRMAMMDKNELQREVVLYQKSGTPMWLLVHLMTITCDSDLPILFLLTFRDISSLKDPITQAKRSGWAALIPKTSNKTNVLAQATHKQAAKTRATQLANLVSIDASFMPPRYSSEMAKPPKYIILHYHPMKTIWDWIILVLTLYTAVAVPFAASFNHISVFMSVIDTLVDILFMCDIGINFRTTYVDKDGTIILQPKLIRRNYLRRWFIIDAFAAVPYGIVTFFTNEGVMTDMFGVVKVIRLMRLSRVARKLDYYLQFGATTLVLWLCAFCLCAHWMACVWYVIGYYYDHPDKQWGWLYQLATATQQPYIYVNGTLIEDSG…	HYHPMKTIWDWIILVLTLYTAVAVPFMSVIDTLVDILFMCDIGINFRTTYVDKDGTIILQPKLIRRNYLRRWFIIDAFAAVPYGIVTFFTNEMTDMFGVVKVIRLMRLSRVARKLDYYLQFGATTLVLWLCAFCLCAHWMACVWYVIGGWLYQLATATQQPYIYVNGDSGPTIASLYMSALYYTMSSLTTCGFGNIAPTTTAEKLFGCVSMLMGCVLYAFIFGQVTAIIQQLQRQSSVFHQTLSNMKRFIKLYKLPQSLAMRLIDYYVSTWAINKGVDVDAILQECPKELQADVCVHMHRPILDHIDIFVEAPPSALSAMGRHFWTLRTAPGDRIVQNGESLDVLYFIGKGSLEIKLKEEIYGMLGSLDSFGSI--
	Epal_NW_018386849.1_prot_XP_020906952.1	EpShalR7	MISVNVGGRRYKVHQSHLMRYPDTLLAKTNYIKHFYDSTKDEFFFDRDPDMFRYVSRFYLTGKIHCPYEYDMECWELYREEMEFFGIPLENFTGVCCLDDYLDKTCRQEDDDFQAPDQNDVHDIELDDANTIRGRIRRGLEDPMSSYGARIFHVFIGIVIAVNVCANAIETIHCQADKILGECYPTLFFVINSLCVPIFTAEYILGVLVSSSPCQHVRQPFNVIDLLAIVPFYVNIIVEQLYQGKNQDLQSFSVLRVFRIFRVLKFARYSQKLTELFHSIKKSSHELSVLLCSYSLTVVLFSSVLYYMERTDPSTPFVSIPGAIWYTIVSTTTLGYGDIVPVTLIGKMIGGMCCIIGALVISFPVPVIHAKAKGLTKASKKEGMLL	ISVNVGGRRYKVHQSHLMRYPDTLLAYIKHFYDSTKDEFFFDRDPDMFRYVSRFYLT-GKIHCPECWELYREEMEFFGIGRIRRGLEDPMSSYGARIFHVFIGIVIAVNVCANAIETIVINSLCVPIFTAEYILGVLVSSSPCQHVRQPFNVIDLLAIVPFYVNIIFSVLRVFRIFRVLKFARYSQKLTELFHSIKKSSHELSVLLCSYSLTVVLFSSVLYYMEFVSIPGAIWYTIVSTTTLGYGDIVPVTLIGKMIGGMCCIIG-ALVISFPVPVIHAK		Lqua_Elk_HAHD01069741.1	LqElk	QGSTTRANGVAGERKVAESRLSSLPSYLTQYGADNTEVIPRHVMLHFGRSRLVWDWMILALVLYLAIKVPFHAAFMPDAGLSYMIALDIVIEVFFMIDIGVNFRTTFIDKKTGQLVTNLRIIGRRYLRTWFIVDCVSVLPYELLFLVDSSWSHTVSMLKMTRLLRMTRAARRISRYTEYTIALLLLLMFSFALLGHWLACIWYLIGREELRDANRDGWLYVLGEQFNRPYVNSSSRVAGGPSLQEAYVSALYFVLTSLTTVGFGNIAPNTLREKIFSIAVLLMGALMQSAIFGNMTAVIQKLYAARAKFHSKSAEIKQFVRINHIEGDLRRRIEDYFLTNWSLSKGVDTEEILASFPVELQADVCLHLYGAFLNLPQFKGANLGFLRSLSLKIRRAQFT…	HFGRSRLVWDWMILALVLYLAIKVPYMIALDIVIEVFFMIDIGVNFRTTFIDKKGQLVTNLRIIGRRYLRTWFIVDCVSVLPYELLFLVDSSWSHTVSMLKMTRLLRMTRAARRISRYTEYTIALLLLLMFSFALLGHWLACIWYLIGGWLYVLGEQFNRPYVNSSSAGGPSLQEAYVSALYFVLTSLTTVGFGNIAPNTLREKIFSIAVLLMGALMQSAIFGNMTAVIQKLYAARAKFHSKSAEIKQFVRINHIEGDLRRRIEDYFLTNWSLSKGVDTEEILASFPVELQADVCLHLYGAFL-
	Epal_NW_018386849.1_prot_XP_020906961.1	EpShalR8	MEMEMEEKEHGLSHEPGDTMTCGRDAVNTNTHRIPVSAPLTTVTFGLFNVDEINEDKTNEKLCVDHKLKTTSMKYEEAIHDRQEFTSNNNNKCIPKPTQDATCQVTIQSNPLHDTSATNKTETAVFTFVRPSPLHRTRRSVSLSPISRTRRLASLAKTLNQSISDASLKDPAYRNICRAPMISAPRTFEGARFLICKTQWKQSAVDSFVIPKESLCCDEDSLLSPPAHERPREKMNTSKPFAKHLARQQAFEAPDDDVLGFKKQECTTFDDETHGLVQSQNNGRSTADFKTDEHPSWQTLVRQQKEKDADGNNANSITIVDSDNNQVNPDFSTLENMHNIINHTASQDSCINNDMKTTRKYNRVKLALNTTHAGIFVTGDSQDDPSSDSPVEPQSFETC…	LVLNVSGQKFKLHEYFTSVYPETLLGKRNNYFDKKKEEFFFDRDPDIFRHIWNFYYT-GKLHFPECVNLFVDEISFFGVQKIWLSTKYPVISLNARVFYFFSILAIVISTAANITETIYIDACCVAFFTLEYSIRLLTAPKRLAFIRQFMSIVDLLAIVPFYCDLLLEILRILRIVRIFKLLKHSHRLQALVHTFKSSTKELGLIVVIYMVLVTVFSSIIYYAEYSSIPESMWYAVITTTTTGYGDIVPETIAGKLVGCACCLLG-VLIVALPVPILQVK		Lqua_Erg1_HAHD01007239.1	LqErg1	LGRHARERGEDSWKSSADKAADRRVSSSKYEPHVPLMTITSPTSSSSESEQQSDKMSAMETDRLLNVNPASRKTSFSLSDVSTTTEFSRNPDNESGLIQRKKSTRFMQPPLRVASSEGDLSSHTNQNEIVIDMTKNTDATSSDHPANDKEGGRLGTSNVTSGNVHQHKGQKVAQVMSLGPDVLPEYKVECPKIHPFTILHYSPFKAIWDWIILFLVMYTAIVTPYMAAFVLTRDINHTKSSSVSAIYDDPLVIIDYIVDVMFIIDIFINFRTTFVDSNDEVVSDPCRIALHYIKGWLIIDLLAAIPFELLIMIGNTDQTTTLIGLLKTARLLRLVRVARKLDRYSEYGAALLLLLMFGFALIAHWLACIWYAIGNIERRSGHKMNGWLDHLADQTNMPY…	HYSPFKAIWDWIILFLVMYTAIVTPPLVIIDYIVDVMFIIDIFINFRTTFVDSNDEVVSDPCRIALHYIKGWLIIDLLAAIPFELLIMIGNTTTTLIGLLKTARLLRLVRVARKLDRYSEYGAALLLLLMFGFALIAHWLACIWYAIGGWLDHLADQTNMPYSTNGSSGGPDLKTKYLAALYYTLSSLTSVGFGNISANTNSEKVFTIIIMMGGSLMYAVIFGNVTAIIQRLYSGMAQYHSTMRRVREFIRFYQVPTPLRRRLEDYAQYDYSFTNGIDMNEVLRNFPEGLQAEVCLHLNRHLLSSNVAFKSASPGCLRTLSLKLKTTHCPPGNYIIHYGDEIVNLYWIGRGTVEIIQNDTIMAILGKGDTFGENFGLRRPIGKSKSSVRALTYCDLHAI…
	Epal_NW_018384718.1_prot_XP_020893700.1	EpShalR9	MHRHQSINNLDCWLNVVNSGLVGMSPLMDKHLSSAIRRPFMNQNDRRIIINVSGRKFETWEKTLQKYPETLLGSLDIGSYFDREKCEYFFDRDPIFFRHVLNFYRKGKLHFSLDECGYSYKDELKFFRISQDNVELCCYEEMDDACKWTSERVSKTKDKSCDCRAARKKLTLRQRTWDFFENPNDTQMGKFIFLIMLIAIAISIITTVMETLPCDLNLTCLQVYPREYFYIDAVCVFIFTIEYLVRFAVAPQRWHFMKNFMSIIDVVSVVPFYVKVCMQSAGAQGAESLVILKVLRVLRVVKMARHSKRLQTLGGSIKNSSSELGFILFSFTLGVIIFATVIYYCEKDEPNTSFLSIPDGMWYAIVTMTTLGYGDMTPETTVGQLMGSICCVVGTLVIA…	IIINVSGRKFETWEKTLQKYPETLLGDIGSYFDREKCEYFFDRDPIFFRHVLNFYRK-GKLHFSECGYSYKDELKFFRIQRTWDFFENPNDTQMGKFIFLIMLIAIAISIITTVMETLYIDAVCVFIFTIEYLVRFAVAPQRWHFMKNFMSIIDVVSVVPFYVKVCLVILKVLRVLRVVKMARHSKRLQTLGGSIKNSSSELGFILFSFTLGVIIFATVIYYCEFLSIPDGMWYAIVTMTTLGYGDMTPETTVGQLMGSICCVVG-TLVIALPVPILEMK		Podocoryne carnea
	Epal_NW_018386849.1_prot_XP_020906943.1	EpShalR10	MNKQFSIFEGNSKMKGRKRDFSVELKSRIDSQDSKIFNPTSRKRVLIKVGGRIFETWDENLRNHPSTLLGSDEKELYFNPQTKMYTFDRDPQMFRHILNYYRIGRLHYSIDYCADEFRDELSFFRISINAVDNCCWDDYRQPKSININKVFNMEDSGDEVDPAKETILVKIWNIFDNPEKSVFGGVWYYISGLMIALSIACTVVETVPPPCEDKLICSIEHAKLCNKPFNESSFGTTIDSAINSKACYELRDYLTSKENVFFILESICVGVFTFEYLARFISAPDRWEFVKCFMSMVDLISILPYYLGIILDIFQLSIDSLGALVLLRVLRVFRVLKFTRHSSRLRSLLFAIRRSASELGFIVFSLSLGVILISSLLYYVEKDGPAADFFNSIPAAMWY…	VLIKVGGRIFETWDENLRNHPSTLLGEKELYFNPQTKMYTFDRDPQMFRHILNYYRI-GRLHYSYCADEFRDELSFFRIVKIWNIFDNPEKSVFGGVWYYISGLMIALSIACTVVETVILESICVGVFTFEYLARFISAPDRWEFVKCFMSMVDLISILPYYLGIILVLLRVLRVFRVLKFTRHSSRLRSLLFAIRRSASELGFIVFSLSLGVILISSLLYYVEFNSIPAAMWYSVITMTTTGYGDCVPSTSFGKIVGSVGCIVG-VLMIALPVPIIQKK		Pcar_Erg1_GBEH01095586.1	PcErg1	MPVRRGHLAPQNTFIETVIRKFDGFPGRNFVIGNALSEGNPIIYCNSSFCELTGYERHELVQRNCSCDFLYGPETDEYAQKLLKDALTDNEEHHIETHYYKKDGEKFLCSVIVAPIKNEQGSVIMYIVNHEEIRADDNLSNGEEERMMPKRKISSLLRNSIRRKKSVAKKSSDGFVMRSVREENNENIALMEMTNDHTKQLSTDYLQPSSRPADTPEIFINMINGSPLKTSKHGEVSLNGDMRREFSSSLTDLRSSPEELNHLLIPDPPSIRLCASEGNVALMEQEYLRNAGFDRTTNSTRKIIGSKPAPPLVSAGTTQKVAQVMSLGSDVLPEYKVESPKIHPWTILHYSPFKAIWDWIVLFLVMYTAIITPYMAAFVLTRDTKRETLNENPETRINH…	HYSPFKAIWDWIVLFLVMYTAIITPPLVIVDYIVDVMFIIDIFINFRTTFVDANDEVVSDPCRVAVNYMKGWFVVDLLAAIPFELLIMIGNTTTTLIGLLKTARLLRLVRVARKLDRYSEYGTALLMLLMFGFALVAHWLACVWYAIGGWLTQLGDATHMPYNDSIPDSGPDLQTKYLTALYFTLSSLTSVGFGNVSANTNGEKVFTILIMFLGALMHAVIFGNVTAIIQRLYSGMAQYHATMRKVREFIRFYQIPSPLRQRLEDYAQYDYSYTNGIDMNEVLRNFPEGLQADICLHLNRHLLSSNPAFRGTSPGCLRALSLKLCTTHCPPGDYIIHNGDEICNLYWIGRGTVEIILNETIIAILGKGDSFGENFGAVRLTGKARASVRALTYCDLHSI…
	Hydra vulgaris					Pcar_Erg_GCHV01000155.1	PcErg345	MVKLNLSLAADRETFFDGFDEVDSVASVGSRNNKSNRCNFIIYHESRFKIIWDWMVLLLVIFTAIQIPFYAAFEYRPGVILNGLDSGIQPMLILALIVDCMFVLDIFINFRTTYVNSSSDEVVRNPRMLATHYLKTWFTIDLLAAIPFDWIMHDKSEVGSGTDTSTLVGLLKSARLLRLFRVARRIDRYSEYGMAVFFLLMSLFTLISHWLACCWNFIARHEEDNSLSWVRRIDATLHGEFNGTNSTIKMTQSERYVASLYFVVSSLTSVGFGNVAATTEAEQIFSIIVMLLGALMYACIFGNMVAIVQRLYSKASTYHNHIQTVREFLKFYKIPEELRSSINNYVRREWNVQQGVDVEAVLRRFPDCIQADLTYELYQGVFNNVKSFRGATVSCMRAL…	HESRFKIIWDWMVLLLVIFTAIQIPPMLILALIVDCMFVLDIFINFRTTYVNSSDEVVRNPRMLATHYLKTWFTIDLLAAIPFDWIMHVGSGTSTLVGLLKSARLLRLFRVARRIDRYSEYGMAVFFLLMSLFTLISHWLACCWNFIASWVRRIDATLHGEFNGTNSTIKMTQSERYVASLYFVVSSLTSVGFGNVAATTEAEQIFSIIVMLLGALMYACIFGNMVAIVQRLYSKASTYHNHIQTVREFLKFYKIPEELRSSINNYVRREWNVQQGVDVEAVLRRFPDCIQADLTYELYQGVFNNVKSFRGATVSCMRALAMRFKTMTLQSNNYVLRQGEGINRLYILGKGSLEIIVDGDLKDLLARYAIFGYDLHKKPRYPKSNASVRAGTLVEIHYI…
	Hvul_Sc4wPfr_269.g7760.t1_XP_002170872	HvShak1	MFYEGKSRNNNLDPIIEMLENEHTANEVKEIIDINVAGQLFQTYRTTLERYPDTLLGDPKKRQHFKNPKTKELFFDRHRESFQCILYYYQSGGVMEKSPGIPIDIFVNELIFYELDSKLIEKMQLDNGLKEIDTKENLPLFKPFRILWEFFEYPESSKAAKMFAIASLFVIVYSLILFVIETLPSFQPQVVIISDNSTMTIPSVNAVWTKYSNTAVIVWFTIEFLIRLISCPNKLMFFLNGGNIIDFLSILPFYLSLIISSNRTETSILRVMRVFRVFKLARHSRGLQILGNTLKASFNELMMLVFFLFVMILFFGSLIYYAEKDVSGTTFTSIPDSFWWCIVTMATVGYGDMVPITFWGKLIGSVTIIFGLLLVALPVPIIVSNFEFYYKKDQNRKKV…	IDINVAGQLFQTYRTTLERYPDTLLGKRQHFKNPKTKELFFDRHRESFQCILYYYQSGGVMEKSIPIDIFVNELIFYELRILWEFFEYPESSKAAKMFAIASLFVIVYSLILFVIETLYSNTAVIVWFTIEFLIRLISCPNKLMFFLNGGNIIDFLSILPFYLSLITSILRVMRVFRVFKLARHSRGLQILGNTLKASFNELMMLVFFLFVMILFFGSLIYYAEFTSIPDSFWWCIVTMATVGYGDMVPITFWGKLIGSVTIIFG-LLLVALPVPIIVSN
	Hvul_Sc4wPfr_1100.g15608.t1_XP_012561720	HvShak2	MDENFLEEQCIYHRYFQNESKLNTVNQSLPLFNTKPNVTISNCTACNTSVKNTEPPSKFSIMPEENVIVINISGKKYETYLTTIERFPNTLLGNPEKRKHYYNPITREYFFDRHRKAFNGILNYYQSSGLLEKPEAVSEKIFTQEVMFFELGEMALQFENDCNAVNCPGELNFPSNPLFRTIWIMFEYPKSSRLAQILTILSISIILLSIVVFCIETIPSLDPDHKEGEHMKTTWLVLNSICNFWFTLEYLIRFIVAPDRFFFARSILNIIDLVSIMPFYLGFAFDSKASNYIIFLKVIRILRIVRIFKLSRHARGLHVLASTIKASVEELVMLVMFLAIGAILFASAVYFAESTRENSNFQSIPHSLWWAIVTMTTVGYGDVVPTTLVGKIIGTFCAI…	IVINISGKKYETYLTTIERFPNTLLGKRKHYYNPITREYFFDRHRKAFNGILNYYQSSGLLEKPVSEKIFTQEVMFFELRTIWIMFEYPKSSRLAQILTILSISIILLSIVVFCIETIVLNSICNFWFTLEYLIRFIVAPDRFFFARSILNIIDLVSIMPFYLGFALKVIRILRIVRIFKLSRHARGLHVLASTIKASVEELVMLVMFLAIGAILFASAVYFAEFQSIPHSLWWAIVTMTTVGYGDVVPTTLVGKIIGTFCAISG-VLVIAIPVPVIVSN
	Hvul_Sc4wPfr_124.g12368.t1_XP_012556663	HvShak4	MALFYVAGYGTRKDDVSENDLFNDTAFYFQLYGEFIKTIDRSGLNISLDCCVQWVMISDTYNFSMLKKHEYDKLNSSLNKHQICLKAKNMYSTSAASSALQDENQNNTDRNQWKLSNSENDNAGIGLNKNVQLNSYDNKTISQRVTINVSGLKYETFLKTLEQYPESLLGDQLKRAPYYDEDHNEYFFDRNRPAFDAILFYYQSCGKLIRPPNVPMDVFTDEIRFYELGEHVIHKIEREEGYIEDEEPVYPKGKWKRKIWELFEFPDTSMLAKIVAIMSISIITLSIVTFCVETLPQFRYEKICINGTHSCVTREINNEKAMPWFAIESACIVWFTFEYIMRFISSPDKCIFVRSFLNIIDIIAIVPYYVTLPMESSNVSSLGVLRVIRLVRVFRIFKL…	VTINVSGLKYETFLKTLEQYPESLLGKRAPYYDEDHNEYFFDRNRPAFDAILFYYQSCGKLIRPVPMDVFTDEIRFYELRKIWELFEFPDTSMLAKIVAIMSISIITLSIVTFCVETLAIESACIVWFTFEYIMRFISSPDKCIFVRSFLNIIDIIAIVPYYVTLPLRVIRLVRVFRIFKLSRHSRGLQILGHTLKASLRELGLLIFFLLIGVILFSSAVYYAEFKSIPDAFWWAVVTMTTVGYGDMKPTTPWGKIVGSLCAISG-VLTIALPVPVIVSN
	Hvul_Sc4wPfr_229.g6967.t1_XP_012566875	HvShak5	MFADEENDSHRPLMRYTFGLNKPSSLLDQNGYLTHKYHHLPRRQEATKNEKITINVSGERYQTYVETLNKFPESLLGNKAKRDLFYDGVEDEYFFDRDRNAFNAILYYYQSNGQLYCPLTLPMTILVTEAQFFELGNTAIKQVLDIQSEDISSAMPKSKWQKKVWCLFEHPESSKAAKLMTIFSVTMIVLAVTVLCIETLPFFKTDTLLKENDRKYSMTVSADVNLMYHDQILKFNEKETFWITRSNFTILSQGTTQNKHCVCSCRCSEMKTELRSAALLNSTITEEKVFWKDTFDILEGIFGSWFTVEFILRLISSPSKKKFLTGFLNIVDILSILPFYFTLAMKKHVENVGLDNFRVLRLVRVFRVFKLSRHSKGLQILGQTMKASIKELGMLMFFI…	ITINVSGERYQTYVETLNKFPESLLGKRDLFYDGVEDEYFFDRDRNAFNAILYYYQSNGQLYCPLPMTILVTEAQFFELKKVWCLFEHPESSKAAKLMTIFSVTMIVLAVTVLCIETLILEGIFGSWFTVEFILRLISSPSKKKFLTGFLNIVDILSILPFYFTLAFRVLRLVRVFRVFKLSRHSKGLQILGQTMKASIKELGMLMFFIGIGVVLFSATIYYLEFTSIPDAFWWAIITMCTVGYGDMVPKTFWGKIIGGLCSICG-VLSIALPVPVIVSN
	Hvul_Sc4wPfr_179.g7810.t1_XP_012558730	HvShak6a	MPVSNIFILNPIKTDCNIEKHRVCVNVSGKKYETYESTLAKYPGTLLALPQRELFFDSLNGEYFFDRNRKAFGAILTYCQTGLLVKPPSLDDRIFAAELRYFGFESESEAHIPPVRDESENSLLPTNKYLKYIWQFFEAPETSLGARLISLFSMSVILLSIAMFCIETLPEFKQPVYTFNNLTNISSLSSFQTKAEFESSFYIVECGCIMWFTIEYLIRLLASPKKVVFLRQPLNVIDIVSILPFYITAFLHSSNSNVASLSIFRVLRILRVFRIFKLSRYSKGLQVLGCTFKASLQELGLLAFFLMIGVILFSSVAYFCEETEPKTEFRSIIHSFWWAIVTMTTVGYGDITPTTLGGKIVGSMCVLVGVLTLAFPVPVIVNNFTYFRSLDQTPLEPLD…	VCVNVSGKKYETYESTLAKYPGTLLAQRELFFDSLNGEYFFDRNRKAFGAILTYCQT-GLLVKPLDDRIFAAELRYFGFKYIWQFFEAPETSLGARLISLFSMSVILLSIAMFCIETLIVECGCIMWFTIEYLIRLLASPKKVVFLRQPLNVIDIVSILPFYITAFFRVLRILRVFRIFKLSRYSKGLQVLGCTFKASLQELGLLAFFLMIGVILFSSVAYFCEFRSIIHSFWWAIVTMTTVGYGDITPTTLGGKIVGSMCVLVG-VLTLAFPVPVIVNN
	Hvul_Sc4wPfr_179.g7817.t1_XP_012567012	HvShak6b	MITVDACVSSSQNNENSSIPLLTSTRLNRLLKEPDHKNINCSTKNLAQNLETRESNLKNCCIPLLRKSKYLNCCCILRNGLNKMSPSDSPKIDPIITDCQIDRRRVCVNIAGKKYETFESTLAKYPETLLALPQRELFFDSLNGEYFFDRNRKAFGAILTYCQTGVLVKPPNLDDRIFAAELRFFGFEAESEAHLPNVLNHSENTLYPTNSYLKYIWELFEAPDTSLGARLISLFSMSVIVLSIVMFCIETLPDFKKPVYTNDPLTGNSSISSFQTKDEYETAFFAIECACILWFTAEYLLRLISSPKKFLFLRQPLNIIDIVAILPFYITIFLRSTNANVASLSILRVLRLIRVFRIFKLSRYSKGLKILGYTFKASLQELALLVFFLAIGVVLFSSA…	VCVNIAGKKYETFESTLAKYPETLLAQRELFFDSLNGEYFFDRNRKAFGAILTYCQT-GVLVKPLDDRIFAAELRFFGFKYIWELFEAPDTSLGARLISLFSMSVIVLSIVMFCIETLAIECACILWFTAEYLLRLISSPKKFLFLRQPLNIIDIVAILPFYITIFLRVLRLIRVFRIFKLSRYSKGLKILGYTFKASLQELALLVFFLAIGVVLFSSAAYFCEFQSIIHGFWWAIVTMTTVGYGDITPTTLGGKIVGSLCVLVG-VLTIAFPVPVIVNN
	Hvul_Sc4wPfr_1687.g11205.t1_XP_012565956	HvShakR1	MTANIQCISNKQELTDEENLTHNISNLIMNPINSSSYIHEPEIIRINVCGMFFETYEYTLMRFPNTLLGDRTRREKHYIRSRDIYFFDRNRDAFEAILFYYQSDGVLIRPQNIPMALFAKDVSFFELGEEVFFKLKEDEGYITDRKPIEPKREWQKVLWNLFEHPETSLAAKILSFWSVFVITLSICVFCIETLPAFSMHSNKTNHKVIMTNENRFREPWFTFELSCIVWFSFEYVIRLISSPCPWMFLKSILNFIDLLAILPYFITLSFDAFNTAPLSVLRVVRLVRAFRIFKLSRHSLGLRILGYTLKSSLSELGMLCFFLILGIILFSSAIFYAEHGHNDQFESIPDTFWFSLVTMTTVGYGDKVPKTFVGKLLGSLCAIVGVLMIALPVPVIVSN…	IRINVCGMFFETYEYTLMRFPNTLLGRREKHYIRSRDIYFFDRNRDAFEAILFYYQSDGVLIRPIPMALFAKDVSFFELKVLWNLFEHPETSLAAKILSFWSVFVITLSICVFCIETLTFELSCIVWFSFEYVIRLISSPCPWMFLKSILNFIDLLAILPYFITLSLRVVRLVRAFRIFKLSRHSLGLRILGYTLKSSLSELGMLCFFLILGIILFSSAIFYAEFESIPDTFWFSLVTMTTVGYGDKVPKTFVGKLLGSLCAIVG-VLMIALPVPVIVSN
	Hvul_Sc4wPfr_6.1.g565.t1_XP_002154201	HvShakR2/3a	MDDTNIKDELVYINVSGTSFITTTLTLNNFPSSLLGNKENRNQLQKTNKGEIYLNRHPKVFESILTFYRYGILEQPSRVNQLIFLNDVKYYGLTAEALEVGIKGFFCEKKVYHQRKWQTYIWNILEYPDSSLSARIFSLFSLLTIILSIVVFCMETLPTYKDNKVNKMSDDTLFVKNILDDLEKFCIIYFTIEIGIRFLISPSKLEFLKKFLNIIDIISILPFYVTIILNTKGTYSIYFLRAMRLVRVFRIFKLSRHSNEMIILGVAMKESFRELVVLVFFILLGVLLFSSAIYYAEDGADTTFTSIPRSFWWSIVTMTTVGYGDEYPKSQLGKLVGAVCAMTGILVIAMPIPIIVNNFTQQYQVLRPGSKYWDVFLQKDEAKIKNIAEVA	VYINVSGTSFITTTLTLNNFPSSLLGNRNQLQKTNKGEIYLNRHPKVFESILTFYRY-GILEQPVNQLIFLNDVKYYGLTYIWNILEYPDSSLSARIFSLFSLLTIILSIVVFCMETLDLEKFCIIYFTIEIGIRFLISPSKLEFLKKFLNIIDIISILPFYVTIILRAMRLVRVFRIFKLSRHSNEMIILGVAMKESFRELVVLVFFILLGVLLFSSAIYYAEFTSIPRSFWWSIVTMTTVGYGDEYPKSQLGKLVGAVCAMTG-ILVIAMPIPIIVNN
	Hvul_Sc4wPfr_6.1.g567.t1_XP_004205685_XP_012557000	HvShakR2/3b	MDETTECLLEKSNFLSNEKIDANIEVTIKMQDLNIRDELVYINVSGQPFITTVQTLNNFPDSLLGNKERRDQLQKTNNGEIFLNRHPKVFRSILTFYRYGILEQPSRVNQLIFVDDVKYYGLIAEALEVGVKGFHKEKKVYHQRKWQTYVWNILEYPDSSLAARIFSLFSLLTIILSIVVFCMETLPVYKEKKGVIMSSDKQFIKNALDDLEKFCIIYFTIEIITRFLFSPSKWRFIKNILNIIDIISILPFYVTIVLHTKGSYSIYFLRAIRLVRVFRVFKLSRHSNEMIILGVAMKESFRELIVLVFFILLGVLLFSSAVYYAEDGTETTFTSIPQSFWWSIVTMTTVGYGDEYPKSQLGKLVGAVCAMTGILVIAMPIPIIVNNFTQQYQVLRPGS…	VYINVSGQPFITTVQTLNNFPDSLLGRRDQLQKTNNGEIFLNRHPKVFRSILTFYRY-GILEQPVNQLIFVDDVKYYGLTYVWNILEYPDSSLAARIFSLFSLLTIILSIVVFCMETLDLEKFCIIYFTIEIITRFLFSPSKWRFIKNILNIIDIISILPFYVTIVLRAIRLVRVFRVFKLSRHSNEMIILGVAMKESFRELIVLVFFILLGVLLFSSAVYYAEFTSIPQSFWWSIVTMTTVGYGDEYPKSQLGKLVGAVCAMTG-ILVIAMPIPIIVNN
	Hvul_Sc4wPfr_6.1.g562.t1_XP_012563026	HvShakR2/3c	MKYTNSKNTNSKDELIYINVSGQLFITTAQVLNNFPNSLLGNKEKRDQIQKINGELYFNRHPKVFESILNFYRYGILEQPSQVNQLIFVNDIKFYGLFDEALEVGTKGLHFREKYLSSCKTDNNRRKIHNQRNWKIYNQRNWKTYIWSVLECTDSSFFAQTFSFFSLFVIILSTVVFCMETMPIYKGNEISNKNITIKNTLLNLEKFCIVFFTVESVTRFFTSPNKLSFIKNISNIIDVISIIPFYITLILNDSETVSAYVLRAIRLTRVFRIFKLSRYSSEMIVLGITIKESFLELRVFLLFMFVGVLIFSSAVYIAEDGDPETHFSSIPDAFWWSIVTLTTVGYGDVYPKSQTGKLVGAFCAITSILVVAIPVPIIVNNFTQNYQFLKPVSKYWDIL…	IYINVSGQLFITTAQVLNNFPNSLLGEKRDQIQKINGELYFNRHPKVFESILNFYRY-GILEQPVNQLIFVNDIKFYGLTYIWSVLECTDSSFFAQTFSFFSLFVIILSTVVFCMETMNLEKFCIVFFTVESVTRFFTSPNKLSFIKNISNIIDVISIIPFYITLILRAIRLTRVFRIFKLSRYSSEMIVLGITIKESFLELRVFLLFMFVGVLIFSSAVYIAEFSSIPDAFWWSIVTLTTVGYGDVYPKSQTGKLVGAFCAITS-ILVVAIPVPIIVNN
	Hvul_Sc4wPfr_117.g15483.t1_no_match	HvShakR4a	MNKKKILINVSGHTFETLECTLNRYPDTLLGDELKRNKFFCHKSKQIFFDRNRISFEAILFFYQSQGRLSCPPELSIDAFVKECRYFEISDKVIKRMIKKAGYLEQKKIHTFPNIPFSRKIWNFIEYNDTSTSALIFALTSSFMIVMSVVIMCLDSVPSIRNYSSSWSRHIWVIGEGITNAWFLIELLVRFCFCPNKKKFLKKWLNIIDAITVICYLLMLALKDYRYISYEYLHTLRLARVLKLFRITKHSKRLQIATIIIKSSMRDLRSLLFCLILLNIFGASIIYIFENSFVHSQFKSIPHSLWWAIQTIVTLGYGDIVPMTIPGKIFAASFMSFGALTISLPVLSIVTKFSAAYTKNLKSEP	ILINVSGHTFETLECTLNRYPDTLLGKRNKFFCHKSKQIFFDRNRISFEAILFFYQSQGRLSCPLSIDAFVKECRYFEIRKIWNFIEYNDTSTSALIFALTSSFMIVMSVVIMCLDSVIGEGITNAWFLIELLVRFCFCPNKKKFLKKWLNIIDAITVICYLLMLALHTLRLARVLKLFRITKHSKRLQIATIIIKSSMRDLRSLLFCLILLNIFGASIIYIFEFKSIPHSLWWAIQTIVTLGYGDIVPMTIPGKIFAASFMSFG-ALTISLPVLSIVTK
	Hvul_Sc4wPfr_287.2.g28264.t1_XP_002160072	HvShakR4e	MLGIQAPRRVRFNIAGTIYETFLETLERFPSTLLGDSLRRVDFFDSNTNTYYINHSAIAFDAILFYYQSNGRLIRPPHVPMEIFEEECVFYDLGTKAIGNMKAKEGYEFDDTETTLTDFRKLTKFQKLWQFFEEPTSSLAAQIYLLITLIITTTTVMIDCFVTLAVYGHSDTFRVLDYVSNYTNFIFLAEFFARLISTPSKPKFFKSTRNIVDILAILPLITFIAITDERLQNVLFHKVFRLFRVLRLTLWARYFRSLKMVLEILSNCVSDILMLILFIAIASTLLGTITYYAELEDKNSPVSSVPDGMWLAVQTIVTLGYGDIIPVTVIGKLFTALTAAVGALTVILPLLSLEEKYIDIYTKMFRIKAIHLDPLKPFKKSLKRMSDRK	VRFNIAGTIYETFLETLERFPSTLLGRRVDFFDSNTNTYYINHSAIAFDAILFYYQSNGRLIRPVPMEIFEEECVFYDLQKLWQFFEEPTSSLAAQIYLLITLIITTTTVMIDCFVTLYVSNYTNFIFLAEFFARLISTPSKPKFFKSTRNIVDILAILPLITFIAHKVFRLFRVLRLTLWARYFRSLKMVLEILSNCVSDILMLILFIAIASTLLGTITYYAEVSSVPDGMWLAVQTIVTLGYGDIIPVTVIGKLFTALTAAVG-ALTVILPLLSLEEK
	Hvul_Sc4wPfr_287.2.g28270.t1_XP_012561457	HvShakR4d	MVYQSRVRFNVAGSFYETFLETLNRYPNTLLGDSSRRMNYFDSNNEAYFFNRSSAAFEAILFFYQSNGCLIRPSNLPMELFECECKFYGLEEKFVKSMKLREGFDCHEQNEHNDEKKKCYTFLQKLWEFLDKPSSSLQAKIFASVSVIAIIFIVTVDCFSTLEKFRSGPVSVVMNAVTSTFNIFFAFEIIARFVSAPSKLKFFKSIANALDFFSIFISLPFLAVEDRNGAIFSRCLRMVRVFRLIRVSTSCPTLLTVFNILKMCIKEFTALFFYMVVSFTIFGSIIYLAELDDKKSPVTSVPEGMWLAMQTMITLGYGDVIPVTLLGKLATGFSAAIGVVIAIPLISLGEKYLSLYSKTFKISLANQKS	VRFNVAGSFYETFLETLNRYPNTLLGRRMNYFDSNNEAYFFNRSSAAFEAILFFYQSNGCLIRPLPMELFECECKFYGLQKLWEFLDKPSSSLQAKIFASVSVIAIIFIVTVDCFSTLAVTSTFNIFFAFEIIARFVSAPSKLKFFKSIANALDFFSIFISLPFLASRCLRMVRVFRLIRVSTSCPTLLTVFNILKMCIKEFTALFFYMVVSFTIFGSIIYLAEVTSVPEGMWLAMQTMITLGYGDVIPVTLLGKLATGFSAAIG--VVIAIPLISLGEK
	Hvul_Sc4wPfr_287.g9053.t1_XP_012556573	HvShakR4c	MDLLVNKRVCFNISGKVFETFLETLNRYPCTLLGNDKSRAGYFNASKNIYFIDRSPLAFEAILFFYQSGCLIRPPFMSLELFEEECMFYNLGNDVIKSMKARDNNNYKKSRKSTMKPVTKLEKIWEFLEVPESSMLAQIFAVISVILAFLIVVVDCIVTLDIYQKPKMTILNRFTLFSNIFFALEFIARIISTPGKSKFIKSKRNLLDFFTILPNFLITLFEGKYAGEVNINILLIRFSRMFKILWIIRLIRYSKSFVLIATTLEILAKCSKDLFTLLFCVLITCTLCGNLIYFAELDDKTSSVVSAPEGMWLVIQTILTIGYGDVVPITVVGRFLTALTAAIGITVTFPLLSFCGKFFHAYSKIYKATNIK	VCFNISGKVFETFLETLNRYPCTLLGSRAGYFNASKNIYFIDRSPLAFEAILFFYQS-GCLIRPMSLELFEEECMFYNLEKIWEFLEVPESSMLAQIFAVISVILAFLIVVVDCIVTLRFTLFSNIFFALEFIARIISTPGKSKFIKSKRNLLDFFTILPNFLITLSRMFKILWIIRLIRYSKSFVLIATTLEILAKCSKDLFTLLFCVLITCTLCGNLIYFAEVVSAPEGMWLVIQTILTIGYGDVVPITVVGRFLTALTAAIG--ITVTFPLLSFCGK
	Hvul_Sc4wPfr_287.g9052.t1_XP_012556635	HvShakR4b	MCVQVSKRICFNVSGYTFVTFFETLNRFPDTLLGNKNRRAKYFHSVSNTYFIDRSAIAFEAVLFFYQSNGRLIRPPGMSIEIFEEECLFYDLGKVAIESMKALDGFEITLKETTPIQTNRTLNKIWFFIEMPESSTPAQIYACISMILILFVVTIDCVSTVDAYKNSILLKLLNKANFYLNIFFAAEFIIRLLSSPSKWKFMTSIGNALEIFSIFPSFLLTIVEEKHTGGIIFVRVLRTLRILRLMRLSKNFHSLSVVLSILVDCFKDIIMLVFIMIVLSVFFGSIVYHAELESKDTPISSILEGMWFALQTIVTLGYGDVVPVTFFGKISSAFTAVIGALLMIIPLLYLGGNYFTKYAKACGNFANA	ICFNVSGYTFVTFFETLNRFPDTLLGRRAKYFHSVSNTYFIDRSAIAFEAVLFFYQSNGRLIRPMSIEIFEEECLFYDLNKIWFFIEMPESSTPAQIYACISMILILFVVTIDCVSTVKANFYLNIFFAAEFIIRLLSSPSKWKFMTSIGNALEIFSIFPSFLLTIVRVLRTLRILRLMRLSKNFHSLSVVLSILVDCFKDIIMLVFIMIVLSVFFGSIVYHAEISSILEGMWFALQTIVTLGYGDVVPVTFFGKISSAFTAVIG-ALLMIIPLLYLGGN
	Hvul_Sc4wPfr_1594.g9453.t1_XP_012559151	HvShakR14a	MLVRCASVAGMTLTPPVNPNTKHPLGPNHSKVKQLNNIDLYECNTALHFHALQLGSLILNERRIKISVRGTIFETFERTLETYPNTLLGNIYKRDQFFDKGLGIYVLDRCVYSFDSVLFYYQSKGTLAKPPIVPREQFYEELNFYEIEGFIDERHIEDLQFLKQNNKKIGDLPNGNYRSSIWKFVNYFNDSFFQIIYTNINLAVTILSIIAYCLETVPSLKNNKTWIQIEIITGILFSFEFIITAYSSPNLKEFRCSLNIILDFMSIIFCVLHVTFYFSALKNKFAVAIQFVRVIRIFKLTKFSVALRLFIYTLYKCSQSLQVFFIAVGTFCFVNAALMFLIENEFNPDLEKNQFQSILDSMWYSIITATAVGYGDVVPTTSLGKCFGSFVAVTGIIVF…	IKISVRGTIFETFERTLETYPNTLLGKRDQFFDKGLGIYVLDRCVYSFDSVLFYYQSKGTLAKPVPREQFYEELNFYEISSIWKFVNYFNDSFFQIIYTNINLAVTILSIIAYCLETVQIEIITGILFSFEFIITAYSSPNLKEFRCSLNIILDFMSIIFCVLHVTAVAIQFVRVIRIFKLTKFSVALRLFIYTLYKCSQSLQVFFIAVGTFCFVNAALMFLIEFQSILDSMWYSIITATAVGYGDVVPTTSLGKCFGSFVAVTG-IIVFCIQQPVLVNH
	Hvul_Sc4wPfr_296.g32350.t1_XP_012561916	HvShakR14b	MFVRTGTVKISRSLSNVSQNSPEKKLFNQQKKKKESFQCSFLAHHINAIRIGGLVLHQQRVKICVRGTLFETFESTLGNFPNTLLGNISKRNTYFDELRGAYVFDRCVNSFDAVLFYYQSKGTLAKPPLVTREQFYEELNFYEIDGVIDERHMEDLYFLKQNDKKNGDLPKGCFRSTVWKFVNFFNDNFLQTAYTYVNLLITLLSITAFCLETEPSLQFAKIWIYIEIGTGIFFGIEFIFFVYSCPNIFQLRRSLNALIDLASVIVNVVYIFLYFLVGNKVTVLIRFFRVIRVFKLTKFSMALRLFIYTLYKCSNFLQIILVTGGTLSFAFAAFIFILENQFNKYKEESAFRSIFDAMWYAVISATGVGYGDIHPTTALGKVCGAFLLVTGILLFCLPQ…	VKICVRGTLFETFESTLGNFPNTLLGKRNTYFDELRGAYVFDRCVNSFDAVLFYYQSKGTLAKPVTREQFYEELNFYEISTVWKFVNFFNDNFLQTAYTYVNLLITLLSITAFCLETEYIEIGTGIFFGIEFIFFVYSCPNIFQLRRSLNALIDLASVIVNVVYIFTVLIRFFRVIRVFKLTKFSMALRLFIYTLYKCSNFLQIILVTGGTLSFAFAAFIFILEFRSIFDAMWYAVISATGVGYGDIHPTTALGKVCGAFLLVTG-ILLFCLPQPVLVNQ
	Hvul_Sc4wPfr_296.g32352.t1_no_match	HvShakR14c	MPMQDKFRYHPINLHLNAVRLGCLLLEQKKVKIIVRGVVFETFESTLGNFPNTLLGNLPKRNLYLDEKKSAYVLDRCVHSFDAVLFYYQSKGTLAKPSVVTREQFYEELIFYEIDRYIDKRHVEDLMFLKDNDKEKYDLDICNFNISKYISFFNYSKLQNVYTYTYLSITIFSIIAYCLETEPDYRNNVVWIYFEIIASIFFLLELVFTAILSRDLQKFGNSLSMICDFFSLSCSASHVVFHFCATNNWFSKMVQFFRVVRIFKLTKFSKAFRLFLYSIFKCSHYIQVFLISAGTYCFVAAALMLQVENQFQNIFESMYYSIITATGIGYGDFVPTTNVGRLFGATVAVTGLFLFCLPQPVLVNQFISVYYLPEVMCKEDSLRKRAVIKMRETLLKEP	VKIIVRGVVFETFESTLGNFPNTLLGKRNLYLDEKKSAYVLDRCVHSFDAVLFYYQSKGTLAKPVTREQFYEELIFYEIFNISKYISFFNYSKLQNVYTYTYLSITIFSIIAYCLETEYFEIIASIFFLLELVFTAILSRDLQKFGNSLSMICDFFSLSCSASHVVSKMVQFFRVVRIFKLTKFSKAFRLFLYSIFKCSHYIQVFLISAGTYCFVAAALMLQVEFQNIFESMYYSIITATGIGYGDFVPTTNVGRLFGATVAVTG-LFLFCLPQPVLVNQ
	Hvul_Sc4wPfr_388.1.g10263.t1_XP_012559288	HvShab	MAHVGFVENNSAVQKTSSTRISNLLTVNISGQRFQLIRNILYIHRSTRLGRLVTQPFVEDNLFDYYDELLDEYFFQRDPTCFPMILAYYTSGQLHLSCFLCLEFLQNEMLYWGIPFSLQGCCTNKRLIGLASIENKKNCTNDSDKVNEQSRSLESKVSSTQKEKIWNFLENEDSSTIAMVFSKLSLIMTIVFIITLCLSTFPELNTTLPNGKKEVSSKLKNFDAACFVWFTCEYIARFLSCPNKLLFIKSFLSAIDLLAITSTFTNLIVTASLGRNSLYNVAAARFIKALQILCIFRIFKLGRYFPGFQVLGHTILQCVSELVLFLMLVIVDMVFFSALVYHVEEHVQDTKFTSIVESFWWAIATISTVGYGDIYPRTTVGKLLGGMCCLSGMMFITLP…	LTVNISGQRFQLIRNILYIHRSTRLGNLFDYYDELLDEYFFQRDPTCFPMILAYYTS-GQLHLSLCLEFLQNEMLYWGIEKIWNFLENEDSSTIAMVFSKLSLIMTIVFIITLCLSTFNFDAACFVWFTCEYIARFLSCPNKLLFIKSFLSAIDLLAITSTFTNLIIKALQILCIFRIFKLGRYFPGFQVLGHTILQCVSELVLFLMLVIVDMVFFSALVYHVEFTSIVESFWWAIATISTVGYGDIYPRTTVGKLLGGMCCLSG-MMFITLPIPIIANS
	Hvul_Sc4wPfr_720.g12305.t1_XP_012559313	HvShaw1	MDNKNQYFTEQTETLKSTNNKIKKDVIHENICEVFLNNLQQPDSYFESLFVESDNIHSKNDVIHSKSEVIHSKSDAIHSDVMHLKPVITQVNSSPFSVSKINLNLSNLVSLEEIKNSNLKKSNSKENEIQFKLLSKEIEQIKLLLNELFSERNKEIVTTRDVGTITVDQVKDTKTRIKINIGGVTHETYRSTLKNIPDTRLSWIAEESAIQSPEYDPVAGEFFVDRNSHVFSHILNYYRTGYLHVPYDVCGPLYEEELQYWGIDDSQIEPCCWLNYRQHRDAQETLKEFQGLDIEDNCDDEFEFDLVRHGYKFEESTGINQSLSIFQKWQPFMWRFFEGPYLSRKSKMCAGISIILIIFSVLMYCIETMKIFSDNTSKNVLLILEGLCVLYFTTEFLLR…	IKINIGGVTHETYRSTLKNIPDTRLSIQSPEYDPVAGEFFVDRNSHVFSHILNYYRT-GYLHVPVCGPLYEEELQYWGIPFMWRFFEGPYLSRKSKMCAGISIILIIFSVLMYCIETMILEGLCVLYFTTEFLLRFLFCPNKFSFIKGIMNWIDLFSIIPFYLQLILQLLRIIRVFRIIKLAKHSIGLQILGHTLKASFRQLLLLIFFLAINIVIFSSLVYNCEFNSIPSTFWWAVITMTTVGYGDMVPKTWLGKTIGGLCAVSG-VLMIALPVPVIVNN
	Hvul_Sc4wPfr_182.1.g16300.t1_XP_002170543_XP_012564726	HvShawR2	MDSSVLRNTLISTSEPGRRIKINVGGKHYSPYVSTLQNLPDSPLTKILKGDLKFELDYDPITGEYFFDRHPGIFVQILNYFQTGKLHCPRDVCGTMFQSELNFWGVDETQMEACCWPAYTKFQEIKKDLQELNDAKDKKLKFGLSEKYPISGWKHYQKVIWSLLNDPKSSNAAKIFSYISLGFIVISIVAFSEMTTDWKKSKCLTINRFNKTIPNCIDVTSTSRNIEIVLTVWFTLEIVLRIYFTPNKIHYVKNVWNWFYIFAVVPIYLFLITEPSSSSVMTINVLRYASVIRFFKLLYDLEILGKTLQSSLNQLFTLVFILCIPAIIFSSIAYFAEQTWGEKTQKHTFKDVPNVLWWSIITMTTIGYGDMVPSSFAGKIIGIMSTLVGIVILSVIASI…	IKINVGGKHYSPYVSTLQNLPDSPLTKFELDYDPITGEYFFDRHPGIFVQILNYFQT-GKLHCPVCGTMFQSELNFWGVKVIWSLLNDPKSSNAAKIFSYISLGFIVISIVAFSEMT-NIEIVLTVWFTLEIVLRIYFTPNKIHYVKNVWNWFYIFAVVPIYLFLIVMTINVLRYASVIRFFKLLYDLEILGKTLQSSLNQLFTLVFILCIPAIIFSSIAYFAEFKDVPNVLWWSIITMTTIGYGDMVPSSFAGKIIGIMSTLVG-IVILSVIASILGAS
	Hvul_ShawR4_Sc4wPfr_1107.1.g29897.t1_XP_047122842.1	HvShawR4	MFDQDDDADKISFNVGGVKFETFATTLLNIADTRLSWLAENHLQDGKTNRKEYFFDRHPGVFVHILNFYRTGKLHTPTDVCGPLFSEELQFWGIDEKQMEPCCWGRFTKHREAEEVLSTFEGPCFEDLSRERKTSFLSLKTGYLNKKLSCIWKIMDDPFSSELAKKFSYLSCMMICVSIAAYCISTEAIFKQNKVIKKILDSIEYICLIFFTIELLLRVIVCPQKKVFFKNYVSWLDFASIIPPYCSLIFPQFYPQLIENLVIIRLLRVIKYFKLSYGLQVFMKTLKSSSHELTLLFFLLLIPVIIFSSLVYAVEINIHGNSTKNQFTSIPTAFWWCVITMTTIGYGDIVPVTWLGKIFGSICAVIGVLIVALPISIIGSNFSVYYAHVKARMNLPQKN…	ISFNVGGVKFETFATTLLNIADTRLSWLAENHLQDRKEYFFDRHPGVFVHILNFYRT-GKLHTPVCGPLFSEELQFWGISLIWKIMDDPFSSELAKKFSYLSCMMICVSIAAYCISTESIEYICLIFFTIELLLRVIVCPQKKVFFKNYVSWLDFASIIPPYCPQLIENLVIIRLLRVIKYFKLSYGLQVFMKTLKSSSHELTLLFFLLLIPVIIFSSLVYAVEFTSIPTAFWWCVITMTTIGYGDIVPVTWLGKIFGSICAVIGVLI-VALPISIIGSN------------------
	Hvul_Sc4wPfr_3.2.g31011.t1_XP_012556709	HvShawR8a	MANQGDHIKPQCLPKSIDRVVIIVGGSRHECYISTILNFPDTRLFWIAETALAMGSINTDSCEFYFDRHPRCFENILNYCRTGRLHCPNDVCGPLFQEELKFWGVDESMMQPCCWPRYSEFRDVSKNLTMFQDEDEETTSLKEKSDKNLNVRGPMNKLSQKIWSLLNLSQKRYIRNIISFANILILMLSIATFCLSTEPTLKKHEELFYSFEIFYCVCFSLDFFLSTMCCSSLVKHFKDYLTWFDIVSILPFYLEIIIKKKDVDLLLPMRLLRILRLPRYFKNLRGVIVIVKTLKASMELLMLLVFALGVPMIVFATIMYYTEKKNGFESIPRSFWWAIVTLTTVGYGEMVPTTVPGKIIGGICAMFGILIVALPISVIGSNFSFYYSYIKAKMELPKH…	VVIIVGGSRHECYISTILNFPDTRLFLAMGSINTDSCEFYFDRHPRCFENILNYCRT-GRLHCPVCGPLFQEELKFWGVQKIWSLLNLSQKRYIRNIISFANILILMLSIATFCLSTESFEIFYCVCFSLDFFLSTMCCSSLVKHFKDYLTWFDIVSILPFYLEIILLPMRLLRILRLPRYFKNLRGVIVIVKTLKASMELLMLLVFALGVPMIVFATIMYYTEFESIPRSFWWAIVTLTTVGYGEMVPTTVPGKIIGGICAMFG-ILIVALPISVIGSN
	Hvul_Sc4wPfr_3.2.g31012.t1_XP_012556706	HvShawR8b	MMNHEELVTDDFKNNIGRIIINVGGSRHECYISTIQNFPDTRLFWIAETALAMENLSVETSEFFFDRHPGCFENILNYCRTGRLHCPKDVCGPLFQEELEFWGVDEMMMQPCCWPNYSEYREVSKNLKLFEVEEDELLSYEKNLDETSKGKVLLEKLTRKISHILPPKSYIENTITGINIFIVLLSIVTFCLSTEPLFKKQEKLFNSFEIFYCIFFSLDLILRIGCCPSMVNLFKEYLTWFDIISILPFYYEFVFKKREIGFLLLLRLLRIFRLPRYFKGFRGMIVIGETLKASFEQLLLLILVLTIPMVVFATMVYYAEKNSGSNFESIPRSFWWAIITLTTVGYGDMSPTSLAGKIIGGFCASFGILVVALPISIIGSNFSFYYSYAKAKMELPKHE…	IIINVGGSRHECYISTIQNFPDTRLFLAMENLSVETSEFFFDRHPGCFENILNYCRT-GRLHCPVCGPLFQEELEFWGVRKRKISHILPPKSYIENTITGINIFIVLLSIVTFCLSTESFEIFYCIFFSLDLILRIGCCPSMVNLFKEYLTWFDIISILPFYYEFVLLLLRLLRIFRLPRYFKGFRGMIVIGETLKASFEQLLLLILVLTIPMVVFATMVYYAEFESIPRSFWWAIITLTTVGYGDMSPTSLAGKIIGGFCASFG-ILVVALPISIIGSN
	Hvul_Sc4wPfr_706.2.g7964.t1_XP_012558543	HvShawR8c	MKPECLKKNIDRVVINVGGSRHECYISTIQNFPDTRLFWIAETALAMENVNVEASEFFFDRHPGCFENILNYCRTGRLHCPKDVCGPLFQEELEFWGVDELMMQPCCWPNYSEYREVNKNLKIFHVEEEEHYSTENELDEFFKERESQKNISKKIWDFLETPKNSYYANIVAGVNIFIVVLSIATFCLSTEKLFSNHNELFASFEKFYCTFFTLDLVLRILCCPSKIKLFKDYLTWFDIVSLLPFYCELAFNLEEIRFLLPFRLFRIFRLLRYVKNLRGMIVIGETLKASFEQLLLLILVLTIPMVVFATMVYYAEKNTIDSKFESIPRSFWWAIITLTTVGYGDMSPVSLAGKIIGGFCATFGILMSALPISVIGSNFSFYYSYAKAKMELPKHELKM…	VVINVGGSRHECYISTIQNFPDTRLFLAMENVNVEASEFFFDRHPGCFENILNYCRT-GRLHCPVCGPLFQEELEFWGVKKIWDFLETPKNSYYANIVAGVNIFIVVLSIATFCLSTESFEKFYCTFFTLDLVLRILCCPSKIKLFKDYLTWFDIVSLLPFYCELALLPFRLFRIFRLLRYVKNLRGMIVIGETLKASFEQLLLLILVLTIPMVVFATMVYYAEFESIPRSFWWAIITLTTVGYGDMSPVSLAGKIIGGFCATFG-ILMSALPISVIGSN
	Hvul_Sc4wPfr_3.2.g31002.t1_XP_002158955	HvShawR8d	MSSRDGRKGYEKNKSLNKDRVIINVGGQRHECYISTIQNFPDTRLFWIAETATAMSDYNMQPNEFFFDRHAGCFENILNYCRTGKLHCPNDVCGPLFEEELAFWGIDELNMQPCCWATYSQYRDVSENLKFINEGNKNITEKVKFSNKGGNFCHQGFLKSIFNTIWKFLEVPQKNFLTKAIASIHIFIVLLSIATFCLETDETFNKSKTMFNNFEKGYCVIFTFDIVLRFLCCPSIIEHLKDFLTWIDIFSLLPLYFDFWMESSGIGFLKSLRLLRIFRLLRFFRNLRSMLVFAETLKASMEQLMLLVLVLFIPMGVFATLAYYAEKXDTVNSNFKSIPRSFWWAIITLSTVGYGDISPTTVVGKLIGAICAAFGILMVALPISVIGNNYSFYYSYAKS…	VIINVGGQRHECYISTIQNFPDTRLFTAMSDYNMQPNEFFFDRHAGCFENILNYCRT-GKLHCPVCGPLFEEELAFWGINTIWKFLEVPQKNFLTKAIASIHIFIVLLSIATFCLETDNFEKGYCVIFTFDIVLRFLCCPSIIEHLKDFLTWIDIFSLLPLYFDFWLKSLRLLRIFRLLRFFRNLRSMLVFAETLKASMEQLMLLVLVLFIPMGVFATLAYYAEFKSIPRSFWWAIITLSTVGYGDISPTTVVGKLIGAICAAFG-ILMVALPISVIGNN
	Hvul_Sc4wPfr_3.2.g31006.t1_XP_012557037	HvShawR8e	MHKQEEVYDCNKQNVDRVFINVGGTRHECFIKTLQNFPDTRLFWIAEMAIKMANFGEDVDEFFFDRHPGCFQNILNYCRTGKLHCPKDVCGPIFAEELAFWGVDELMMQPCCWPSYSEFNDASKNLKAFHDFPMNHYRKKKKQVHKFESKQTKKCSKKTQFYKLKKALWNLTEIPQKNWLTKIVASIQVFTTLLSILTFCLATEPKLKTKYDIVFNYFEKSYCLIFTVDLLLKVLCCPSFCKLLKDFLIWVDVVSLLPFYFEFLLNANNEFLQSLRLLRIFRILRFFRNLRGMMMITVFGETLKASFEPLMLLGLVLFIPMVLFAAMVYYAEKNFSTNSQFKSIPKSCWWAIITLTTVGYGDIIPSSVVGKIVGVFCATFGVLVVALPISVIGNNFTFY…	VFINVGGTRHECFIKTLQNFPDTRLFIKMANFGEDVDEFFFDRHPGCFQNILNYCRT-GKLHCPVCGPIFAEELAFWGVKALWNLTEIPQKNWLTKIVASIQVFTTLLSILTFCLATEYFEKSYCLIFTVDLLLKVLCCPSFCKLLKDFLIWVDVVSLLPFYFEFLLQSLRLLRIFRILRFFRNLRGMTVFGETLKASFEPLMLLGLVLFIPMVLFAAMVYYAEFKSIPKSCWWAIITLTTVGYGDIIPSSVVGKIVGVFCATFG-VLVVALPISVIGNN
	Hvul_Sc4wPfr_1713.g31477.t1_XP_002168332	HvShawR8f	MSSVIAVGTIENQTLINSKTFTWQSTTQKLSFISQKATKKPGIDISKLSLLEICNIFKISTQNCSCTVLMMKPLCDFLNITTVSIKFKCDSISNTGIAIANIISSVLGLFGNGLVIAFAFMNRKDSSRFRHLISGLAIADFAFAAILFLMSVPQTWTCKWIYGLIMCKLLRASLAGTANIAVGFIVIIAIDRFFGIMLPFSKFLSTNKMRFIVCLNVFVGIVSVIPPLVVLKEGEFTTCVEVWSKEKSRIYTWSLFFLYYILPIVSLSVLYGVMMVWLKRSYQQNNILRDEQLKSRYRNNKNVMIMLVSILVLFAILVLPNRIYWIINDQYNLNNIKNAKIISNSLYEPYGRTNKFHQEEVKWNSCYLQQRYGVSEKFEILTLRHAIQAEGITIGVFCY…	VIINVGGVKHECFIHTIKAFPDTRLYLKVKDFDPGSNEFFFDRHAGCFQNILNYFRT-GKLHCPVCGPLFQQELEFWGVPTIWALLDKPFSSKYAQFVAFFSMVVIIASMITFCLQTVLLEYIYCAIFTVEFFTRLACCPSYKSFFQSILTYVDFVSTIQFYISFILFVTRLIRIFRLFRFFKQLSGMQVIAQTLKASMNELMLLFLLVMIPMVIFSTLIYYAESASIPEYFWWAIVTMTTVGYGDVVPQSIYAKIVGAMCACSG-LLIVALPVSVIGSN
	Hvul_Sc4wPfr_296.g32364.t1_XP_012563141	HvShawR8g	MTKRSNAHDIYLQRKRTNDRVIINVGGVKHECFIETIKAFPDTRLYWIAEAAMQNKDFDYESNEFFFDRHPGCFQNILNYFRTGKLHCPNDVCGPLFQQELEFWGVDELMMEPCCWGNYTQHRDAHKNLKMFDDMVKSTNLKEELNMRKVSCNVNGYENESCWNSTIEMYRPKIWALLDKPFSSKYAQIAAFFSLMVIVASLVTFCMQTVPRFFKYARTFDLLEYIYCGIFTVEFIIRLICCPSYKSFFRSALTYIDFLSTIQFYISFIMKTKDFDFLFVTRLIRIFRLFRFFKQLSGMQVIAQTLVASMNELMLLLMLVTIPMIIFSTLIHYAEKSDSNNDKNYTSIPEYFWWSIVTMTTVGYGDVIPNSFSAKIVGALCACSGLLIVALPVSVIGSN…	VIINVGGVKHECFIETIKAFPDTRLYMQNKDFDYESNEFFFDRHPGCFQNILNYFRT-GKLHCPVCGPLFQQELEFWGVPKIWALLDKPFSSKYAQIAAFFSLMVIVASLVTFCMQTVLLEYIYCGIFTVEFIIRLICCPSYKSFFRSALTYIDFLSTIQFYISFILFVTRLIRIFRLFRFFKQLSGMQVIAQTLVASMNELMLLLMLVTIPMIIFSTLIHYAEYTSIPEYFWWSIVTMTTVGYGDVIPNSFSAKIVGALCACSG-LLIVALPVSVIGSN
	Hvul_Sc4wPfr_296.g32378.t1_XP_002167993	HvShawR8h	MNIHKDSSDRDHSKSFIKDAADRVLINIGGIKHECYISTIKNFPDTRLFWIAETALKLKESDSSEFFFDRHSGCFENILNYCRTGKLHCPNDVCGSLFEEELQFWGIDELMMEPCCWGGYTQHRDARQNLKMFDENNDDADYHKKYSVGRKYSETSFQKYRPKIWALLERPFSSRYAQVVAFLSMMVIITSITTFCMQTVPRLFKYRVLFEHLEYCYCCIFTIEFFVRLACCPSYIAFFCSSLTYIDIISTLQFYIVFFAKVHALDFLFVFRLIRIFRLFRFFKQLTGMQIIVQTLKASMNELMLLLLLVMIPMVIFSTLIYYAEKNANVNLLTSIPDYFWWAIVTMTTVGYGDMVPNSINAKIVGAMCACTGLLIVALPVSVIGSNFAFYYSYAQARM…	VLINIGGIKHECYISTIKNFPDTRLFKLKE---SDSSEFFFDRHSGCFENILNYCRT-GKLHCPVCGSLFEEELQFWGIPKIWALLERPFSSRYAQVVAFLSMMVIITSITTFCMQTVHLEYCYCCIFTIEFFVRLACCPSYIAFFCSSLTYIDIISTLQFYIVFFLFVFRLIRIFRLFRFFKQLTGMQIIVQTLKASMNELMLLLLLVMIPMVIFSTLIYYAELTSIPDYFWWAIVTMTTVGYGDMVPNSINAKIVGAMCACTG-LLIVALPVSVIGSN
	Hvul_Sc4wPfr_951.g225.t1_XP_012560600	HvShawR8i	MEKYKNHCQSDAMSPGNFATNNNLESDGKPNRVIINVGGTKHECYISTILNFPDTRLSWIAEAALNNENSGSERNEFFFDRHPGCFQNILNYFRTGKLHCPNDVCGPLFEEELIFWGLDERMMEPCCWSNYNQHRDAQKNLKMFDSLIYKTKEDSEEEIDAMMFKLKDMKPYKQLLIKTRAHLWNILEEPFSSYLAQATALLSLVIIIVSVTTFCLQTMKHFKKYNSIFSKLENVYCAIFTLEFLLRLVSCPSLKLFFKEPITYFDFLSTLQFYLSYVLKSNAVDSLVVVRLVRLLRLFRFFKNLSGMQVIGQTLKASFKELMLLALIFMIPMVVFSTLVYYAERDNLPSDFESIPEAFWWAIVSMTTVGYGDMVPRSGPGKIVGAMCACCGILIVALP…	VIINVGGTKHECYISTILNFPDTRLSLNNENSGSERNEFFFDRHPGCFQNILNYFRT-GKLHCPVCGPLFEEELIFWGLAHLWNILEEPFSSYLAQATALLSLVIIIVSVTTFCLQTMKLENVYCAIFTLEFLLRLVSCPSLKLFFKEPITYFDFLSTLQFYLSYVLVVVRLVRLLRLFRFFKNLSGMQVIGQTLKASFKELMLLALIFMIPMVVFSTLVYYAEFESIPEAFWWAIVSMTTVGYGDMVPRSGPGKIVGAMCACCG-ILIVALPVSVVGRN
	Hvul_Sc4wPfr_1838.g9425.t1_XP_004208171_XP_012557242	HvShawR10	MVAWNTRMDVVLELSCEDSRSRTPSPTDCASIEKEPQESSYVSSEQNDRIVINVGGCRHETFRSTLRIFPDTRLGWIAIKGKSCIDAYDPIRDEYFFDRHPHAFSQIINYYRTGKLHAPSDICGPMFEAELSYWGLNEKIMEPCCWSKYTEHRDAEENLKVFDNQMLRPQEEQNLQEFYYMEEKNTNGNNTNNAMLDSLNSSVWNKNKTSSFFRFKKKVWLLFEKHNSCLAARIISMVSLLFILLSVLSLCFQTMLEIAHPNQLYSDLLLSLDIASFVWLVMELFLRFISAPSKTSFLLNFLNLIDLIVIIPYLGHFCTLGRNGYIKQRTLGVWNRSWFHVMAIARLFRLFRFFRLSTGLQILKHTLIASSKELLLLLLLLAIPVAIFATIVFYCENSS…	IVINVGGCRHETFRSTLRIFPDTRLGSCIDAYDPIRDEYFFDRHPHAFSQIINYYRT-GKLHAPICGPMFEAELSYWGLKKVWLLFEKHNSCLAARIISMVSLLFILLSVLSLCFQTMSLDIASFVWLVMELFLRFISAPSKTSFLLNFLNLIDLIVIIPYLGHFCFHVMAIARLFRLFRFFRLSTGLQILKHTLIASSKELLLLLLLLAIPVAIFATIVFYCEFKTIPESFWWAVVTMTTVGYGDIVPTTTIGKFFGVLCALCG-VLIIALPVSIIGNN
	Hvul_Sc4wPfr_963.g15309.t1_XP_012556968	HvShal1	MSAEDIGAWLMCARTAAISWVPLSHNKLDGLPTVVPPLKKVVINVSGRRYETYDYTLFNHKQTLLGGSEKKYFYDEKNQEYYFDCDPDLFRFILNYYRTGKLHCPKKECAEYFEKELEFFGIKSSNIAECCCNSYWRKKNDMKLMQKNVLDKNVDMKIKNSNKQITFRERIWKYLENPQLTWIGKLFYYITGVFITLSVFSTVFETVECEKGLNCGKKYKDLFFVIETCCVAVFTAEYFARLYGAPNRLLHARSVASIIDIAAVLPYFIGIFITKTVFGGAFISLRVFRVFRIFKFSRHSKGLRILGCTLLSCASELGFLLFSLSLAVVIFSTIIYYIEKDEHHTHFTSIPAGFWYTVVTMTTLGYGDMVPKTVLGKLVGSVCSLCGVLVIALPVPVIV…	VVINVSGRRYETYDYTLFNHKQTLLGEKKYFYDEKNQEYYFDCDPDLFRFILNYYRT-GKLHCPECAEYFEKELEFFGIERIWKYLENPQLTWIGKLFYYITGVFITLSVFSTVFETVVIETCCVAVFTAEYFARLYGAPNRLLHARSVASIIDIAAVLPYFIGIFFISLRVFRVFRIFKFSRHSKGLRILGCTLLSCASELGFLLFSLSLAVVIFSTIIYYIEFTSIPAGFWYTVVTMTTLGYGDMVPKTVLGKLVGSVCSLCG-VLVIALPVPVIVNS
	Hvul_Sc4wPfr_699.g21630.t1_XP_012563686	HvShalR8	MHSPCTTARYIAKKKASIRSCILNENKKQLLVDPIAYIVGNELTINVSGAKFRLHESYMKQHPETLLGSDERLFYFDEEENEFFFDRDPHIFRFIYKFYKTGELHFSPNDCYEAFTDELLFFRIPTTELAFCCGDYYFQYKSVQKKDEVNKIDTNQNKPKTFREKCWLFCEVPTYSLPAKAFYIVSCLVIIFTMITMSAETVQCEKMLNNTVVQDKCGAVFTQLFFKLDSFCVSFFILEYLLRVYSAPNRLSYIKSPISFIDVLAIAPFFILLVQSYINIKNKTANNILAALPSIRIVRVFKLARYSQQLRQLIAALVHSIKELGFIVFVYCVVVVLFATIIYYAENFRRQSKVFYSIPEAMWFTVVTTTTLGYGDVVPETIQGRLIGALCCLMGVLVI…	LTINVSGAKFRLHESYMKQHPETLLGERLFYFDEEENEFFFDRDPHIFRFIYKFYKT-GELHFSDCYEAFTDELLFFRIEKCWLFCEVPTYSLPAKAFYIVSCLVIIFTMITMSAETVKLDSFCVSFFILEYLLRVYSAPNRLSYIKSPISFIDVLAIAPFFILLVLAALPSIRIVRVFKLARYSQQLRQLIAALVHSIKELGFIVFVYCVVVVLFATIIYYAEFYSIPEAMWFTVVTTTTLGYGDVVPETIQGRLIGALCCLMG-VLVIALPVPIIQMK
	Nematostella vectensis
	Nvec_NvShak1	NvShak1	MLTTATTSASGGPHDLRGTSSIRYKQIIESMDGIGQTASVDTMDEPIVINVSGKRFETYEETLARFPDTLLGCPARRAKFLNNKKGEYFFDRHRSAFDAILYYYQAGGSLIRPEHVPPHVFINEVIFYDLPEEALQSVQLDAGIADEPEEKVLPKNQYLRYVWETLEYPEYSKLAKFLAIFSVVVIVLSLIIFCVETLPEFMPQEVTKPKNATADWKPPKDPYEETWFQLNTFVIVWFTAEYILRLICSPEKLKFLLAALNIIDLLSILPYYVQLALDSGSSSISVLRVVRVVRVFRVFKLSRHSRGLQILGNTLRASMNELMMLMFFLFIGVMIFASCVYYAEGGIDSPFRSIPHSFWWAVVTMTTVGYGDISPESFWGKIVGALCAISGVLTIALPV…	IVINVSGKRFETYEETLARFPDTLLGRRAKFLNNKKGEYFFDRHRSAFDAILYYYQAGGSLIRPVPPHVFINEVIFYDLRYVWETLEYPEYSKLAKFLAIFSVVVIVLSLIIFCVETLQLNTFVIVWFTAEYILRLICSPEKLKFLLAALNIIDLLSILPYYVQLALRVVRVVRVFRVFKLSRHSRGLQILGNTLRASMNELMMLMFFLFIGVMIFASCVYYAEFRSIPHSFWWAVVTMTTVGYGDISPESFWGKIVGALCAISG-VLTIALPVPVIVSN
	Nvec_NvShak2	NvShak2	MAVPAIAAGARRPSRIAREWMAAAIQATDKGEERIVVINVGGKRFETYEHTLNKYPNTLLGSQERRQSYYDPIKKEFFFERHRSSFTAILYYYQSGGILEKPLNVPEHIFLEEIEFFQLTDVMQMQNEEEEKEIEQLKEEEGKIELPHNKVMKLIWVTFEDPNSSYFAKGLAIFALFVILLSIAVFCVETLPSLDDSMPTTSISPNGSTITHPAKNFNTNIFFILNAVCTAWFTFEYVLRFLVSPNKIEFLKSTLNILDLLSILPFYITVILARTGDFGVLRVMRVIRVARVFKLTRHSRGLYILGKTLHASMNELLMLFLFLLMGVILFASAAYYAEFQENPKMFRSIPHGFWWAVVTMTTVGYGDLYPITFAGKIVGTMCALSGVLAIALPVPVIVS…	VVINVGGKRFETYEHTLNKYPNTLLGRRQSYYDPIKKEFFFERHRSSFTAILYYYQSGGILEKPVPEHIFLEEIEFFQLKLIWVTFEDPNSSYFAKGLAIFALFVILLSIAVFCVETLILNAVCTAWFTFEYVLRFLVSPNKIEFLKSTLNILDLLSILPFYITVILRVMRVIRVARVFKLTRHSRGLYILGKTLHASMNELLMLFLFLLMGVILFASAAYYAEFRSIPHGFWWAVVTMTTVGYGDLYPITFAGKIVGTMCALSG-VLAIALPVPVIVSN
	Nvec_NvShak3	NvShak3	MRMENCEVNNHVCERNSGVFEEEEDEREITPFMQKTENHHKKKKEKGKRIIINVSGLRFETYEATLAQFPNTLLGSESKREEYFDSDADEYFFDRNRSTFEAILFFYQSNGKLVRPSGVPFLLFKDEVIFFKLGKDNLKRLEEEEGYIEETTRVLPRHHLQRRIWELFEYPDSSMGARVLAVWSVSVILISIVVFCIETLPTFRCKTSPDGNGCPKLLPGTNSTADHPEPVEKSSAWLALEILCIAWFTLEYVVRLLSSPQKLLFVRSFLNVIDLMAILPYYITLPMKDLRITSLAVLRVIRLVRVFRIFKLSRHSRGLQVLGHTLRASSRELAMLIFFLLISVVLFSSAVYYAEEEEAASKFSSIPDAFWWAVVTMTTVGYGDMYPVTPWGKLVGSIC…	IIINVSGLRFETYEATLAQFPNTLLGKREEYFDSDADEYFFDRNRSTFEAILFFYQSNGKLVRPVPFLLFKDEVIFFKLRRIWELFEYPDSSMGARVLAVWSVSVILISIVVFCIETLALEILCIAWFTLEYVVRLLSSPQKLLFVRSFLNVIDLMAILPYYITLPLRVIRLVRVFRIFKLSRHSRGLQVLGHTLRASSRELAMLIFFLLISVVLFSSAVYYAEFSSIPDAFWWAVVTMTTVGYGDMYPVTPWGKLVGSICAISG-VLTIALPVPVIVSN
	Nvec_NvShak4	NvShak4	MDAISGIPSLTAGIDKGQGTGYTDNLNNSHVRPRGQPTLVNKPVHLHSTQPPVGEATDRILINVSGLKFETHVQTLESNPDTLLGNAVKRAKYYDSVRNEYFFDRNRPAFDAILFYYQSGGKLLRPANVPMDVFADEIRFYELGDDVLHKVEQEEGYIEEEKPILPENKLQRQIWQLFEFPDTSMPARFVAIFSVFVITLSIVTFCIETLPQFQKKEEDLYVSVNGTLVPVDNRFDQPWFSMETACIIWFTFEYIMRLISSPQKLIFIRSFLNMIDIVAILPYYITLPMQDTKASSLGVLRVIRLVRVFRIFKLSRHSRGLQILGHTLRASLRELGLLIFFLLIGVILFSSAVYYAEGGEKGTHFKSIPDAFWWAVVTMTTVGYGDMRPITVWGKIVGS…	ILINVSGLKFETHVQTLESNPDTLLGKRAKYYDSVRNEYFFDRNRPAFDAILFYYQSGGKLLRPVPMDVFADEIRFYELRQIWQLFEFPDTSMPARFVAIFSVFVITLSIVTFCIETLSMETACIIWFTFEYIMRLISSPQKLIFIRSFLNMIDIVAILPYYITLPLRVIRLVRVFRIFKLSRHSRGLQILGHTLRASLRELGLLIFFLLIGVILFSSAVYYAEFKSIPDAFWWAVVTMTTVGYGDMRPITVWGKIVGSLCAISG-VLTIALPVPVIVSN
	Nvec_NvShak5	NvShak5	MGANLGGHTGRQQITLQPRSKAVDKKPYSHKKPNSKSVGFYNEDELADTKEGVNPNTKSNDPGWSDSSSKGFPDANSNKIRAHKRRRVTLNVSGFRYQTYVETLDKFPTTLLGDPAKRREYFDPDLNEYFFDRNKQVFEIILYFYQSNGRLVCPPDLAPEILLEEVEFFDLGETAINAVKELLTDEEPDETPRDMPTNKIQTQFWNLFEYADSSKAARVIALFSVSIIVASIAVLCVETLPNFAILPIHDPNNTEEVRRVNKHNEGAILARRWFGYLEAAFIAWFTLEYLVRFLSSPKKCPFVRSFLNVIDILAIVPFYIDLILNSVQSNDGTLSLAFLRILRLVRVFRIFKLSRHSSGLQILGLTLRKSLRELGLLIFFLFIGVVIFSSMAYYAEAGT…	VTLNVSGFRYQTYVETLDKFPTTLLGKRREYFDPDLNEYFFDRNKQVFEIILYFYQSNGRLVCPLAPEILLEEVEFFDLTQFWNLFEYADSSKAARVIALFSVSIIVASIAVLCVETLYLEAAFIAWFTLEYLVRFLSSPKKCPFVRSFLNVIDILAIVPFYIDLILRILRLVRVFRIFKLSRHSSGLQILGLTLRKSLRELGLLIFFLFIGVVIFSSMAYYAEGRSIPDTFWWALVTMTTVGYGDLVPKTLWGKLVGSCCALCG-VLAIALPVPVIVSN
	Nvec_NvShak6	NvShak6	MAEKEHPNNANKRSNNRKNNSLGKRITINISGLRYETFDKTLERFPESLLGCKSRRDDFYDSVNDEYFFDRNRLCFESILAYYQTCGVLIRPPNIPRKVFVSDIKYFDLGEQALRQAGDDLEITDREIRPMPKNKFQRTVWSLFEHPDTSNGARAIAIFSVAVIVLSIVLFCVETLPQFQRRPKEVLRNNITETIMIDNPKKSVFFAIESFCIAWFTLEYFIRFLCSPDKCKFVVSVLNLIDLVAILPFFITLPMTEPTSVSSLAILRCVRLVRVFRIFKLSRYSRGLQILGHTLKASLRELGLLFFFLCVGVILFSSAVYYAEYNYNRDTEFLSIPHSFWWSIITMTTVGYGDMAPKTLGGKLVGCFCAISGVLAIALPVPVIVSNFAYYYSREHNKM…	ITINISGLRYETFDKTLERFPESLLGRRDDFYDSVNDEYFFDRNRLCFESILAYYQTCGVLIRPIPRKVFVSDIKYFDLRTVWSLFEHPDTSNGARAIAIFSVAVIVLSIVLFCVETLAIESFCIAWFTLEYFIRFLCSPDKCKFVVSVLNLIDLVAILPFFITLPLRCVRLVRVFRIFKLSRYSRGLQILGHTLKASLRELGLLFFFLCVGVILFSSAVYYAEFLSIPHSFWWSIITMTTVGYGDMAPKTLGGKLVGCFCAISG-VLAIALPVPVIVSN
	Nvec_NvShakR1	NvShakR1	MEAVLVSGAQAIQNDNYGLADGCYDGAWKQRTSSERRFSTFSPTRLKEENRENHSVELGIRSACPINIYKPEPEIITLPKKKEKRVKINVSGMVYETLESTLDRFPTSLLGCREKRSVYFDSMKKEYFFDRNRVAFDSILYFYQSNGKLLRPVDLDMKTFVNEVYFFELEDLVSHQFIEAYGSDTSLVSKMPDNAIQRKIWEVLELPHSSFTAQVVAVWSVGVILLSIVVFCIETLPGLRETRTEKSSALYSIEILCVAWFTLELLLRFLTCPNKPHFIISFLNIIDVLAILPYYIMLGLGDTKDTSTLAFLRILRLVRVFRIFKLSRHYRGLKVLGLTLKASLRELLLLTFFLLMGVIVFSSGVYYAESTHFSSIPEAFWFSVVTMTTVGYGDKAPLS…	VKINVSGMVYETLESTLDRFPTSLLGKRSVYFDSMKKEYFFDRNRVAFDSILYFYQSNGKLLRPLDMKTFVNEVYFFELRKIWEVLELPHSSFTAQVVAVWSVGVILLSIVVFCIETLSIEILCVAWFTLELLLRFLTCPNKPHFIISFLNIIDVLAILPYYIMLGLRILRLVRVFRIFKLSRHYRGLKVLGLTLKASLRELLLLTFFLLMGVIVFSSGVYYAEFSSIPEAFWFSVVTMTTVGYGDKAPLSTWGKLVGSMCAIAG-VLTLALPVPVIVSN
	Nvec_NvShakR2	NvShakR2	MLQGYLGSTEAVNDPRFYIHHRKEESEEAERAIRKSHDSLERKLLKTPKAIKREFQERLRLNISGKVYELSRKQLAKYPNSLLSSPAKRLSYWDSKRKEYFFDRNRTVAECIYQFYQNGGNIYRPENFPEQILVDDLEFFGLYEYIDELDREMLVIPRIKKKAILPTNSMQLWIWNLFERPESGVCARVFNLFVLAMILFSTTLLCMDSIEFRSSAAYANRTVTHQVFRKHDFNNWLHIAEACTIGFFTFEVLTRFIVSPEKLRFFTKFLNLVDLIAIVPFYVTLLLEENRMATPLSILRVLRLIRIFRVLKISRYNSRLIILGKAMHAGRGDLMMLLLLIFVSCLLFASLGYYMEQFFTPGTDFYSIPDAMWWSFITMSDIGYGDMVPKSLGGKIVGA…	LRLNISGKVYELSRKQLAKYPNSLLSKRLSYWDSKRKEYFFDRNRTVAECIYQFYQNGGNIYRPFPEQILVDDLEFFGLLWIWNLFERPESGVCARVFNLFVLAMILFSTTLLCMDSIIAEACTIGFFTFEVLTRFIVSPEKLRFFTKFLNLVDLIAIVPFYVTLLLRVLRLIRIFRVLKISRYNSRLIILGKAMHAGRGDLMMLLLLIFVSCLLFASLGYYMEFYSIPDAMWWSFITMSDIGYGDMVPKSLGGKIVGAFCALSG-VMCVAPILPIIFDR
	Nvec_NvShakR3	NvShakR3	MLHQLYSEGSCSRYSPTQRQKKRPSSSTLSELKLPHPRPSINHRSCSFAESTRKEKKVRVNVSGKKYELSLLELSKYPDSLLSNPLLSGKYYDNKTKEYFFDRSRVVFDCIYNFYHSKGEISLPKDYPEQLLADELHFFGLFTHLKEKDKENLVLPTLLEKEIPSPKNMLQRKIWQMLENPESSLHATIICITTLLVILLSIAVLCVDTLLIPPVPPGEEKAGQTNSTINWTAGVTPEQEHLNDILFTIETCCVAYFTTELVLRFLVSPTKLLFFRSVLNLIDVLAVAPYYAMLIIEVGLSSTGAAALRIFRLSRVFRVLKVSRYVSGMEVLTKTMRAAIYDVWMVVFLTMIGTTLFASCVYYFEQFGDPDTDFESIPMSIWWAIITISTVGYGDLAPR…	VRVNVSGKKYELSLLELSKYPDSLLSLSGKYYDNKTKEYFFDRSRVVFDCIYNFYHSKGEISLPYPEQLLADELHFFGLRKIWQMLENPESSLHATIICITTLLVILLSIAVLCVDTLTIETCCVAYFTTELVLRFLVSPTKLLFFRSVLNLIDVLAVAPYYAMLILRIFRLSRVFRVLKVSRYVSGMEVLTKTMRAAIYDVWMVVFLTMIGTTLFASCVYYFEFESIPMSIWWAIITISTVGYGDLAPRTLLGRVTGAMCAVSG-VLLIAPLLPIIYER
	Nvec_NvShakR4	NvShakR4	MCSLEASAQSSSISLIPALFDDRIVINVSGMIFETRGETLARFPNSLLGNPCKRNSFYVPELNEYFFNRNRAAFEAILYYYQSAGRLRRPAEVPMRVFKQEIEFFELGDEIIHAMLIKEGYIEMEAEPKMPENLLQRQIWELFEHPDSSSFATGLVVFSIFMIVSAVVTSIAESSVRGEFLEDLPDASNQTTKSPRNLENPWFVLEVVFNSWFTLEYLIRFFTAPSKYGFLLGLLNIVDLVAILPFYVTLLLDSSQSNSVTVLRVLRVVRVFRMFKLSRYSRSLQVIGYCVLESIRELGLLVLCLFLTVVVSSSLLYYAEFGEKTTFFTSVPETFWFSLQTITTIGYGDMIPLTPLGKLLSAACAIFGAITLALPVLTFVSNFNKLYYKNIEDDFNLRK…	IVINVSGMIFETRGETLARFPNSLLGKRNSFYVPELNEYFFNRNRAAFEAILYYYQSAGRLRRPVPMRVFKQEIEFFELRQIWELFEHPDSSSFATGLVVFSIFMIVSAVVTSIAESSVLEVVFNSWFTLEYLIRFFTAPSKYGFLLGLLNIVDLVAILPFYVTLLLRVLRVVRVFRMFKLSRYSRSLQVIGYCVLESIRELGLLVLCLFLTVVVSSSLLYYAEFTSVPETFWFSLQTITTIGYGDMIPLTPLGKLLSAACAIFG-AITLALPVLTFVSN
	Nvec_NvShakR5	NvShakR5	MMERDQLEQEKISDRITLNVSGAVFEVRVSILQRFPQTLLGCRYKRVQYYDSARNQYFFDRHRQAFEAILFFYQSGGRLMCPDNVPDTVFADEILFFQLPTMDDRFSSKTKKFEKFMMSNQTPSRFNFQWQRRLWEFLEIPESTKMAQGLALFSQFMVYLSVTATCLETVKSLRYYDFSPQNDKTGGMSFLKSNPLVQNSWFLFDIGCFGWFTFECAVRFLSFPSKAEYFANLANCVDFLTVVVFYVFFNSQNNSANCCLCLRFLRFLTTIRIFKLIRYSNKMKIFLLTLASGVRELGMLMMFSCIMLLLSSTAVFYAEAELKNTQFSSIPDAFWWAIITITTIGYGDKVPISAAGKFIGCLCAVLGALVIALPLFRFAAHFRTKLERLSDNSNLGFTS…	ITLNVSGAVFEVRVSILQRFPQTLLGKRVQYYDSARNQYFFDRHRQAFEAILFFYQSGGRLMCPVPDTVFADEILFFQLRRLWEFLEIPESTKMAQGLALFSQFMVYLSVTATCLETVLFDIGCFGWFTFECAVRFLSFPSKAEYFANLANCVDFLTVVVFYVFFNLRFLRFLTTIRIFKLIRYSNKMKIFLLTLASGVRELGMLMMFSCIMLLLSSTAVFYAEFSSIPDAFWWAIITITTIGYGDKVPISAAGKFIGCLCAVLG-ALVIALPLFRFAAH
	Nvec_NvShakR6	NvShakR6	MDDRVRINVSGTTFETRLSTLTRFPRTLLGSHSKRQKHYNDTLQEFYFNRHRLAFESILFYYQSNGRLILPDEVPFRVFTEEVEFFELGEDALNSISQGMLPNTIRKEPDRVVMRKIWNLFEHPDTSMLARAIALFSVFMIIASVLVSSVETLPQWGIRDCGKSCRNQTSGDLLKDCNSTFEKYEKCSKTKEIFMFLETICYSWFLFEYVIRFATAPDRSKFVISPLNLVDLLAICPFFILLLIRSERVVSLAVLRIIRVLRVFRVLKLSRYSGGLRVLCYTLRSSLKELEMAMLFVCMIVVLSSSAVYYTDLGHPKSQFSSIPDAFWWCATTVTTVGYGDQIPVTASGRFVGCICAVLGVLAFSLPVMAFATNFNAYLKCEPVRKLDPARERTESINR…	VRINVSGTTFETRLSTLTRFPRTLLGKRQKHYNDTLQEFYFNRHRLAFESILFYYQSNGRLILPVPFRVFTEEVEFFELRKIWNLFEHPDTSMLARAIALFSVFMIIASVLVSSVETLFLETICYSWFLFEYVIRFATAPDRSKFVISPLNLVDLLAICPFFILLLLRIIRVLRVFRVLKLSRYSGGLRVLCYTLRSSLKELEMAMLFVCMIVVLSSSAVYYTDFSSIPDAFWWCATTVTTVGYGDQIPVTASGRFVGCICAVLG-VLAFSLPVMAFATN
	Nvec_NvShakR7	NvShakR7	MAHPEAYESVSFCNLDLNDRIVINISGERYETLESTLMRYPNTLLGSPIKRSQYFDQRQCEYFFNRNRQAFDAILFYYQSCGRLIKPELLPENIFVEEVRFFEIPSDLITAREELEEKLMGKNAVLPKNDHQKKIWLAFSVPESSFLARVIALWSVMVILISVIIPCVESSLLEFNETSIGNSNVLATNVYVIIEMACYIWFTIELIFRLASAPEKIKFCKQPLNVVDILTVLPYYIVLAVEKSRTGSLSVMRAARMLRVLRIFKLSRYSSGMRVLLYTFLMSLNELWMFMLFAGMSVLLSSAAAYYAETAHGRQTFESIPGAFWWSISTVTTVGYGDQYPLTASGKIVGSILSVFGVLVVALPVFLFVSNFKKVLSTKCTVVEDDSRRDQESIRRHKL…	IVINISGERYETLESTLMRYPNTLLGKRSQYFDQRQCEYFFNRNRQAFDAILFYYQSCGRLIKPLPENIFVEEVRFFEIKKIWLAFSVPESSFLARVIALWSVMVILISVIIPCVESSIIEMACYIWFTIELIFRLASAPEKIKFCKQPLNVVDILTVLPYYIVLAMRAARMLRVLRIFKLSRYSSGMRVLLYTFLMSLNELWMFMLFAGMSVLLSSAAAYYAEFESIPGAFWWSISTVTTVGYGDQYPLTASGKIVGSILSVFG-VLVVALPVFLFVSN
	Nvec_NvShakR8	NvShakR8	MKSALRATVYQGSQLKNRAVKRYNSPPISLYQGPPPSVLYSNCSRVKINVSGMMYETFESTLARFPHTLLGCPVKRGKYFDSKRDEYFFNRNRNAFDAILFFYQSDGLLVRPDTVPLKEFCNEMEFFEMGEDIVKSYMRDQGIILEDADQKDLPSNPTMRTVWLWLEYPNSSDSAKLVACWSIMFILISIFVICAETIPPENPEELISEATFTLYSCLELACVAWFTMELIMRVISCPNKLKFAMDFSNYIDLAAILPYFVENAIQSAADYVELMNAFRLLRVFRIFKLARHMEELKILGRTIIATWRELMMILFFILISMVMFSGCTYYAEFDAQPDGVFSSIPDTAWFVIVTLTNVGYGDAVPVTPIGKLLGTMCALVGVLAIALPSPVIATRFKQF…	VKINVSGMMYETFESTLARFPHTLLGKRGKYFDSKRDEYFFNRNRNAFDAILFFYQSDGLLVRPVPLKEFCNEMEFFEMRTVWLWLEYPNSSDSAKLVACWSIMFILISIFVICAETICLELACVAWFTMELIMRVISCPNKLKFAMDFSNYIDLAAILPYFVENAMNAFRLLRVFRIFKLARHMEELKILGRTIIATWRELMMILFFILISMVMFSGCTYYAEFSSIPDTAWFVIVTLTNVGYGDAVPVTPIGKLLGTMCALVG-VLAIALPSPVIATR
	Nvec_NvShakR9	NvShakR9	MLKSIGLAPSARFRKPQFYSKNDLPYTREIAAYRRPRVTINVSGMRYETHEETLSNYPETLLGSPERRRTHYDETTDEYYFERDKQLFDAILFYYQSRGILAKPEGVEEEVFMREVQFWGLQEKPEEAKEGNEVVLPECPFKRRFWLWFEYPRSSRIAKGLALWSVFIITLSTVSFCVETLPQFQHDKIEKIRHATSHAHNKTILQRVNVTKGNTTVEVLVNKTIRGESTTWSTEMVDHYFTDYWFVIEAYCVAWFTVEFVVRMWASPCTWLFVKSWFGVLDVAAIVPFYITLALKESTYGVRSFAVIRALRLFRVIRIFKLSRYSDALKLLVKTLYSSSEQLRSLLFCFLVAIILFSSIIYYVDDKDNIPSIPHAFWWSVITMTSVGYGDVVPSTIAG…	VTINVSGMRYETHEETLSNYPETLLGRRRTHYDETTDEYYFERDKQLFDAILFYYQSRGILAKPVEEEVFMREVQFWGLRRFWLWFEYPRSSRIAKGLALWSVFIITLSTVSFCVETLVIEAYCVAWFTVEFVVRMWASPCTWLFVKSWFGVLDVAAIVPFYITLAIRALRLFRVIRIFKLSRYSDALKLLVKTLYSSSEQLRSLLFCFLVAIILFSSIIYYVDIPSIPHAFWWSVITMTSVGYGDVVPSTIAGKLVGSLCAMSG-LILFCLPTPVLVSN
	Nvec_NvShakR10	NvShakR10	MQAAGFATAAATRDRSESRFSRGEEVEKYIRPTSRLGCARIKINVSGMVFETYEETLAQYPQTLLGCPQKRVRYLDPNSGEYCFDRDKSLFNSILFFYQSHGILACPGDVSKELFLKEVKFFQLHQAVEKLKKDLEPIVEPPQPILLPDHAIKRKLWLLFEFPHSSRCASFLANFSVFVIVVSTVTFCMETIESIGYNFTNICDSVTNNTNSALNKSFIEVKNATQSNCIIKGEQVEFWSTIEAVYVTWFTLEYLIRVICAPVRCKFMKSAMGLVDFLAIIPFYITLLAQNNIIAGFPVLRIVRLFRVIRVLKLSRYSRGLKLLAKTLVLSGGDLPSILAVLIINIILFSSIVYYVENGIKDSDFKSIPDAFWWSVVTMTTVGYGDQVPKGPLGRLVGA…	IKINVSGMVFETYEETLAQYPQTLLGKRVRYLDPNSGEYCFDRDKSLFNSILFFYQSHGILACPVSKELFLKEVKFFQLRKLWLLFEFPHSSRCASFLANFSVFVIVVSTVTFCMETITIEAVYVTWFTLEYLIRVICAPVRCKFMKSAMGLVDFLAIIPFYITLLLRIVRLFRVIRVLKLSRYSRGLKLLAKTLVLSGGDLPSILAVLIINIILFSSIVYYVEFKSIPDAFWWSVVTMTTVGYGDQVPKGPLGRLVGAICAVSGIVILFCFPTPVLLSH
	Nvec_NvShakR11	NvShakR11	MISPCENLSPPKTLPKEQWAKREKNSEGFKPGVMQEKRTLFKRDFGRANCEVRQRIRINVSGEMFETFEDTLARYPTTLLGSQNKRRRYFDPRRCEYYFERDRTVFNAILFYYQSPGILSKPSTVSYDIFVREMKFFELERCPRNGDRKKEKGCSSSRRTRNLRSRIWQSLESPISPIEKLINALSGLMILFSLAVFCWETLPNVRESQRAKYYVQTNETIATDQRVMETRFWFIVETVFSGWFTLEYLMRLATAPNTLHFVLSFTAIIDFIAILPFYISLIFRPGKLSDIVSFPLLRLVRLVRILKLKRHSTSIKLLFETIYDSREELQLFLVCILFITVLMSSALYYAEWGSGQSQFSSIPDVFWYAVVTLSSVGYGDYVPTTALGKLIGATFCVTG…	IRINVSGEMFETFEDTLARYPTTLLGKRRRYFDPRRCEYYFERDRTVFNAILFYYQSPGILSKPVSYDIFVREMKFFELSRIWQSLESPISP-IEKLINALSGLMILFSLAVFCWETLIVETVFSGWFTLEYLMRLATAPNTLHFVLSFTAIIDFIAILPFYISLIFPLLRLVRLVRILKLKRHSTSIKLLFETIYDSREELQLFLVCILFITVLMSSALYYAEFSSIPDVFWYAVVTLSSVGYGDYVPTTALGKLIGATFCVTG-VVVIFCFSPVLFAK
	Nvec_NvShakR12	NvShakR12	MESLVWLRKAVFTTVMGTVDYCCDPRRIVLNIRGERFETFERTLEQFPETLLGSENRRMPYFRPDLREYYFDRDKVSFDAILFYYQSNGILARPESVSEAVFEKELEFYDIHIEKEESPDKKSHNIEDLPKMKWQRKMWLFFDKPNSSRYATWFANMSMLVIIFSIVTFCVETLDVDAYARFDKSTHSQNSTANALGSKSSKPLLWFVIDTCIITWFTSEYIARLISAPHKLKFVFSTLALIDLIAIIPYFISLGLDADQTHAITFTVLRIFRLLRVIRLLKLTRYVAALRILGYTIQSCQDQLTALMFLLLISIILFSSLMYYLENEENPTEFYSIPAAFWWCIITMTTVGYGDTCPRTPFGRLVGACCAVFGVIVMVCLPTPVFILHFNNIYCRFLG…	IVLNIRGERFETFERTLEQFPETLLGRRMPYFRPDLREYYFDRDKVSFDAILFYYQSNGILARPVSEAVFEKELEFYDIRKMWLFFDKPNSSRYATWFANMSMLVIIFSIVTFCVETLVIDTCIITWFTSEYIARLISAPHKLKFVFSTLALIDLIAIIPYFISLGLRIFRLLRVIRLLKLTRYVAALRILGYTIQSCQDQLTALMFLLLISIILFSSLMYYLEFYSIPAAFWWCIITMTTVGYGDTCPRTPFGRLVGACCAVFGVIVMVCLPTPVFILH
	Nvec_NvShakR13	NvShakR13	MSVSASFASQSGFDLANYTAITDFTGSISPWRNQQRYCKDIYRGPSKMASCTKHRKHGTTRVNSRRHPSQRITINVSGERFETTEKTLANFPDTLLGSARRRKYYFDPEKQVYRFERNKDAFHLILFYYQSNGLLAEPPEDFIPEAVFEDEVRFFELGVMAEDQLTMSLGRPEPRLAGSGRKWLDNMRDVLNKPHSSIQGRILTALITALLIIYVSVKCIKTIPDYRGIHLDGFPCENGSLPCDLSVARRSARLDLVWFSLEVFCVSCFTMEYIARFYSAPKRGRYAFGGLGIIDFLTFSPHLLLIAIDQSTLTRPAVFPLRNLLKFLPFLSVLKVTRYSGGVQLFWRTLHTCNKELILLLFCVTISVVFFGSIIFYFEDGNGGFISIPATFWYAIITM…	ITINVSGERFETTEKTLANFPDTLLGRRKYYFDPEKQVYRFERNKDAFHLILFYYQSNGLLAEPIPEAVFEDEVRFFELDNMRDVLNKPHSSIQGRILTALITALLIIYVSVKCIKTISLEVFCVSCFTMEYIARFYSAPKRGRYAFGGLGIIDFLTFSPHLLLIARNLLKFLPFLSVLKVTRYSGGVQLFWRTLHTCNKELILLLFCVTISVVFFGSIIFYFEFISIPATFWYAIITMTTVGYGDLTAVTFGGKIFSVCCALLGVTSLLALPTTVVTNK
	Nvec_NvShakR14	NvShakR14	MAIHATAGLAPFQTTDFSRRSSWTPRPGTPGESNCIHPSTPLLYDSPRRLSTAHAQCYHRASIPSVATLDISQGQGQGSLYDALFSSASEEDRIIIIVRGTKFETFRTTLDQFPETLLGSPGGRGRFYDPTANALVFDRDPASFDAILFFYQSKGRVLARPGSVDEDTFSDEIKFYGLGDDNMEDIAETVSHPELFQGHFAALRRLLWSMLENPGDSRTGKFLARFSMLIIILSVIAFCLDTVPDFEFIDNKYDKDDTKDILERPQTPLWFAIDTAFVIFFTVEYLLRLFASPDRFKFIRSFLAVVDFIAISPYYISLLLEEGTSNVKSFNVVRAIRLFRVVRLFKLYRYSNGLKLLGRALLQSKEKMGTLILCVLMAVVLFSSALFYIEGFGIAGSPF…	IIIIVRGTKFETFRTTLDQFPETLLGGRGRFYDPTANALVFDRDPASFDAILFFYQSKGRLARPVDEDTFSDEIKFYGLRLLWSMLENPGDSRTGKFLARFSMLIIILSVIAFCLDTVAIDTAFVIFFTVEYLLRLFASPDRFKFIRSFLAVVDFIAISPYYISLLVRAIRLFRVVRLFKLYRYSNGLKLLGRALLQSKEKMGTLILCVLMAVVLFSSALFYIEFESIPASFWWAIITMSTVGYGDIVPVTSLGKLVAAVCAFSGIILLYILPIPVFVSH
	Nvec_NvShab	NvShab	MPKDSDAVLDLNGNAHLNISGVRFELLWSSIKEFPFTRLGKVYFWYEHGDNWQELCDGVKMGEKTAEVFFQRDPEIFNTIMCYYRNGKFHFPRTICIEHFQRELKYWGISIKNMDDCCYNHFHQENEAVENLMKIKEAFKKDLNLKKEQDEVDLLLEVESRSKLARLKRKMWDLFENPHSSFMAKIVYLLSSFFVMLSTVALCLNTIDSLRIKLDKGETADNAVLAGIEAGCIAWFTVEYLIRVLSAPRIVPFLKSIMNTIDLLAILPYYFELLSLAFDNQLDYRFVEMRRILQILRILRIVRIFKMARHSVGLQTLAYTFKQSTAELGLLGTLLIMGMTLFSSLVYFAEEAEPNSMFKSIPEAFWWSIITMTTVGYGDVYPVTPLGKLVGSLCCISGI…	AHLNISGVRFELLWSSIKEFPFTRLGCDGVKMGEKTAEVFFQRDPEIFNTIMCYYRN-GKFHFPICIEHFQRELKYWGIRKMWDLFENPHSSFMAKIVYLLSSFFVMLSTVALCLNTIGIEAGCIAWFTVEYLIRVLSAPRIVPFLKSIMNTIDLLAILPYYFELLLQILRILRIVRIFKMARHSVGLQTLAYTFKQSTAELGLLGTLLIMGMTLFSSLVYFAEFKSIPEAFWWSIITMTTVGYGDVYPVTPLGKLVGSLCCISG-IIFIALPIPTIVSN
	Nvec_NvShaw1	NvShaw1	MDEINKVMSHEETIQEEESENDEDDEEGERSAHIRDDSGNSSDREGDHALPPLQNNEVSSPPPQMAKYKDRVSINVGGVRHETYKSTLKNIPDTRLSWIAEASAGAADFDPSTGEYFFDRHPGVFANVLNYYRTGKLHCPLDVCGPLFEDELGFWGIDDQQVESCCWLTYRQHRDAQETLAAFEGVEFENEYEDDEEPDLGRYGFNFAAESEPDKTWWERYQPRIWTLMEEPHSSTLAKVIAYTTLTLILVSVGIFCLESMEKFSEKYLKDLLVILEGICVVWFTLELMVRFVFCPAKCEFFKKIMNWIDFLAIVPFYVSLGFNNNNNDIDALMIIRLIRIFRIFKLSRHSSGLQILGHTLRASFRELLLLIFFLLIGVVLFASLIFYCEKKIPGTKFV…	VSINVGGVRHETYKSTLKNIPDTRLSAGAADFDPSTGEYFFDRHPGVFANVLNYYRT-GKLHCPVCGPLFEDELGFWGIPRIWTLMEEPHSSTLAKVIAYTTLTLILVSVGIFCLESMILEGICVVWFTLELMVRFVFCPAKCEFFKKIMNWIDFLAIVPFYVSLGLMIIRLIRIFRIFKLSRHSSGLQILGHTLRASFRELLLLIFFLLIGVVLFASLIFYCEFVDIPSSFWWAVVTMTTVGYGDMAPQSPSGKFIGSLCAVCG-VLTIALPVPVIVNN
	Nvec_109242	NvShaw2	MNRQPSACTTHGDMEETHSVLEEQTNAGDRVVINVGGQKHETYIGTLKNIPDTRLYWITENGTQLPEFDPNTSEFFFDRHPGVFAQVLNFYRTGKLHCPNDVCGPLFEDELAFWGIDELQVEPCCWLNYKQHREAQANLDPFDHHDSDNESVGDMDMSVYGLVADSIRQRNRTWWKKYQPRIWTMFEEPYSSIPAQVLAFITMFLIISSVCLFCLETVPKFDNPKTSEGFVLYILEAVCVAWFTLEFLFRLIFCPDKLSFFKKPMNWIDLGAILPFYLTLIVRESNFKTIVVLRVVRLIRVFRIFKLSRHSYGLQILGHTLRSSCSELFLLVFFLTIGVVIFSSVIFYAEKDTKGTHFTTIPHTFWWAVVTMTTLGYGDMVPITWQGQIVGSLCAVCGV…	VVINVGGQKHETYIGTLKNIPDTRLYTQLPEFDPNTSEFFFDRHPGVFAQVLNFYRT-GKLHCPVCGPLFEDELAFWGIPRIWTMFEEPYSSIPAQVLAFITMFLIISSVCLFCLETVILEAVCVAWFTLEFLFRLIFCPDKLSFFKKPMNWIDLGAILPFYLTLILRVVRLIRVFRIFKLSRHSYGLQILGHTLRSSCSELFLLVFFLTIGVVIFSSVIFYAEFTTIPHTFWWAVVTMTTLGYGDMVPITWQGQIVGSLCAVCG-VLMIALPVPVIVSN
	Nvec_NvShawR1	NvShawR1	MDAKPCIVENPFDSDLTERITINVGGFRHNTFMSTLKNIPDTRLSWLAENHTNCVEYDQVLGEYFFDRHPRIFAEVLNYYRTGKLHCPGDVCSTLFQEELSYWGINDRDMEQCCWAHYKRQINTEETLKSFHLDSARKMDGKEKSGKRKSLTTIFAKEESFKRGFLKRWNRFRPKVWAFLDDPHSSKASWVFIMISCLMILVSVTQFCLGTVPSLREDSFTMKVLYWLDFSTSIWFTVEFVLRLVFCPSTKEFAKNPMNWVDLTAILPFYFRLFKLQDQISWLVVMRTLRIFRIFSLSLSFQILFRSLISSKNELFLVFVSVMVPIILFSSMIYFAEKDANDKNFQSIPESFWWAIITVTTVGYGDVCPVTKLGKVIGAVCAICGVVIVALPVSVIGSN…	ITINVGGFRHNTFMSTLKNIPDTRLSTNCVEYDQVLGEYFFDRHPRIFAEVLNYYRT-GKLHCPVCSTLFQEELSYWGIPKVWAFLDDPHSSKASWVFIMISCLMILVSVTQFCLGTVWLDFSTSIWFTVEFVLRLVFCPSTKEFAKNPMNWVDLTAILPFYFRLFISWLVVMRTLRIFRIFSLSLSFQILFRSLISSKNELFLVFVSVMVPIILFSSMIYFAEFQSIPESFWWAIITVTTVGYGDVCPVTKLGKVIGAVCAICG-VVIVALPVSVIGSN
	Nvec_NvShawR2	NvShawR2	MPPTDRRETFSRRETQSFKSSKDHRDRVVINCGGKRFEPYLSTLKNITDLPLSKITENKIKLDYDEESGEYFFDRHPAVFAQVLNYLQTGKLHCPRNVCGPLFEQELAYWGIDEQQMESCCWSNYTKHRDAQESLKALDFRPRYDEDEERRKVHYDDPNLSWWQRHQPIVWEILDEPYSSSTAKVFAWVSLAFIVVSIFTICIWTVEMFKGDSKTVTRNVTRNATHGNTTTKSYYFERVDMPVSDVPRYVLMIIDSVCTGWFTLEFLLRLVFCPSKLKFILTLQNWIDLIVIIPLYLMLAMEKSFVLDVLNTMRIVRIFRFFKLLYDLQILTKTVKASRQHLMILLIILMIPVIVFSSLVLYSEKRWGSDKSKAQFYNVPNSVWWGLITMTTIGYGDMV…	VVINCGGKRFEPYLSTLKNITDLPLSKIKLDYDEESGEYFFDRHPAVFAQVLNYLQT-GKLHCPVCGPLFEQELAYWGIPIVWEILDEPYSSSTAKVFAWVSLAFIVVSIFTICIWTVIIDSVCTGWFTLEFLLRLVFCPSKLKFILTLQNWIDLIVIIPLYLMLALDVLNTMRIVRIFRFFKLLYDLQILTKTVKASRQHLMILLIILMIPVIVFSSLVLYSEFYNVPNSVWWGLITMTTIGYGDMVPTSFMGKVIGGIASICG-VIILSTSASVIGST
	Nvec_228740	NvShawR3	MPQVVDTTQKRITLNVGGQKHETYLSTIRNYPDTRLYWVVENVTKAIDYHSEKIELFFDRHPKIFDQVLNYYRTGKLHCPNDVCGPLFEEELAYWGIDEKEMEPCCWTTYTQHREAEHNLKSFNVTDFSTDIDSDRQEETETTSKAKGLHPFWVKYQPRIWAILEEPRSSRTAKAFWILSVLLIVLSVATACAITLPQFATEGGSVSSESSAYVAFTVIEYICGVWFTIELGLRLLFCPNKRTFFKSYSFWVDVLSVIPFYVRLIFPHEHDLADALQVIRLLRLFRFFRLLYGLQVIMHTLKASSYELFLLLLILLIPVVLFSSIIYYVEKNIDGKTTKFRSIPESFWWSLITMTTVGYGDMTPRTWEGKIIGGACAIFGVLMVALPISVIGSNFSLYY…	ITLNVGGQKHETYLSTIRNYPDTRLYTKAIDYHSEKIELFFDRHPKIFDQVLNYYRT-GKLHCPVCGPLFEEELAYWGIPRIWAILEEPRSSRTAKAFWILSVLLIVLSVATACAITLVIEYICGVWFTIELGLRLLFCPNKRTFFKSYSFWVDVLSVIPFYVRLIADALQVIRLLRLFRFFRLLYGLQVIMHTLKASSYELFLLLLILLIPVVLFSSIIYYVEFRSIPESFWWSLITMTTVGYGDMTPRTWEGKIIGGACAIFG-VLMVALPISVIGSN
	Nvec_114311	NvShawR4	MDFAATDCQTKIADSSRIIINVGGFRHETSVSTLQNIPDTRLSWIAENSTVNEDNKREYFFDRHPTAFCQVLNFYRTGKLHCPTEMCGPMFEEELIFWGIDEKQMEPCCWGTYTQHREAEENLKAFVGPGFNDLKDEPAENHMGSYGSINELNCWKRIQPQLWETLDEPHSSKMAKIFSYTSCLFIALSIATFCATTMPAIRKNNIMGSREGLDHIEMFCSIFFSFELFMRLISCPSKLHFCRGIMNWIDFVAIIPFYVNIFYPNPIVRMFLVIRIMRLFRFIKLSYGLQIMIQTLKASSHELVLLLLMVLIPMVMFSSIVYYVEVIIEGRGAQFTSVPESFWWCLITMTTVGYGDMTPQTWPGKIIGGACAICGVLIVALPISVIGSNFNLYYAHAQA…	IIINVGGFRHETSVSTLQNIPDTRLSVNED----NKREYFFDRHPTAFCQVLNFYRT-GKLHCPMCGPMFEEELIFWGIPQLWETLDEPHSSKMAKIFSYTSCLFIALSIATFCATTMHIEMFCSIFFSFELFMRLISCPSKLHFCRGIMNWIDFVAIIPFYVNIFVRMFLVIRIMRLFRFIKLSYGLQIMIQTLKASSHELVLLLLMVLIPMVMFSSIVYYVEFTSVPESFWWCLITMTTVGYGDMTPQTWPGKIIGGACAICG-VLIVALPISVIGSN
	Nvec_208071	NvShawR5	MRKTEVSHGIYTSPGDRRLVINVGGRRYETFQSTLASIPDTRLAWIAGRPHETPEYDTSHNEYFFDRHSAIFEDILNYYRTGKLHCPRGVCSAVFEEELSFWGIDEEQMEPCCWPEYTRQRTAIEDLRIFNGNASDESLNSENTLNNADCVLPGRKASEDRKGLRGFYRLVQPIIWRTLEEPFSSCTAKITAIISLAFILLSVLDFVMSSVPVVPYQSTPSVIEYVCGSWFTFEFILRTAFSPSLRRQFKKPMTWVDIGALLPFYLQFFIDVGDMERIKIFIMFRLLRVFRLFRFSYRLQIMALALKGSLHELGLLLLILVISVIFFSTLVFYTDGDNKRSKFQNIPKSFWWAIITLTTVGYGDDTPVSWSGRIVGSACALWGVLMITLPISIVNSNFS…	LVINVGGRRYETFQSTLASIPDTRLAHETPEYDTSHNEYFFDRHSAIFEDILNYYRT-GKLHCPVCSAVFEEELSFWGIPIIWRTLEEPFSSCTAKITAIISLAFILLSVLDFVMSSVVIEYVCGSWFTFEFILRTAFSPSLRRQFKKPMTWVDIGALLPFYLQFFIKIFIMFRLLRVFRLFRFSYRLQIMALALKGSLHELGLLLLILVISVIFFSTLVFYTDFQNIPKSFWWAIITLTTVGYGDDTPVSWSGRIVGSACALWG-VLMITLPISIVNSN
	Nvec_104830	NvShawR6	MSRSRSKLFDADNPGELRVTLNVGGQKHETYVSTLASVPDTRLAWIAERSMKDPRPLAQRREFFFDRNPSIFTHVLNYYRTGKLHCPRDVCGPLFEEELAFWGIDEKQIETCCWAKYDEHRDAEEKLQGFTKIKVGEDYSDEEDDDDMGEREITSSGEFYQNSRTLATRSRTSLKSLKKKIWKTLDDPYSSKLARVLGFVSLIFSVAVVAVFCLLTLDVFRDELSIQYRVLFVIEAVSVTWFTLDLVLRFLSCPIKCDFLKCLHNWVDLIAIIPFYLVLIFPHNRTIRNFNVFYVLRLTRTFRPLKFSYVMQVFTQTLKASSRELYFLIFILGILVITYGSVAYFAERDEEDTLFTSIPASFWWAVVTMTTVGYGDMRPRTLAGKLVGSVCAISGVLMI…	VTLNVGGQKHETYVSTLASVPDTRLAPRPL---AQRREFFFDRNPSIFTHVLNYYRT-GKLHCPVCGPLFEEELAFWGIKKIWKTLDDPYSSKLARVLGFVSLIFSVAVVAVFCLLTLVIEAVSVTWFTLDLVLRFLSCPIKCDFLKCLHNWVDLIAIIPFYLVLIFNVFYVLRLTRTFRPLKFSYVMQVFTQTLKASSRELYFLIFILGILVITYGSVAYFAEFTSIPASFWWAVVTMTTVGYGDMRPRTLAGKLVGSVCAISG-VLMIALPVSVVASN
	Nvec_104830	NvShawR7	KTSSSSKIVLNVGGFKHETYISTLRNIPDSRLCNLGERHQSMNKASEYDANKNEYFFDRHPGVFAHILNYYRTGKLHCPNDVCGPVFEEELQYWGIDEEQVETCCWELYKQHREKQEKLKCFKLPGFDDTEESPLLTSQDSGLFEAEDVISWWSRVQPKIWKSLEEPHSSQLAKVXXWWSRVQPKIWKSLEEPHSSQLAKVGAVVHVFTVXXIIGIISFVMFSIYIIKFSLSTLKFFEDRSSHAFMALSIIHMVCLAWFTMDFALRVVFSPNKRAFLKSVPTWTDFMSLFPLYVFLFFPDSPSLQYLEMLVMLKAVRIFQLFKLSYVFQVLTNTLTASLRELAMLLIVMAFQTAVFSSILYFIERRQPDTDFHSVPSSMWWAIITMTTVGYGDVSPKTW…	IVLNVGGFKHETYISTLRNIPDSRLCNKASEYDANKNEYFFDRHPGVFAHILNYYRT-GKLHCPVCGPVFEEELQYWGIPKIWKSLEEPHSSQLAKIIGIISFVMFSIYIIKFSLSTLIIHMVCLAWFTMDFALRVVFSPNKRAFLKSVPTWTDFMSLFPLYVFLFLEMLVMLKAVRIFQLFKLSYVFQVLTNTLTASLRELAMLLIVMAFQTAVFSSILYFIEFHSVPSSMWWAIITMTTVGYGDVSPKTWMGKVVGSACAICG-VLVIALPVSVVASN
	Nvec_40487	NvShawR8	RGSGKDRVILNVGGYRHETYLSTLRVVPDSRLAWIGENASKQADYDPETNEIFFDRHPGVFANVLNYYRTGKLHCPGDVCGPLFEEELAFWGIEELQMEPCCWSNYTQHRDAQATLKAFEGLQKDTEDSEYEAGERLARRQKTKMQQFWALLEQPYSSKYAQILAMVSLVIIILSVTTFCIESMPFADAFKKEFQILEILYCVWFTFEFVARAIACPSKVEFIKNFMTWVDVLSIIPLYISFAKGDQTLDFLFVLRLVRIFRLFRFFRTMSGMQVIGHTLRASARELFLLVLILLIPMVIFSTLVFYAEKSVSKFLNQRINSKGEFPSIPDAFWWAIITMTTVGYGDVTPKTPHGRFIGTLCACIGVLIVALPVSVIGSNFTLFYSHAQAQLKLPKKKHK	VILNVGGYRHETYLSTLRVVPDSRLASKQADYDPETNEIFFDRHPGVFANVLNYYRT-GKLHCPVCGPLFEEELAFWGIQQFWALLEQPYSSKYAQILAMVSLVIIILSVTTFCIESMILEILYCVWFTFEFVARAIACPSKVEFIKNFMTWVDVLSIIPLYISFALFVLRLVRIFRLFRFFRTMSGMQVIGHTLRASARELFLLVLILLIPMVIFSTLVFYAEFPSIPDAFWWAIITMTTVGYGDVTPKTPHGRFIGTLCACIG-VLIVALPVSVIGSN
	Nvec_84381	NvShawR9	DQDQDKIIINVGGKRHESYLSTLRNIPDTRLAWLAESIMNKQSEQPRKEIFFDRHPDLFAIILNYYRTGKLHAPRDCCGPLFEDELVFWGIEEMEMEACCWPNYAQHRDAEKNLKDFVGPEFEDEEDGEFDTSKEMENYYGTSQNMSLWQRIQPRVWAILDDAFSSRKAKVXXQHAELSAVRSARHAALGDVRSVGHIFAMFSLLMIILSILLMCASSLQEVKKSTTMKNATRYMEYIFCTWFTLELFIRILFCPEKLRFFKQVMTWIDIISLLPYYYKFIMEATNQGNVASQLDFLRSVRLIRLFRAFRFFRFTSGLQIIVQSLKASFRELLLLVIILLIPVVLFSSVIYDLEKDVKGNSVNFTSIPQSFWWAIITMTTVGYGDMSPKTLSGQIIGSL…	IIINVGGKRHESYLSTLRNIPDTRLANKQS--EQPRKEIFFDRHPDLFAIILNYYRT-GKLHAPCCGPLFEDELVFWGIPRVWAILDDAFSSRKAKIFAMFSLLMIILSILLMCASSLYMEYIFCTWFTLELFIRILFCPEKLRFFKQVMTWIDIISLLPYYYKFILRSVRLIRLFRAFRFFRFTSGLQIIVQSLKASFRELLLLVIILLIPVVLFSSVIYDLEFTSIPQSFWWAIITMTTVGYGDMSPKTLSGQIIGSLCAICG-VLIIGLPVSVIGNN
	Nvec_NVE25201_13223	NvShawR10	MSDSDEGQRTTGRDIIIINCGGVRHETFRSTLRNFPDTRLTWSVESTRNNPDYDPEKNEFFFDRHPGVFAQIMNFYRTGKLHAPHDVCGPLFQEELMFWGIDEKQMEPCCWTYYTQHREAQENLKFFEGVDLSDDEGSDDDLHNYGEWQHNVEQASLWQRYKPKIWSMFENHRSSRMAKIMFGISLGFIIVSVVAYCVQTIPEIKDHHPQVNVSLTILELICGIWFTLEFGIRAVASPSKREFALSFENWLDFIAILPLFVRLAQGWEDYPADRPSDSYHYLASLRLFRLVRFFKVNLGFQILKQTIIASSRELLLLLLLLLIPVVIGASFAFISERKAQTAFRSVPECFWWALITITTVGYGDMAPKTTQGKLFGSIVAGLSILITALPISIIGSNFS…	IIINCGGVRHETFRSTLRNFPDTRLTRNNPDYDPEKNEFFFDRHPGVFAQIMNFYRT-GKLHAPVCGPLFQEELMFWGIDEKWSMFENHRSSRMAKIMFGISLGFIIVSVVAYCVQTIILELICGIWFTLEFGIRAVASPSKREFALSFENWLDFIAILPLFVRLYYHYLASLRLFRLVRFFKVNLGFQILKQTIIASSRELLLLLLLLLIPVVIGASFAFISEFRSVPECFWWALITITTVGYGDMAPKTTQGKLFGSIVAGLS-ILITALPISIIGSN
	Nvec_NvShal1	NvShal1	MAADVVAWLPFARAAAIGWVPLATSPMPPPPESSKTDERVTINVSGRRFETWRNTLARFPETLLGSDEKDYFYDAETKEYFFDRDPDLFRHLLNYYRNGKLHYPRGECVSSFEDELEFFGISEDVVHDCCWEDFRERKKECMERIFEPDKLDDASQNGDEVTDHSIREKLWTAFQNPQSSKVASVFYYITGLFIAISVISTVVETLPCKGKTSCGEVHKTVFFSLEAACVVVFTVEYVARLYSAPDRVKFARDLLSIIDVVAILPFYVGLIVPNNSISGAFVTLRVFRIFRIFKFSRHSRGLRILGYTLKSCASELGFLLFSLSMAVIIFATVMYYVEKGEVDTKFISIPASFWYTIVTMTTLGYGDMVPTTVPGKIVGSLCSLSGVLVIALPVPVIVS…	VTINVSGRRFETWRNTLARFPETLLGEKDYFYDAETKEYFFDRDPDLFRHLLNYYRN-GKLHYPECVSSFEDELEFFGIEKLWTAFQNPQSSKVASVFYYITGLFIAISVISTVVETLSLEAACVVVFTVEYVARLYSAPDRVKFARDLLSIIDVVAILPFYVGLIFVTLRVFRIFRIFKFSRHSRGLRILGYTLKSCASELGFLLFSLSMAVIIFATVMYYVEFISIPASFWYTIVTMTTLGYGDMVPTTVPGKIVGSLCSLSG-VLVIALPVPVIVSN
	Nvec_218758	NvShal2	MARRKTALQEREKAKEKARNRNNFTTINVSGRRFLVDIEIFSRFPDTLLGSTMKQHFYDPSKKEYFFDRDPEVFKYIITFYKTGKLHYPEEECACCFETECAYFGILADIMSDCCHEPYGEQKEDFDDYLKRNKPALGLTDPDSLKGAARFRCKMWQLFEEPSGNIFGLMLHYISAVFIAVSVVTSVVETVPCGITTCGKKYEYLFFVLEAICVCLFSTEYACRLYSAPERWLFMKKFLSIIDLVAILPFYAGLIVPEASSGPFTVLRVFRIFRIVKMSRHSTKVRAAGSSLKDSFSELSFVFVVLAALIILFSSVIYYSESVDPNSNFTSIPATFWYTIVTMTTLGYGDLVPESLVGRLTGALCSLSGILVVALPAPVLEKNMKKARKGENDDRIPLT…	TTINVSGRRFLVDIEIFSRFPDTLLGMKQHFYDPSKKEYFFDRDPEVFKYIITFYKT-GKLHYPECACCFETECAYFGICKMWQLFEEPSGNIFGLMLHYISAVFIAVSVVTSVVETVVLEAICVCLFSTEYACRLYSAPERWLFMKKFLSIIDLVAILPFYAGLIFTVLRVFRIFRIVKMSRHSTKVRAAGSSLKDSFSELSFVFVVLAALIILFSSVIYYSEFTSIPATFWYTIVTMTTLGYGDLVPESLVGRLTGALCSLSG-ILVVALPAPVLEKN
	Nvec_NvShalR1	NvShalR1	MDPFPNSHNGKRIEPGSKNASKKAMARVGETFARSSFKVTRVRPKRIKLNVGGYQFEILKDNLKKYPDTLLGGERKKYFYDDDRKEYFFDRDPIMFKYILDFYRTGDFHISNKSPDCIEAISDELAFFGIPKEFVSSCCCENIDFEHKMEEELDDEGLDPASFGRKEKLYEFLTNTKSSCAASMFSYFFVLVIVVNIIMINVETLECAISKSCGEYYENTFFIIDSFCVAVFTFEFGARLYSCPSRKAFIKNGTNVIDYIGILPYYIGIFEKIFESNNVQLEFLITALRIFRIFRVTKLARHSDRFMNLLKSIRDAAGELGGILFSFLALMIMFSSVIYFTEQKMSDGPPNKPSQFSSIPAAFWYTLVTMTTLGYGDIVPVTFLGKIIGSMCALIGVLL…	IKLNVGGYQFEILKDNLKKYPDTLLGRKKYFYDDDRKEYFFDRDPIMFKYILDFYRT-GDFHISDCIEAISDELAFFGIEKLYEFLTNTKSSCAASMFSYFFVLVIVVNIIMINVETLIIDSFCVAVFTFEFGARLYSCPSRKAFIKNGTNVIDYIGILPYYIGIFITALRIFRIFRVTKLARHSDRFMNLLKSIRDAAGELGGILFSFLALMIMFSSVIYFTEFSSIPAAFWYTLVTMTTLGYGDIVPVTFLGKIIGSMCALIG-VLLLALPVPIIEEK
	Nvec_NvShalR2	NvShalR2	MVVVIGMTLQSTCQSLSNSKLKDDRRITINVSGKKFVTWEKTLRKHPSTLLGSDRLMQFFDETKREFFLDRDPHMFRYILNFYRCGKLHTSSEDCYSAFKEELGFYGIPPENIESCCWEDNTKISIRKPHRKNPCRGNIPSYRGKIWLLMEDPNSSFLGAFIQCIIGVIICISILFSILETIRNARGRTLQQSSPTLFTSIDSICIGFFTLEYLLRLFAAPNRLQFITNKLSIIDLLTIVPFYVDVIVTNFTSTDVFLGDENPLTLLRILRVVRMLKLSRHTRHMRVVGRMFRRAVVDLGFLFFGFFLTNLLFSTVIYYCERGQAEGKFTSIPDTMWYTIVTMMTLGYGDMVPVTVIGKMVGSLCCLMGIMMLTLPTTMMQKSATDGKKVGAYSNLPKT…	ITINVSGKKFVTWEKTLRKHPSTLLGRLMQFFDETKREFFLDRDPHMFRYILNFYRC-GKLHTSDCYSAFKEELGFYGIGKIWLLMEDPNSSFLGAFIQCIIGVIICISILFSILETISIDSICIGFFTLEYLLRLFAAPNRLQFITNKLSIIDLLTIVPFYVDVILTLLRILRVVRMLKLSRHTRHMRVVGRMFRRAVVDLGFLFFGFFLTNLLFSTVIYYCEFTSIPDTMWYTIVTMMTLGYGDMVPVTVIGKMVGSLCCLMG-IMMLTLPTTMMQKS
	Nvec_NvShalR3	NvShalR3	MFQATTSSGYRSNSIFSKASVISNINFNCTKRESGRLTSYQLEEVRAKASIAQRRSAGDKRVTFNVSGRRFETWESTLKRFPNTVLGSKMIQRFYDTNTKEYFIDRDPYLFRFVLNYYRNGRLHCSQEDCPAAFEEELNFYGLSLFDVKDCCWEVANPKEKHILVEEDEDFIFPGELLKCKENTEVYCEPKYTLKQKIWRLIGPSKTTKGGVLFHIFYGFFIFINVLIVTLETLKCGHKQTCGEKYSKTFFTVDSVCVAVFTAELSVRFYVCPKKKKFFKGVMNVIDILAVIPYYISLIVESFGGDTSFLQILKVLRVLRILKLTRNSRRLRCLLLTLRRCAVDIVFLYCICFLAIILFGTMLFYLQEASEPKQFGSIPESFWYICVTLMTVGYGDVVP…	VTFNVSGRRFETWESTLKRFPNTVLGMIQRFYDTNTKEYFIDRDPYLFRFVLNYYRN-GRLHCSDCPAAFEEELNFYGLQKIWRLIGPSKTTKGGVLFHIFYGFFIFINVLIVTLETLTVDSVCVAVFTAELSVRFYVCPKKKKFFKGVMNVIDILAVIPYYISLILQILKVLRVLRILKLTRNSRRLRCLLLTLRRCAVDIVFLYCICFLAIILFGTMLFYLQFGSIPESFWYICVTLMTVGYGDVVPRSIAGKLIGSVCCVSG-VVLLALPIPILQEK
	Nvec_90372	NvShalR4	MTLQSVRNTRKNDKRVTLNVSGRRFCTWESTLKKYPNTLLGSDALNLYFDKEKREYFLDRDPHIFRYILNYYKVGKLHLSYEDCFDSFHQELLFFGISLDQVNDCCWEDCSNYVDRIRECNCEAPRTKANNGKIYKTKRVIWNILENTNTRLGKIVQTLIAILIYVSVAASIVETLQCSLGKTCEETHPTIFFALDAFCMITFTLEYILRLFAAENMREFLTNKLNILDVLAVAPFYILLCVREIELSQQMLENANSLVILRILRMFRIFKLSRHSRKMRKMGHALKSAFSDLGFLIFAFLLANVLFASVLYFIERDTSPQQFTSIPDSMWYTIITMMTVGYGDAVPVTVLGKVVGSVCALLGIIMLALPIPILQEGAAEEQRQAQRNSHSRRRREEEN…	VTLNVSGRRFCTWESTLKKYPNTLLGALNLYFDKEKREYFLDRDPHIFRYILNYYKV-GKLHLSDCFDSFHQELLFFGIRVIWNILENTNT-RLGKIVQTLIAILIYVSVAASIVETLALDAFCMITFTLEYILRLFAAENMREFLTNKLNILDVLAVAPFYILLCLVILRILRMFRIFKLSRHSRKMRKMGHALKSAFSDLGFLIFAFLLANVLFASVLYFIEFTSIPDSMWYTIITMMTVGYGDAVPVTVLGKVVGSVCALLG-IIMLALPIPILQEG
	Nvec_51734	NvShalR5	MNHLPISHNDKKIAPGSKNSAKRAMARVGETITRTNLSKALSVKTKRIQLNVGGYRFEILKDNLKKYPDTLLGGERKKYFFDKERKEYFFDRDPIMFKYILDFYRTGDFHISATFPDCVDAISDELAFFGIPKEFVSSCCCENIDFEHRMAEEKDEEGVDHALFGRKEKLYEFLTDANSSFAASLFSYFFVLVIVVNIIMINVETLECAISKSCGEYYENTFFIIDSFCVAVFTFEFGARLYSCPSRKDFLKNGTNIVDFIGILPYYIGIFDKIFKSNNVSLEFVITALRIFRIFRVTKLARHSDRFMNLLKSIKDAAGELGGILFSFLALMIMFSTMIYFAEHKLSDNSSQFSSIPAAFWYTLVTMTTLGYGDITPVTFVGKIIGSMCALIGVLLLAL…	IQLNVGGYRFEILKDNLKKYPDTLLGRKKYFFDKERKEYFFDRDPIMFKYILDFYRT-GDFHISDCVDAISDELAFFGIEKLYEFLTDANSSFAASLFSYFFVLVIVVNIIMINVETLIIDSFCVAVFTFEFGARLYSCPSRKDFLKNGTNIVDFIGILPYYIGIFITALRIFRIFRVTKLARHSDRFMNLLKSIKDAAGELGGILFSFLALMIMFSTMIYFAEFSSIPAAFWYTLVTMTTLGYGDITPVTFVGKIIGSMCALIG-VLLLALPVPIIEEK
	Nvec_1001	NvShalR6	RIALNVGGRVFVVRTHLLDRFPNSLLGSLQIGQFYDKNKQEFFFDRDPDVFRYILNYLRSGRLHVSDEECFNSLLDELEFFHIPTEDILQDTCCQEYYGKNCEEVLCKHCEKNTEGKSLTESISSKAFYVKRNREKIWSFLTEPETSFSALIYFYIISLVTMLNALLVVAETNNCEVNRKCGEIHEDVFFTIDAFCVAVFTADYGARLATAKQRLHFARAGMNIIDVLALLPFYLTLILNYAFNIHQDYSFLTILRLFRVFRIIRLTKRSERLRAIASIATSTGLTDYVMVTLGVLMLLVFFSTIIYYVEQMSSDTQFESIPDAMWYAAVTITSLGYGDMVPSTMLGKLCGVATILTGFLGSSLLIPIVQMKVPERGGGGGGLEGRGGEGWQYVHSHCT…	IALNVGGRVFVVRTHLLDRFPNSLLGQIGQFYDKNKQEFFFDRDPDVFRYILNYLRS-GRLHVSECFNSLLDELEFFHIEKIWSFLTEPETSFSALIYFYIISLVTMLNALLVVAET-TIDAFCVAVFTADYGARLATAKQRLHFARAGMNIIDVLALLPFYLTLILTILRLFRVFRIIRLTKRSERLRAIASIATSGLTDYVMVTLGVLMLLVFFSTIIYYVEFESIPDAMWYAAVTITSLGYGDMVPSTMLGKLCGVATILTG-FLGSSLLIPIVQMK
	Nvec_33143	NvShalR7	DVIAVNVGGRRYTFTVECLSRYSYTLLGSEGKEYFYDNVKGEYFFDRDEEKFRFIALFIVTGRLYCPRXESXCWDLFCQEMKFFRVPFGQVISNCCLDDYLERKTSDREDGIVTTLKQKQIKKTIFPNKEKERRNEPFLARVRQTLDNPNYSLYALVLHIFITVTIFVNVFANIAETCPCNHDLNCGAAFPRMFFAIDSFCVAVFTLEYFMGVISSLSPWRHIRASSNMIDLMAIVPFYLNLVVEHTTNSASGELGSLSVLRVFRIVKLARYSDKLTELVKSIKNSSKELSLIVFIYSLTVVLFSSIAYYVEKDVEDTNFSSIAAAMWYTIVTTTTLGYGDMVPLTVVGKILGGMCCLMGALVVSLPVPVTLLK	IAVNVGGRRYTFTVECLSRYSYTLLGGKEYFYDNVKGEYFFDRDEEKFRFIALFIVT-GRLYCPXCWDLFCQEMKFFRVARVRQTLDNPNYSLYALVLHIFITVTIFVNVFANIAETCAIDSFCVAVFTLEYFMGVISSLSPWRHIRASSNMIDLMAIVPFYLNLVLGSLSVLRVFRIVKLARYSDKLTELVKSIKNSSKELSLIVFIYSLTVVLFSSIAYYVEFSSIAAAMWYTIVTTTTLGYGDMVPLTVVGKILGGMCCLMG-ALVVSLPVPVTLLK
	Nvec_85827	NvShalR8	VINVSGRRFKLHEYFTSIYPETLLGSNKRKGFYDSSRDEFFFDHDPDVFRHIWNFYYTGKLHYPRDECVELFIDELKFFGIPDEYICTCCWEDEYDPAKEKLERIREENRKRQEEEEKKNRRIPHDATLREKIWLTTKDPMISLPAKLFYLVSVLAIVLSTFANVAETVTCTEGARSCHEDYKKIFFYIDSACVIFFTLEYALKVSTAPKRWVFVRKFMSIIDLLAILPYYGDLVLRYVIGFKSNLGIEFLEILRILRIVRIFKLLRHSRRLQDLTQTVRGSTTELGLILFIYFVLVIVFSSVMYYAEMQDNPKFVSIPEAMWYAVITTTTTGYGDIVPETALGKVIGSACCILGVLVVALPVPILQIKVSNTS	-VINVSGRRFKLHEYFTSIYPETLLGKRKGFYDSSRDEFFFDHDPDVFRHIWNFYYT-GKLHYPECVELFIDELKFFGIEKIWLTTKDPMISLPAKLFYLVSVLAIVLSTFANVAETVYIDSACVIFFTLEYALKVSTAPKRWVFVRKFMSIIDLLAILPYYGDLVLEILRILRIVRIFKLLRHSRRLQDLTQTVRGSTTELGLILFIYFVLVIVFSSVMYYAEFVSIPEAMWYAVITTTTTGYGDIVPETALGKVIGSACCILG-VLVVALPVPILQIK
	Nvec_137731	NvShalR9	MTSEDVETIHYWTPMAQAGYFGMAPLATSRSSLLVRPSTRDNDRRVVLNISGRKFETWETTLEKYPETLLGGKGKDSFYDKEKQEYFFDRDPVFFRHVLNYYRKGKLHFSLEECGKFYKEELKFFKISPDNVDLCCFEEFEESVSLNFRKPRPPGESRCDCSVQKVRKSLRQRVWDLFENPYNSSLGKITYAVTGIAIIVSILTTITETIPCSTTRTCGELHASAFFIVDGVCVGIFTLEYLVRLLSAPERWPFVKNFQSIIDVASVMPFYLDILFEQISGGSSGAEGLTILRVFRVFRVVKMSRHSKRLQSLGASIKNSSSELGFILFSFSLGVVIFATVIYYCEKDELNTSFLSIPDGMWYAIVTMTTTGYGDMTPETAIGQLMGSFCCIVGTLVIA…	VVLNISGRKFETWETTLEKYPETLLGGKDSFYDKEKQEYFFDRDPVFFRHVLNYYRK-GKLHFSECGKFYKEELKFFKIQRVWDLFENPYNSSLGKITYAVTGIAIIVSILTTITETIIVDGVCVGIFTLEYLVRLLSAPERWPFVKNFQSIIDVASVMPFYLDILLTILRVFRVFRVVKMSRHSKRLQSLGASIKNSSSELGFILFSFSLGVVIFATVIYYCEFLSIPDGMWYAIVTMTTTGYGDMTPETAIGQLMGSFCCIVG-TLVIALPVPILEMK
	Nvec_86018	NvShalR10	KRILLKVGGRVFETWEENLRKHPSTLLGSKEKELYYNPETKMYTFERDPLMFRHILNYYRAGRLHYSCDYCADEFREELSFFGISINAVDNCCWDDYRQTRKINIDKVFKLEDPLENAENGIPVKITLKERVWLIFDNPEKSFFGLLWYYVSGLMIALSIACTVAETIPPPCDESVICGAQYTLAFFVLESICVGVFTFEYLSRLLTAPKRWDFVKGYMSIIDVVSILPYYAGIIMENVFQTSVDSLGSLVLLRVLRVFRVLKFTRHSSRLRSLLFAIQRSASELGFIVFSLSLGVVLISSMLYYVEKDGTGGDMFNSIPATMWYSVVTMTTTGYGDLVPHTALGKIIGSVGCIIGVLMIALPVPIIQKKVRKLFICMPMSYQDN	ILLKVGGRVFETWEENLRKHPSTLLGEKELYYNPETKMYTFERDPLMFRHILNYYRA-GRLHYSYCADEFREELSFFGIERVWLIFDNPEKSFFGLLWYYVSGLMIALSIACTVAETIVLESICVGVFTFEYLSRLLTAPKRWDFVKGYMSIIDVVSILPYYAGIILVLLRVLRVFRVLKFTRHSSRLRSLLFAIQRSASELGFIVFSLSLGVVLISSMLYYVEFNSIPATMWYSVVTMTTTGYGDLVPHTALGKIIGSVGCIIG-VLMIALPVPIIQKK
	Renilla muelleri
	Rmue_Shak_g16064.t1	RmShak1	MDVAETTLTNDGKLMAINVSGKRFVTYENTLALFPNTLLGDPTRRATYYNADTAEYFFDRHRGSFAAILYFYQSRGSLIRPEHIPVHVFYKECVFFQLPEEIVESFQIESGVMDEEEERPMPKNAICKIIWETMEYPDTSKLAKILAIVSVIIISASLVIFCLETMPAFNPPPPDCPGNLTSCSEQDDYVNPYEQIWFVMNSAIIGWFTLEYVTRLLVCPNILNFLVAPLNVIDMLSILPFYVTLALQDIGGSIDVLRVVRVVRVFRVFKLSRHSRGLQILGNTLRSSFSELVMLGFFLFIGVMIFGSCVYYAELGAGxxxSGFESIPHSFWWAIVTMTTVGYGDVYPTTFFGKITGGLCVISGVLSIALPVPVVVSNFEQFYQKELNRRRQEQDKKDE…	MAINVSGKRFVTYENTLALFPNTLLGRRATYYNADTAEYFFDRHRGSFAAILYFYQSRGSLIRPIPVHVFYKECVFFQLKIIWETMEYPDTSKLAKILAIVSVIIISASLVIFCLETMVMNSAIIGWFTLEYVTRLLVCPNILNFLVAPLNVIDMLSILPFYVTLALRVVRVVRVFRVFKLSRHSRGLQILGNTLRSSFSELVMLGFFLFIGVMIFGSCVYYAEFESIPHSFWWAIVTMTTVGYGDVYPTTFFGKITGGLCVISG-VLSIALPVPVVVSN
	Rmue_Shak_g5879.t1	RmShak2	MNDHLVTGECDEVDHFASCNNSIAQRAIVTINVSGKRYQTYESTLDRYPNTLLGRHESREVYYNADNQEYFFDRHRSCFNSILYYYQSEGTLTRPMDLAPDIFVQECTFFGLADEAHKLLGFDQMEDDGGHEQDLPTNKLQRAVWTAFEMPSSSIMARFLAIISLTVIIVSIMVFCLESLPSLENKRDIWFAISAICNAWFTLEFLLRLMSSPNKILFLKGTLNIIDVLSILPFYIQIIMDATGAKGNAVEVLRVLRIIRVVRIFKLTRHSRGLYILGHTLKSSRSELFMLLLFMILGMILFSSGVYYCENGENGKEFPSIPHSFWWAIVTMTTVGYGDVSPKTNAGKVIGAMCALSGVLAIALPVPVIVSNFEYYYKEELARQVADQAKQKAKEDIIR…	VTINVSGKRYQTYESTLDRYPNTLLGSREVYYNADNQEYFFDRHRSCFNSILYYYQSEGTLTRPLAPDIFVQECTFFGLRAVWTAFEMPSSSIMARFLAIISLTVIIVSIMVFCLESLAISAICNAWFTLEFLLRLMSSPNKILFLKGTLNIIDVLSILPFYIQIILRVLRIIRVVRIFKLTRHSRGLYILGHTLKSSRSELFMLLLFMILGMILFSSGVYYCEFPSIPHSFWWAIVTMTTVGYGDVSPKTNAGKVIGAMCALSG-VLAIALPVPVIVSN
	Rmue_Shak_g13093.t1	RmShak4a	MDALLHDRTPESENGGRNIARSSMREIEERNSYIGPPNDERVVVNVSGLKFETRQQTLDEFPESLLGNPLKRARYFDHNQHEYFFDRNRPAFDAILFYYQSGGKLLRPANVPMDVFADEIRFYELGEDVLQRVEQEEGYIEEEKPVLPENPLQRSIWKLFEFPDTSLAARIIAIISVSVITISIVTFCVETLPQFRPKGEIRHTNGTVIQAAEDERFRQPWFGLETACIIWFTFEYIVRLISSPNKLLFVRSYLNMIDVVAILPYYITLPMKSGKASSLGVLRVIRLVRVFRIFKLSRHSRGLQILGHTLRASFRELGLLIFFLIIGVILFSSAVYYAEGGEQGTNFGSIPEAFWWAVVTMTTVGYGDMKPVTLWGKIVGSLCAISGVLTIALPVPVIV…	VVVNVSGLKFETRQQTLDEFPESLLGKRARYFDHNQHEYFFDRNRPAFDAILFYYQSGGKLLRPVPMDVFADEIRFYELRSIWKLFEFPDTSLAARIIAIISVSVITISIVTFCVETLGLETACIIWFTFEYIVRLISSPNKLLFVRSYLNMIDVVAILPYYITLPLRVIRLVRVFRIFKLSRHSRGLQILGHTLRASFRELGLLIFFLIIGVILFSSAVYYAEFGSIPEAFWWAVVTMTTVGYGDMKPVTLWGKIVGSLCAISG-VLTIALPVPVIVSN
	Rmue_Shak_g22806.t1	RmShak4b	MSETTSLLPNGSNPTITSPDHGTKGFEDCQRDKVVINVSGLRFETYLSTLEKYPNTLLGSEQKRKPFFDNQMNEYFFDRNRSAFEAILGFYQNDGSLYRPDKVPVRIIAREIKFFQLGSDAMNQLFEIPGNIVESEILPSNKYQRLAWQLFEHADSSVYARVLAFWSVSVILLSIVTFCLESLPQFCNSDGEDKKSCKKGQPWVTIEIVCIIWFTLEYLVRLISSPQKIAFLKSFLNIIDLIAILPYYITLPMDSATGSSFTVLRVIRLVRVFRIFKLSRHSKGLQILGQTLKASMRELGMLIFFMIIVIVLFSSAIYYAESDESETFFHSIPSAFWWSVVTMTTVGYGDMYPKTALGKLVGTVCALSGVLTIALPVPVIVSNFTYFYRSEHEYREFEA…	VVINVSGLRFETYLSTLEKYPNTLLGKRKPFFDNQMNEYFFDRNRSAFEAILGFYQNDGSLYRPVPVRIIAREIKFFQLRLAWQLFEHADSSVYARVLAFWSVSVILLSIVTFCLESLTIEIVCIIWFTLEYLVRLISSPQKIAFLKSFLNIIDLIAILPYYITLPLRVIRLVRVFRIFKLSRHSKGLQILGQTLKASMRELGMLIFFMIIVIVLFSSAIYYAEFHSIPSAFWWSVVTMTTVGYGDMYPKTALGKLVGTVCALSG-VLTIALPVPVIVSN
	Rmue_Shak_g1977.t1	RmShak6a	MADDTDVMEHIRFPPSREFRKVQIYHPPVKFIINVSGMRFETYKHTVEQLPKSVLGSAVKRDKFWDTTNQEYFFDRNRTCFEAILTYYQTRGILIRPATVPMNVFVNEIKFFQLGQEALWKATEGYDGLEEKHEKPTNTFQCRVWELFEYPDTSRAARFVAIVSITVILLSVVLFCIETLPSFQEKMRPNSTGIASEENDKEQYKKGPFIIEAICICWFTLEYVIRFLSSPNKWKFFISMLNIIDLIAIIPFYIGIAMANTNNDVSSLAILRVVRLVRVFRIFKLSRYSRGLQILGHTLRASVKELGLLLFFLCVGIILFSSAIYYAELGSNDKFVSIPDSFWWSIITMTTVGYGDYVPVTGVGKIVGCFCAITGVLFIALPVPVIVSNFAYYYSKERN…	FIINVSGMRFETYKHTVEQLPKSVLGKRDKFWDTTNQEYFFDRNRTCFEAILTYYQTRGILIRPVPMNVFVNEIKFFQLCRVWELFEYPDTSRAARFVAIVSITVILLSVVLFCIETLIIEAICICWFTLEYVIRFLSSPNKWKFFISMLNIIDLIAIIPFYIGIALRVVRLVRVFRIFKLSRYSRGLQILGHTLRASVKELGLLLFFLCVGIILFSSAIYYAEFVSIPDSFWWSIITMTTVGYGDYVPVTGVGKIVGCFCAITG-VLFIALPVPVIVSN
	Rmue_Shak_g786.t1	RmShak6b	MVYMFEEISLRNDAVPISRHERVVFNVCGAKYEILESTLQRYPKTLLANRERRRTLFWDEEKKEYFLDRNRTCFKAVLTFYHSCGCLTQPEGIPDSFFNSEMQFYGLRKQKKKRERLEPSNQLQKRLWNLFDNPASSNAARVLAWFSCLTVLLSIALFCVETLPNFQNEQGAIRRKEKNIFLIIEAFCISWFTVEYIVRLLSSPAKGRFLVEWLNIIDLVAILPFFLTLALDNRSSSVTSMAVIRAIRLVRVFRIFKLSRYSEGLKILGKTLKASLTELGLLLFFLAVGVVLFSSAVYYAEYEENKETFTSIPHSFWWAIVTMTTVGYGDMYPITLPGKIVGTLCAFCGILAIALPVPVIVANFEHFYNNQSEEVDLDTNKKESRFKQLQKFFRRVRKQ…	VVFNVCGAKYEILESTLQRYPKTLLARRTLFWDEEKKEYFLDRNRTCFKAVLTFYHSCGCLTQPIPDSFFNSEMQFYGLKRLWNLFDNPASSNAARVLAWFSCLTVLLSIALFCVETLIIEAFCISWFTVEYIVRLLSSPAKGRFLVEWLNIIDLVAILPFFLTLAIRAIRLVRVFRIFKLSRYSEGLKILGKTLKASLTELGLLLFFLAVGVVLFSSAVYYAEFTSIPHSFWWAIVTMTTVGYGDMYPITLPGKIVGTLCAFCG-ILAIALPVPVIVAN
	Rmue_Shak_g787.t1	RmShak6c	MSNTQDMNDNDGCITTSPTTATAAAVAAASLLVRNGPNGKANQKERIIVNICGAKYEVLESTIQRYPNTLLADHERRSYYWDEEKKEYFFDRNRVCFESVLTYYQSGGFLLRPPHVPDILFIRELEFYDLGEDVIKTVKGENVIAAPKKPLPTNTLQGTIWSLFEYPDTSNGARGIALFSCAIVLLSIVLFCLETLPQFQEKDKNGKTKNYDIFFTIEAVCIAWFTLEYIVRFLSSPSKCKFLIEVLNIIDLVAILPFFISFGLSEQNSNVSSMAVLRAVRLVRVFRIFKLSRYSTGLQILGMTLRASMGELGLLVFFLTVGVVLFSSAVYYAEIDDEDGLFESIPHSFWWAIVTMTTVGYGDMYPKTFGGKIIGCLCACTGILAIALPVPVIVSNFEH…	VAFNICGEKFEVLESTLQRYPNTLLGKRSRYWDTDEHEVFLDRNRACFESVLTYYQTNGILIKPIPDVVFLQEVQFYELRKVWDLFENPETSKAARTIAWLSCTIVLVSIVLFCVETLTLEAVCIAWFTFEYLVRLCSSPNKWRFVREPLNVIDLVAILPFFMAFALRAVRLVRVFRIFKLSRYSTGLQILGMTLRASLSELGLLVFFLSVGVVLFASAIYYAEFHSIPHSFWWAIVTMTTVGYGDMYPTTLAGKIIGSACACTG-ILAIALPVPVIVAN
	Rmue_Shak_g787.t1_2	RmShak6d	MQLANLNKRNSPTSYGRSGMEQNIIYNNRRTPAPSQESVQQPLMSVQNSLIGSTLNTSTNSIGFVAGTPTKGTFTTIKEPFNDVRVAFNICGEKFEVLESTLQRYPNTLLGDAKKRSRYWDTDEHEVFLDRNRACFESVLTYYQTNGILIKPTNIPDVVFLQEVQFYELGEDVCQKVKGIEEETDDIENKEKMTPENQFQRKVWDLFENPETSKAARTIAWLSCTIVLVSIVLFCVETLPQFRHEKEETSQSTEIFFTLEAVCIAWFTFEYLVRLCSSPNKWRFVREPLNVIDLVAILPFFMAFALNSQDSSVSSMAILRAVRLVRVFRIFKLSRYSTGLQILGMTLRASLSELGLLVFFLSVGVVLFASAIYYAEMNVDGGEFHSIPHSFWWAIVTMT…	IIVNICGAKYEVLESTIQRYPNTLLARRSYYWDEEKKEYFFDRNRVCFESVLTYYQSGGFLLRPVPDILFIRELEFYDLGTIWSLFEYPDTSNGARGIALFSCAIVLLSIVLFCLETLTIEAVCIAWFTLEYIVRFLSSPSKCKFLIEVLNIIDLVAILPFFISFGLRAVRLVRVFRIFKLSRYSTGLQILGMTLRASMGELGLLVFFLTVGVVLFSSAVYYAEFESIPHSFWWAIVTMTTVGYGDMYPKTFGGKIIGCLCACTG-ILAIALPVPVIVSN
	Rmue_Shak_g8328.t1	RmShakR4	MSYHNDRVVINISGVIYETYLTTLARFPHTLLGCSEKRKQYYDDSAKQYFFNRNRKGFEAILYYYQSKGRLSRPPDMPFDVFKDEVEFFELGRDALDDLFRKEGYIVDSPRPMPKNEFQKKVWRCLEYPDTSKSANVLTVVSLSIIIVSVFFAVIMTVYNNHTNDNIDVNNNKSEKRQQLWFADGQIWFLIEVILNSLFAIEYTLRLAFSPNKRNFVKAPLNIIDLLAFLPYMVVLAYGGSVHTSVVSVFHILRIIRIFRIFKISRYSRRLKVIGYCLLESVQDLGLFLVCLIIIIILASSLLHYIEGDEENSPFQSIPSTFWFIIQTISTIGYGDVIPMSFPGRLATSVVAVFGVITLALPILSFVARFNTLYSQNVDMKYLQ	VVINISGVIYETYLTTLARFPHTLLGKRKQYYDDSAKQYFFNRNRKGFEAILYYYQSKGRLSRPMPFDVFKDEVEFFELKKVWRCLEYPDTSKSANVLTVVSLSIIIVSVFFAVIMTVLIEVILNSLFAIEYTLRLAFSPNKRNFVKAPLNIIDLLAFLPYMVVLAFHILRIIRIFRIFKISRYSRRLKVIGYCLLESVQDLGLFLVCLIIIIILASSLLHYIEFQSIPSTFWFIIQTISTIGYGDVIPMSFPGRLATSVVAVFG-VITLALPILSFVAR
	Rmue_Shak_g18565.t1	RmShakR6	MDGLPATRPHDLESDYFSDRLKINISGAIYETRERTLARYPESLLGDPTKRQPYYCPHNQAYFFNRHRKAFESILYYYQSGGRLVLPRDIPLRLFFEEVEFFGLGDDALCLVSKGLFAGKRKMILENTTPSQPIQNWLWEMLERPESSTHAKVLSIFCIIMIVLSIILSCLTTAKFFQEQYCVKNCNEVDRKCCKYSQKPIKSMVILDLFCYIWFLLEYVCRLLSAPSKKHFFLSFLNFIDVIVVVPFFITYFINMRQETNIASSVRLLSLARIFRLARIVKLARYSHALRVLGSTLKASLHELKMMMMFLFMAVIVSSCTVYLAELKTHKTTIHSIPDAFWWAITTITTVGYGDIYPISASGKFVGSVCTIIGALAFSLPVIVFATNFRACYKTDTSI…	LKINISGAIYETRERTLARYPESLLGKRQPYYCPHNQAYFFNRHRKAFESILYYYQSGGRLVLPIPLRLFFEEVEFFGLNWLWEMLERPESSTHAKVLSIFCIIMIVLSIILSCLTTAILDLFCYIWFLLEYVCRLLSAPSKKHFFLSFLNFIDVIVVVPFFITYFLSLARIFRLARIVKLARYSHALRVLGSTLKASLHELKMMMMFLFMAVIVSSCTVYLAEIHSIPDAFWWAITTITTVGYGDIYPISASGKFVGSVCTIIG-ALAFSLPVIVFATN
	Rmue_Shak_g12040.t1	RmShakR8	MYTTSFSTLGRLVDAGSRRSSFHLQLNDRGGIQPMDSSERFQAISQTFVSGRRVRISIRGEMFETFEETLMRFPDTLLGSRRKRRYYDYEKDAYVFNARDKFAFNAILFFYQSGGILSRPNDVDFKIFAAELEFFEMTTYCPDCWTLKTVQVELPSRPWCQTLWLLFENPRQSWLSWIVSWISFSCILIITFLFCLETTEIGHLWLCIQNERSRVTVDRAAFCRQRTPWFAIDTLIISWFFFEYFARLITAPDKVKFMLSFLGLIDLLSLIPYFGILILEAHNDGTTDNSHSVGTFLRMLRLVRVLRVLKLAHHIEALRLLGYTIHQCLYLLVGLMLLVAIITVSLSSSIYMTEKLDPKSQINDTLDAAWFVVITLTNVGYGDMVPVTPLGKVLGSIAA…	VRISIRGEMFETFEETLMRFPDTLLGRKRRYYDYEKDAYVFNRDKFAFNAILFFYQSGGILSRPVDFKIFAAELEFFEMQTLWLLFENPRQSWLSWIVSWISFSCILIITFLFCLETTAIDTLIISWFFFEYFARLITAPDKVKFMLSFLGLIDLLSLIPYFGILILRMLRLVRVLRVLKLAHHIEALRLLGYTIHQCLYLLVGLMLLVAIITVSLSSSIYMTEINDTLDAAWFVVITLTNVGYGDMVPVTPLGKVLGSIAAMLGILVVFILPAPVLLNQ
	Rmue_Shak_g12038.t1	RmShakR9	MLQAATDTGLIGDNDHARNPIHLKTSSARREQCKYIHPSSKRVILNVSGVRYETYEETLNHFPDTLLGSSEKRDQFYNHLTKEYTFPRCKRAFDSILFYYQSHGILSRPDTISIQDFDEELHFFEIANPDPVAEMFHEEELIERIPVAITFRQRMWNELEYPQHSRLARVIGLFSLLVIIFSVVIFCMETVKSLRRHQDSGLWFIMETVCVSWFITEYLCRIYSAPLRCKFICSTMGLVDLMAILPYVITVTFKEELDDVKSFLVMRALRLFRVARMFKLSRYSVGFKILLQTIINSVEQMKTILFCTSIAVLMFGSIVYVCEGNSGQFTSIPQSMWWAVQTMSSVGYGEIVPITPLGRFVGSLCAVCGILLFCLPTPILVANFLKQFHLH	VILNVSGVRYETYEETLNHFPDTLLGKRDQFYNHLTKEYTFPRCKRAFDSILFYYQSHGILSRPISIQDFDEELHFFEIQRMWNELEYPQHSRLARVIGLFSLLVIIFSVVIFCMETVIMETVCVSWFITEYLCRIYSAPLRCKFICSTMGLVDLMAILPYVITVTMRALRLFRVARMFKLSRYSVGFKILLQTIINSVEQMKTILFCTSIAVLMFGSIVYVCEFTSIPQSMWWAVQTMSSVGYGEIVPITPLGRFVGSLCAVCG-ILLFCLPTPILVAN
	Rmue_Shak_g21802.t1	RmShakR10/11	MNYAVNSASTVNYPRRRSCSPAFFTRVQLPSLPTPIRRITIKVGGERFQTYEETLARYPTSLLGSVDSRAKYYDNARQELLFPECNKHAFNAILFFYQARILSRPEDVPSETFAREVKFFGLTEFADDVPKDAGDVTEVTSAVNRDGSYRGKIWYFLEHSKTKRASYFAKLNLLLLFAWIILQCAQTQLDVSGKPSMWASTTTCSGCLLALDIFFVIWFTVDYVAHALTAPALHKYVSSAGGLVDFFTIFPYYLALATRDSRALRGITFLRIFKLLKGTRYSSGLRILVKSLTSSASDLPMWLLLMLIHIVFFASIVFYVEWGTGNPQFTNIPDTMWFIVITMCAVGYGDVVPQSILGKFMTAIAAISGIVIVFCIPAPTLKKNFMRFNEEYKQRKKLK…	ITIKVGGERFQTYEETLARYPTSLLGSRAKYYDNARQELLFECNKHAFNAILFFYQA-RILSRPVPSETFAREVKFFGLGKIWYFLEHSKT-KRASYFAKLNLLLLFAWIILQCAQTQALDIFFVIWFTVDYVAHALTAPALHKYVSSAGGLVDFFTIFPYYLALALRGITFLRIFKLLKGTRYSSGLRILVKSLTSSASDLPMWLLLMLIHIVFFASIVFYVEFTNIPDTMWFIVITMCAVGYGDVVPQSILGKFMTAIAAISGIVIVFCIPAPTLKKN
	Rmue_Shak_g9785.t1	RmShakR12a	MHSVATRAYKRQTSSRSLNANTAICDDDVFASPRKNKQVIQRNYSKAPDTTYHQTKHRLKFKVAGTLFETYQHTLEQFPDTTLGSPLLRQEYYNPSEDLYILPCDKFAFDAILFYYQSNGILSRPETVAGDVFQNELRFFRIKDHRFPCISEEDPTASSFHEGDTFKGKIWLLLEHPESSLLAKLLSYITIFLILVSVSAYILETLPEFATTADQSNNMKGSIDDFHTLWFYLETVCMAWFTIEYLLRIIFAPNCIKFIKSPFGLLDFIAIFPYYTKLIVEDYGGVSYLVIVRLIRIIKSLRLLKISRYYAGLQVFGRAVHDCRGKLRALGMCLMICVILFSSFLFYAEHGKDSTQFRSIPDTFWYTVITMVTVGYGDVTPKTLLGKILGGYCAVVGVI…	LKFKVAGTLFETYQHTLEQFPDTTLGLRQEYYNPSEDLYILPCDKFAFDAILFYYQSNGILSRPVAGDVFQNELRFFRIGKIWLLLEHPESSLLAKLLSYITIFLILVSVSAYILETLYLETVCMAWFTIEYLLRIIFAPNCIKFIKSPFGLLDFIAIFPYYTKLIVRLIRIIKSLRLLKISRYYAGLQVFGRAVHDCRGKLRALGMCLMICVILFSSFLFYAEFRSIPDTFWYTVITMVTVGYGDVTPKTLLGKILGGYCAVVGVIILYCFPTPIVIIH
	Rmue_Shak_g9786.t1	RmShakR12b	MYSSITIDDGATKCRHGNELGLTNKKRLRINVGGLTFETFQSTVERFPDTLLGCYEKRMKFYDPVKDEYRFDRDKHTFDAILFYYQSKGILCRPEHIPSRLFKEELRFYEIHDMRFPFLEKVLKKTRESDKKVNSCREKLWQILENPDFNIVAKYLSFISLSIIILSIITYCLETVKFFQHEKIINNAYDYFFILECVWVSWFTLELILRLFVAPNIIGFFFSPYGFIDTVAIIPFFVTLCISSGGEPTSFAVIRVLRITRCLRLLKLTRYHSTAPIIAAAIRDCQGNLRTLALCTFITVFLFSSSIYYVEEFGEEESQFQSIPDTFYYTIITMVTVGYGDYVPRTVLGRILGSFCSFSGIIVLYCLPTPIIVMRFIQLYREHVLNEMERTGRSAGFIK…	LRINVGGLTFETFQSTVERFPDTLLGKRMKFYDPVKDEYRFDRDKHTFDAILFYYQSKGILCRPIPSRLFKEELRFYEIEKLWQILENPDFNIVAKYLSFISLSIIILSIITYCLETVILECVWVSWFTLELILRLFVAPNIIGFFFSPYGFIDTVAIIPFFVTLCIRVLRITRCLRLLKLTRYHSTAPIIAAAIRDCQGNLRTLALCTFITVFLFSSSIYYVEFQSIPDTFYYTIITMVTVGYGDYVPRTVLGRILGSFCSFSGIIVLYCLPTPIIVMR
	Rmue_Shak_jcf7180000021719	RmShakR13	MKAIWGYTASHTNQNGSSGEHRLFKNERLSRDKQVIRYYRPKSRDVKQRDRTVSDFAGHTTTSQRQKVLFNIRGHLYETFSDTLARFPDTLLGSSDKRHDYFDEENQQYLFHQRNVSSFDAILFYYQSNGILCRPADVDKQTFYNELRFFQLDEKVINLFLRSEGLTVQTDAEAHKKGGEIWQLLESPGNSFGANIFAVFSVAIILLSIVVYCGETLPNIRGSPNKRYVFNLLEIFCITWFTLEYVLRMCFAPERKQFCLSAIGVIDALTMLPFYTLLAIDEAMTEQDHGSLCCITGTLKLLRVTRIFKLSRYVQGMNTLGQTLIMSARELCFLVLCLLVLSVLFASIIYFTDNTTMSAEIQSVPDGLWFAIISLTCVGYGDIVPVTELGKLSAGICVL…	VLFNIRGHLYETFSDTLARFPDTLLGKRHDYFDEENQQYLFQRNVSSFDAILFYYQSNGILCRPVDKQTFYNELRFFQLGEIWQLLESPGNSFGANIFAVFSVAIILLSIVVYCGETLLLEIFCITWFTLEYVLRMCFAPERKQFCLSAIGVIDALTMLPFYTLLATGTLKLLRVTRIFKLSRYVQGMNTLGQTLIMSARELCFLVLCLLVLSVLFASIIYFTDIQSVPDGLWFAIISLTCVGYGDIVPVTELGKLSAGICVLAG-VVVISIPIPIIVRN
	Rmue_Shak_g7326.t1	RmShakR14	MSSVIAGSAATMLTTNIHPYVNISNHVPPFTTIHCSSEVIGKSCSSTILSSLQHHDDGTQLEAMGSNITLKKVTINISGTLFETFEATLYRYPQTLLGCVEKRNQYYNHDTKQYCFERDKHVFNAILYYYQSGGKLIRPYDVLEETFLDDLLFFEIDPWDVTDLEYGCENFTKPKKHNAASSEVSIVEQHGKSDRFLAFPSIFFVVLYLLIMFVWSEQVDNRTASDFNLKKDDPLIIFRLMCAIWFLLEFMIRFFTSSSRCLYICSFMAFIDILSVVSTTSQVIIHHINIEWLSLSMVNFLKALSFLTILKLSRSSHGLRLFGQTLKDCSGQLLLSLYCVGICLLFHATLIYYIEYPENEGFTSIADAFWYVTITLTTVGYGDIVPKTLLGKLVGAVCS…	VTINISGTLFETFEATLYRYPQTLLGKRNQYYNHDTKQYCFERDKHVFNAILYYYQSGGKLIRPVLEETFLDDLLFFEISSEVSIVEQHG--KSDRFLAFPSIFFVVLYLLIMFVWSEIFRLMCAIWFLLEFMIRFFTSSSRCLYICSFMAFIDILSVVSTTSQVIVNFLKALSFLTILKLSRSSHGLRLFGQTLKDCSGQLLLSLYCVGICLLFHATLIYYIEFTSIADAFWYVTITLTTVGYGDIVPKTLLGKLVGAVCSVVGVTIVMAWSATIFVSY
	Rmue_Shaw_g20665.t1	RmShaw1	MEDETAMTAGNEESFEKNGEDSGRGSDPDSLEQARGVTPVKTRKQRVKINVGGQIHETYKTTLKNIPDTRLSWITETSGQSVDYDERSDEYFFDRHPAVFSAVLNYYRTGKLHAPLDVCGPLYEEELDFWGIDDQQVESCCWLTYRQHRDAQETLKAFEGIEFQNDFEDEDTGTDGFNVAEDRSQGLSFWERYQPRIWLVMDEPQSSRLATVIGYTSLAFIILSVFVVCLESIEFFAADNDAYVALFAIEGVCVVWFTFELIIRFTFCPEKKVFLKQIMNWIDFIAILPFYISLGLSSKSTNGSEDNAEVKILLVLRLIRIFRIFKLSRHSTDLQILGHTLKASIRELILLIFFLLIAVVIFSSIIYYVEKDVDGTKFYNIPSAAWWAIVTMTTVGYGD…	VKINVGGQIHETYKTTLKNIPDTRLSGQSVDYDERSDEYFFDRHPAVFSAVLNYYRT-GKLHAPVCGPLYEEELDFWGIPRIWLVMDEPQSSRLATVIGYTSLAFIILSVFVVCLESIAIEGVCVVWFTFELIIRFTFCPEKKVFLKQIMNWIDFIAILPFYISLGLLVLRLIRIFRIFKLSRHSTDLQILGHTLKASIRELILLIFFLLIAVVIFSSIIYYVEFYNIPSAAWWAIVTMTTVGYGDVVPVTVLGKIVGSFCAISG-VLMIALPVPVIVNN
	Rmue_Shaw_g6918.t1	RmShaw2	MDVGIRDKVILNVGGIRHETYVSTLRNIPDTRLYSLTKNNPTQLPEFDPTLGEFFFDRHPLVFAQILNYYRTGKLHCPSDVCGPLFEDELAFWGLEDAGIETCCWMNFKKHGEAQANLSSFDKLVEETTSEHENSFLDEAGEQQGSTTRRNYRQFWKKCQPKIWIAMEEPSSSLTAKIITITTMLLIIASVVVTCLETVEYFSYKNSVQQMFLKVIESICIVWFTIEFAIRVIVCPSKRDFMKQIMNWLDLAAIIPFYVQLFLVNTHDYETVVALRVTRLIRVFRVFKLCRHSYSLQILGHTLRSSLSELFLLGFFLTIGIIVFSSLIYYAESDAENTKFTSIPASFWWAVITMTTVGYGDFVPTTWLGRAVGTCCAICGVLTVALPIPVIVSNFSLYY…	VILNVGGIRHETYVSTLRNIPDTRLYTQLPEFDPTLGEFFFDRHPLVFAQILNYYRT-GKLHCPVCGPLFEDELAFWGLPKIWIAMEEPSSSLTAKIITITTMLLIIASVVVTCLETVVIESICIVWFTIEFAIRVIVCPSKRDFMKQIMNWLDLAAIIPFYVQLFLRVTRLIRVFRVFKLCRHSYSLQILGHTLRSSLSELFLLGFFLTIGIIVFSSLIYYAEFTSIPASFWWAVITMTTVGYGDFVPTTWLGRAVGTCCAICG-VLTVALPIPVIVSN
	Rmue_Shaw_g3459.t1	RmShawR1	MNSNLGPETSSNVNERVVLNVGGQRFHTYLGTLKTVPHTRLCWIAERHPFSSEYDVDLGEYFFDRHSGIFREVLNYYRTGKLHYPTNICALQYSEELTFWGINSQNMESCCWVRFQSSIKNDKSLKSYEGEAENCTTSGVKRFHRTATTNSKVTKLIWKKYRNLIWEIVDRPNASKISKAYLIVSSVFILLMLMQFCLGTISSINNDAKNMYILKKLFEASSIFFTLDFLVRVLFCPNKLIFVKNPLNWVDLVTVIPFYVSFFSDNDAVTWFLPLKLLRVYRLFSLSDAFQIMLRAVFASLNELVLGLGTIIIPVLLFSCYIYLAERNENPRMFSNVPESFWWAVVTMTTLGYGDKVPSTALGKAIGIACALCGVVLIALPISVIGNNFYLHYTQARTR…	VVLNVGGQRFHTYLGTLKTVPHTRLCPFSSEYDVDLGEYFFDRHSGIFREVLNYYRT-GKLHYPICALQYSEELTFWGINLIWEIVDRPNASKISKAYLIVSSVFILLMLMQFCLGTILFEASSI-FFTLDFLVRVLFCPNKLIFVKNPLNWVDLVTVIPFYVSFFVTWFLPLKLLRVYRLFSLSDAFQIMLRAVFASLNELVLGLGTIIIPVLLFSCYIYLAEFSNVPESFWWAVVTMTTLGYGDKVPSTALGKAIGIACALCG-VVLIALPISVIGNN
	Rmue_Shaw_g21510.t1	RmShawR2	MSEEDNQGCRITKNRLVLNVGGKRFEPYRSTLSNHPDMPLAWITHNKDHLDYDPETGEYFFDRHPMVFTQILNYFQTGKLHCPKGMCGPCFQDELSYWGIYERQMESCCWPDYTSYREAQENLKALDLQPKISIDRLNDNTTFERSTNQSSFWNTYKPVVWEILDEPYSSLTAKVMHILSLQKGLGDVIIRGLQLAFTHFRGDFSFFQSSENTPRLALLIIEGICTAWFSTEFILRLTLCPSLRDFVFLYQNWLDLLAIIAAYFIILEFDHFIIDILTTIRIFRIIRYRKLLYDLHIIGKTFRASWNLFLLLLFLLIVPVIVCSSALFYTEKLYGEPISKSQFTSIPASVWWGLVTVTTVGYGDLEVTSFPGKIFGVFCALCGVLLVAMSASIAGSTFA…	LVLNVGGKRFEPYRSTLSNHPDMPLAKDHLDYDPETGEYFFDRHPMVFTQILNYFQT-GKLHCPMCGPCFQDELSYWGIPVVWEILDEPYSSLTAKVMHILSLQKGLGDVIIRGLQLAIIEGICTAWFSTEFILRLTLCPSLRDFVFLYQNWLDLLAIIAAYFIILIDILTTIRIFRIIRYRKLLYDLHIIGKTFRASWNLFLLLLFLLIVPVIVCSSALFYTEFTSIPASVWWGLVTVTTVGYGDLEVTSFPGKIFGVFCALCG-VLLVAMSASIAGST
	Rmue_Shaw_jcf7180000021644	RmShawR3	MTRVQEHHSEISPQRFGSEEMDRVVLNVGGQRHETYLSTIGHLSDTRLYWVIESAVKSPDYDPETSEIFFDRHPGVFSQILNYYRTGKLHCPTDVCGPLFEQELSYWGIDEKEMEPCCWANYTQHRDAEENLKNVLYESTSEDAVADSSLVAHSSERMMLWRRFQPPVWAMLDESRSSKRAKIFSVISVGFIILSVALFCVNTLPELKLNEQWSTGSTIVERICGIFFTIEFILRVVFCPNKRMFALKWTTWVDFFAVIPFYLKLFITDADSFLNILLVFRLLRLLRFFRLIYGLQVLSHTLKASSYELILLLFMLFIPVVIFSSIMFFIEVNLDKGNTKFRSIPHSFWWSLITITTVGYGDMHPVSWPGKVVGCMCAICGVLIVALPVSIIGGNFSLF…	VVLNVGGQRHETYLSTIGHLSDTRLYVKSPDYDPETSEIFFDRHPGVFSQILNYYRT-GKLHCPVCGPLFEQELSYWGIPPVWAMLDESRSSKRAKIFSVISVGFIILSVALFCVNTLIVERICGIFFTIEFILRVVFCPNKRMFALKWTTWVDFFAVIPFYLKLFLNILLVFRLLRLLRFFRLIYGLQVLSHTLKASSYELILLLFMLFIPVVIFSSIMFFIEFRSIPHSFWWSLITITTVGYGDMHPVSWPGKVVGCMCAICG-VLIVALPVSIIGGN
	Rmue_Shaw_g22731.t1	RmShawR6	MAAENDVVLTQPCLEMQSLFEENDDMERKAKDESGRIIINVGGQRHETYLTTLRNYPDTRLYWITEQHNSSTKSPEYNAEKNEYFFDRHPGVFSHIVNYYRTGKLHCPLDVCGPLFEEELSFWGIDEGQVELCCWENYKQHKEKQEKLKYFATLEESVLSDDNDDDLYGTWPTIKKKGLELLEKPSSSLVAKVITIVSLITFLVMVVQFCLASLKTFRYNEKRRNILSAIRIFSATWFTMELSLRCLFSTSLLAHFKKVLNWLDLMSVCALVIHVKIHHNSGDNDISPFEMIMFLKALRLSKLLTFSFVIEVLANTLKASSRELCLLTIIVLFQAFTFSSALFFIERDNVNSKFESVPHSLWWAIITMTTVGYGDIKPTTWGGQILGCGCALCGVLVIA…	IIINVGGQRHETYLTTLRNYPDTRLYTKSPEYNAEKNEYFFDRHPGVFSHIVNYYRT-GKLHCPVCGPLFEEELSFWGIKKGLELLEKPSSSLVAKVITIVSLITFLVMVVQFCLASLAIRIFSATWFTMELSLRCLFSTSLLAHFKKVLNWLDLMSVCALVIHVKFEMIMFLKALRLSKLLTFSFVIEVLANTLKASSRELCLLTIIVLFQAFTFSSALFFIEFESVPHSLWWAIITMTTVGYGDIKPTTWGGQILGCGCALCG-VLVIALPVSVVATN
	Rmue_Shaw_g20259.t1	RmShawR7a	MSFRLLQSSDTEASGENTDFKVILNVGGQRHETHLSTLNNFTDTRLTWISEQIKLDPRPNREFFFDRHPGLFSHILNYFRTGKLHAPRDICGPMFAEELSYWGINPKLIEPCCWSYYDEHNELEEKLQGFGALDKDSVAESVRDEDEDDDFDDISEENPEFENRSEQKCHEPLQKCFRKYCKSIWRLLENPYSSTLAWIISFISLILTFLVVILFCISTLEHFENKQRSKIVYSLEKASISWFTFEFIIRVVACPKKMAFLQTKQTWVDILAIIPFYLALIFPDSEEVIALKLLYVLRLYRAFRAFRFSYVLQVFIQTIKGSFRELFLLIFIFTILVITYGSLAYYAEKSKQRNKFSSIPASFWWSLITMTTVGYGEITPETFWGKLVGCACALSGVLM…	VILNVGGQRHETHLSTLNNFTDTRLTLDPR----PNREFFFDRHPGLFSHILNYFRT-GKLHAPICGPMFAEELSYWGIKSIWRLLENPYSSTLAWIISFISLILTFLVVILFCISTLSLEKASISWFTFEFIIRVVACPKKMAFLQTKQTWVDILAIIPFYLALILKLLYVLRLYRAFRAFRFSYVLQVFIQTIKGSFRELFLLIFIFTILVITYGSLAYYAEFSSIPASFWWSLITMTTVGYGEITPETFWGKLVGCACALSG-VLMMALPVSVVASN
	Rmue_Shaw_g20260.t1	RmShawR7b	MSLARDEQDEVRVILNVGGQKHETFLGTLENFPDTRLAWISEQLRNNPTREREFFFDRHPSLFAHILNYFRTGKLHVPRDICGPMFEQELAFWGIDSKEIEHCCWAYYDEHNELEKTWGQFLSAAAHTDTLSERDESELLSADECTHDCNQDISSRNNLRKKWRSAKKRIWKALEDPYSSKIAWTINLISVILSILVMLLFCLSSLPAFVDKSTESYKVTFGLECFVIAFFTLELTMRLVTAPKLRKLLTEKSIWIDLFSIIPFFITLAFPDNHSLRILKVMYVLRLYKAFEAFRFSYVLQVFIQTITGSIKELLLLLFICSILVISFGALAYYAEHNNKNPGFQNIPASFWWSLITMTTVGYGDVSPDTVGGKIVGCACAISGVLLLALPTSIVTTNF…	VILNVGGQKHETFLGTLENFPDTRLANNPT----REREFFFDRHPSLFAHILNYFRT-GKLHVPICGPMFEQELAFWGIKRIWKALEDPYSSKIAWTINLISVILSILVMLLFCLSSLGLECFVIAFFTLELTMRLVTAPKLRKLLTEKSIWIDLFSIIPFFITLALKVMYVLRLYKAFEAFRFSYVLQVFIQTITGSIKELLLLLFICSILVISFGALAYYAEFQNIPASFWWSLITMTTVGYGDVSPDTVGGKIVGCACAISG-VLLLALPTSIVTTN
	Rmue_Shaw_jcf7180000028556	RmShawR8	MQGSEKFCFTDMKNEGAIPSKGRDADRIVINVGGHKHETHLSTLKNFPDTRLAWMATRLAKPCHSTKNEGPVEYFFDRHPGVFVHILNYYRTGKLHCPTDVCGPVFEEELNFWGIDELQMEPCCWSTYTRHRDAIAFEKVFTATGTQQDDQSDDEQSFAGKKDRRFPYKSWRKSIWDSLEKPYSSKIAQMLALISLIVIITSVVTFCLETVPSLGTYRSTFQSLDYLYCAIFTIDFVLRVFTCPDLRGFFRSTLTWCDIASVIPFYTDMLFTVEFFNVVLVVRLFRIFRLFRFFRFMSGMQVIGHTLRASARELILLVLILLIPMVIFSSVLFYAEQAFDGDSRFRSIPHTFWWAVITMTTVGYGDIVPLTNVGRVVGIMCACFGVLIVALPVSVIGSN…	IVINVGGHKHETHLSTLKNFPDTRLAAKPCHSTKNEGEYFFDRHPGVFVHILNYYRT-GKLHCPVCGPVFEEELNFWGIKSIWDSLEKPYSSKIAQMLALISLIVIITSVVTFCLETVSLDYLYCAIFTIDFVLRVFTCPDLRGFFRSTLTWCDIASVIPFYTDMLVLVVRLFRIFRLFRFFRFMSGMQVIGHTLRASARELILLVLILLIPMVIFSSVLFYAEFRSIPHTFWWAVITMTTVGYGDIVPLTNVGRVVGIMCACFG-VLIVALPVSVIGSN
	Rmue_Shaw_g9614.t1	RmShawR10	MDMSIRMSEMGTEAKGSRKDRIILNVGGVRHETFKSTLKNFPDTRLAWITGRDNMSGYYDEEKDEYFFDRHPGVFQQIMNFYRTGKLHCPSDVCGPLFEDELNYWGIDEKQMESCCWSNYTLHREAQENLKVFNGIEFEDAEEEEPENTDEWEANNEHRSSNTPKWQRWRGFVTTREFYILLLPQQPEKYDELNKIYIWVSLAFVVVSVLSLCAATDQNVGDNDVVIKVIDMVCGIWFTAEFLLRCATCPDFVEFLKQILNWVDFVAVIPFYLQQVFGESIIIDILLLVRMLRLFRFFKMSLGLQILKHTLVASFKEVVLLCLLVLIPVLIFAGILHLCEKNVDATKFKSIPEALWWAIITVTTVGYGDMAPLTTQGKIFGSICAAVSLLISAFPISII…	IILNVGGVRHETFKSTLKNFPDTRLANMSGYYDEEKDEYFFDRHPGVFQQIMNFYRT-GKLHCPVCGPLFEDELNYWGIRGFVTTREFYILLELNKIYIWVSLAFVVVSVLSLCAATDVIDMVCGIWFTAEFLLRCATCPDFVEFLKQILNWVDFVAVIPFYLQQVIDILLLVRMLRLFRFFKMSLGLQILKHTLVASFKEVVLLCLLVLIPVLIFAGILHLCEFKSIPEALWWAIITVTTVGYGDMAPLTTQGKIFGSICAAVS-LLISAFPISIIGAN
	Rmue_Shal_g21597.t1	RmShal1	MAADVGAWLPFVRAAAVGWAPLAQTPMPPPPEPQREDDKIIINVSGRKFETWRNTLERYPQTLLGGDEKEYFHEPDTNEYFFDRDPDLFRHVLNYYRNGKLHYPRGECVSSFEDELQFFGISEDYVHDCCWEDFSERKRECIERVFEDKAEEEEEVDNAELKIRERLWVAFQNPESSKVATFMYYVTGFFIALSVLSTIVETLPCTDTQNCGTAHKDIFFGMESACVIVFTVEYLARLFAAPERFKFARDLLSVIDVVAILPYYAGLFVPGNSISGAFVTLRVFRIFRIFKFSRHSKGLRILGYTLKSCASELGFLLFSLSMAIIIFATIVYYVEKNEKNTKFTSIPASFWYTIVTMTTLGYGDMVPETVFGKIVGSLCSLSGVLVIALPVPVIVSNFS…	IIINVSGRKFETWRNTLERYPQTLLGEKEYFHEPDTNEYFFDRDPDLFRHVLNYYRN-GKLHYPECVSSFEDELQFFGIERLWVAFQNPESSKVATFMYYVTGFFIALSVLSTIVETLGMESACVIVFTVEYLARLFAAPERFKFARDLLSVIDVVAILPYYAGLFFVTLRVFRIFRIFKFSRHSKGLRILGYTLKSCASELGFLLFSLSMAIIIFATIVYYVEFTSIPASFWYTIVTMTTLGYGDMVPETVFGKIVGSLCSLSG-VLVIALPVPVIVSN
	Rmue_Shal_g21601.t1	RmShal2	MCHISCDRKKPCQRVAYNQRRRSYVKTSSGGSLSDYSYLVINVSGRRFKTEEQTLEKYPDTLLGGKRRHYYYDLKKQEFFFDRDPDIFSYILKFYHTGKIHYPENECCDLFESELRYFGILPDNVPLCCAEYYETRKNTVSRYRGEVQEKARMQEKNSRTLNDCRTLKQKLWMIFEQPTSSIPGLTLWIITTFFIIVTVVTLVMETVPKGDLTWGELHPMEFNLSNTVCVAYFTLEYILKLYSSPDRLQFVRQFSNVIDLISVLPFYIGLAAGNNSNSKFLVILRVLRVTRVVKISRFSAEKMAEHRNLLKQNRGELTPLLLCFVTVLIVFSSVIYYIELLEGTNADFPNIPACFWYTIVTMTSLGYGDVVPLTVFGKIVGGLCSLSGIFLIALMAPLL…	LVINVSGRRFKTEEQTLEKYPDTLLGRRHYYYDLKKQEFFFDRDPDIFSYILKFYHT-GKIHYPECCDLFESELRYFGIQKLWMIFEQPTSSIPGLTLWIITTFFIIVTVVTLVMETVLSNTVCVAYFTLEYILKLYSSPDRLQFVRQFSNVIDLISVLPFYIGLALVILRVLRVTRVVKISRFSAEKAEHRNLLKQNRGELTPLLLCFVTVLIVFSSVIYYIEFPNIPACFWYTIVTMTSLGYGDVVPLTVFGKIVGGLCSLSG-IFLIALMAPLLQKN
	Rmue_Shal_g6351.t1	RmShalR2	MSAFVTAAESLSTISEEHRERVRFNVSGRRFETWDVTLKRYPDTLLGSELMERYHNSKTGEYILNRDPLIFKYVLNFYRTGKLHCFWGYCHHEFVEELNFYGIPVELVNSCCEDFLKKDKSNNVVSRCSKEFSSVDLTRTTPREKLWYLFEYPQQTLLGKCILYFVGLFILISVIGTITETIPCKEKHPCGDVYRKGFFMVEAICVGAFTIEFLARLWASPSRKQFMKEILNVIDLVAIIPFYVTLVFLIIKDTGADLKFLTALKVLRVIRVFKLARHSAKLRELGMTIKNASSDLAFLSFALFMAILLFASVIYFAESNQEPPTFTSIVDSMWYAGVTIITLGYGDTVPVSVFGKILGSLCCVFGLFVVSLVVPVIQEKEK	VRFNVSGRRFETWDVTLKRYPDTLLGLMERYHNSKTGEYILNRDPLIFKYVLNFYRT-GKLHCFYCHHEFVEELNFYGIEKLWYLFEYPQQTLLGKCILYFVGLFILISVIGTITETIMVEAICVGAFTIEFLARLWASPSRKQFMKEILNVIDLVAIIPFYVTLVLTALKVLRVIRVFKLARHSAKLRELGMTIKNASSDLAFLSFALFMAILLFASVIYFAEFTSIVDSMWYAGVTIITLGYGDTVPVSVFGKILGSLCCVFG-LFVVSLVVPVIQEK
	Rmue_Shal_jcf7180000022320	RmShalR6	MGLQRFFAGRAERIGVLNCKRAGRREERKGEFIICFLLAITPRARRASRALPAKMPTENPGSLCGGECEHTLNVYYFLRYVYNFYKNDKIHFPMDECMQALMDEFKFFRIPLEVVKDCCYAEFYAEIENNTTCKKVARQKREKKKSSTVSCKLSKRRRARPLRTKTRIRNFLSESATSTQAKLLSYGLLLCVCLNIIGFILETIPYSKSTKIGEQFPAAFLAFDLICVLILTTEFVVTVAVQKNKRLYFFSVGNFLFFISLVPGYITCILLLSMGRTAIPVQVGDALKALRIFRVVKIAKSSKHLRESVANIAAATRGLSLILVTCAIVILVLSVMIHHLDNSFPHVPFAMWYFVVTMTSLGYGDCVPSTAQGKVLGIIGVLLGVLVVSLPVPIIQNKV…	FLLAITPRARRASRALPAKMPTENPGLCGGECEHTLNVYYF------LRYVYNFYKN-DKIHFPECMQALMDEFKFFRITRIRNFLSESATSTQAKLLSYGLLLCVCLNIIGFILETIAFDLICVLILTTEFVVTVAVQKNKRLYFFSVGNFLFFISLVPGYITCIGDALKALRIFRVVKIAKSSKHLRESVANIAAATRGLSLILVTCAIVILVLSVMIHHLDFPHVPFAMWYFVVTMTSLGYGDCVPSTAQGKVLGIIGVLLG-VLVVSLPVPIIQNK
	Rmue_Shal_g20718.t1	RmShalR9	MVSNSEAQWIPGAQASALGIVPVSRRKMSHVAEELNHQEKRIVINVSGRRYETWESTLSRHPKTLLGSKDRECFYNSATGHYVFDRDPNIFRHILNYYRTGRLHFSYHDCSKAFAEEFGFFRIPYDGFDSCCWNEVIDSHETQTVIEKTMLYLKQRASRTRFDTMRETIWDAFENPQRTRGSRLVYNTIVVAIVFSLIVTIGQTIRCKSGLKCGEEFHAMFLYTDGICAFIFTVEYAVKLYAVPNREVFLKSLESFIDILAILPFYFDLLEEQATELKSFSILRVFRVFRVFKLLKNSKRLKTLLVTFRNAAPELGLLCFIFSMVTIMFATCVYYTEKSESGTSFTNIPLAIWYAIITATTIGYGDMVPTTTYGKLISAVFLMLGVLLVSLPVPFIEGK…	IVINVSGRRYETWESTLSRHPKTLLGDRECFYNSATGHYVFDRDPNIFRHILNYYRT-GRLHFSDCSKAFAEEFGFFRIETIWDAFENPQRTRGSRLVYNTIVVAIVFSLIVTIGQTIYTDGICAFIFTVEYAVKLYAVPNREVFLKSLESFIDILAILPFYFDLLFSILRVFRVFRVFKLLKNSKRLKTLLVTFRNAAPELGLLCFIFSMVTIMFATCVYYTEFTNIPLAIWYAIITATTIGYGDMVPTTTYGKLISAVFLMLG-VLLVSLPVPFIEGK
	Rhopilema esculentum
	Resc_017278-T1_Res_017278	ReShak1	MNMIHAVSKKRAPTLRLPNPEELKSHAHDTPHDEADVITINVAGKYFQTYDKCLKRYPHTLLGDAERRLMYYNEEKKEYFFNRHRSAFEAILYYYQSPNGELVRPSHIPIHVFLSELIFFDMGTEVIDGFQIESGIKEVQVDRPKPKWKPFRIIWDFLDDPESSKPAKLFAITSVIIIVLSLVMFVMETLPEFSEKEVVVDGRVTTIPSKHAGWMFNVNTAVIIWFTAEYLTRVIVSPNKLQFFTDALNTIDLLSIVPFYISIALPSGNSTLSILRVVRVIRVLRVFKLSRHSRGLQILGNTLKASVNELMMLAFFLFVVILIFGSCVYYAETSRKGTKFTSIPASFWWAIVTMTTVGYGDMAPQTLWGQIVGGLAVVCGVLTIALPVPVVVSNFEHFY…	ITINVAGKYFQTYDKCLKRYPHTLLGRRLMYYNEEKKEYFFNRHRSAFEAILYYYQSNGELVRPIPIHVFLSELIFFDMRIIWDFLDDPESSKPAKLFAITSVIIIVLSLVMFVMETLNVNTAVIIWFTAEYLTRVIVSPNKLQFFTDALNTIDLLSIVPFYISIALRVVRVIRVLRVFKLSRHSRGLQILGNTLKASVNELMMLAFFLFVVILIFGSCVYYAEFTSIPASFWWAIVTMTTVGYGDMAPQTLWGQIVGGLAVVCG-VLTIALPVPVVVSN
	Resc_006378-T1_Res_006378	ReShak2	MDKDTCEGINHSNVKYAKLNMTTTDSSKPNDQMAFITGRSSINLRDLKCKRPRMSNLTKEDTMSKETGASQSSNLVVINVAGKKFETFEDTLARFPDTLLGDPTKRRPFLNPKTGEYFFDRNRSAFSGILYYYQSNGILECPAKVSESLFTKEVLFFELGESLLGIEEDENGLEKVEEEELPKNKILRKIWILFEHPNSSIIAKCIAVFSVLVILISIVVFCIETLPQLDPNQIESKERKAKVTLTWNIINTFCNVWFTLEYLLRLIAAEHKLKFIRSTINVIDLMSIIPFYLSLIIDEGGGIDVLRVIRVIRVVRIFKLTRHSRGLHILGNTIHASLHELAMLALFLFIGVILFSSAVYYAESQVLSKDFPSIPHAFWWAVVTMTTVGYGDITPVTFI…	VVINVAGKKFETFEDTLARFPDTLLGKRRPFLNPKTGEYFFDRNRSAFSGILYYYQSNGILECPVSESLFTKEVLFFELRKIWILFEHPNSSIIAKCIAVFSVLVILISIVVFCIETLIINTFCNVWFTLEYLLRLIAAEHKLKFIRSTINVIDLMSIIPFYLSLILRVIRVIRVVRIFKLTRHSRGLHILGNTIHASLHELAMLALFLFIGVILFSSAVYYAEFPSIPHAFWWAVVTMTTVGYGDITPVTFIGKLVGAMCAISG-VLVIALPVPVIVSN
	Resc_017040-T1_Res_017040	ReShak4	MQVSAPNDAENMSITGLPNTTSGATINGPISSSRSNNITAFRSQNHNTTPSSSERIVINVSGLKFETHRETLEQYPDTLLGSQAKRSRYYDDGRREYFFDRNRPAFDAILFYYQSSGKLLRPPNVPMDVFADEIRFYELGDEVLQRVERDEGYIEEEEPNLPQNELQRKIWQLFEYPDTSIGARIVAVFSVFVITVSIVTFCIETLPSFRYTEVTRTVGNITKTERIEIQDDKKMPWFAIESACIVWFTFEYVMRFLSAPQKCQFVRSFLNLIDVIAILPFYITLPMESSSVGSLGVLRVIRLVRVFRIFKLSRHSRGLQILGHTLRASLRELGLLIFFLLIGVILFSSAVYYAEGGEKETFRSIPDAFWWAVVTMTTVGYGDMKPVTVWGKIVGSLCA…	IVINVSGLKFETHRETLEQYPDTLLGKRSRYYDDGRREYFFDRNRPAFDAILFYYQSSGKLLRPVPMDVFADEIRFYELRKIWQLFEYPDTSIGARIVAVFSVFVITVSIVTFCIETLAIESACIVWFTFEYVMRFLSAPQKCQFVRSFLNLIDVIAILPFYITLPLRVIRLVRVFRIFKLSRHSRGLQILGHTLRASLRELGLLIFFLLIGVILFSSAVYYAEFRSIPDAFWWAVVTMTTVGYGDMKPVTVWGKIVGSLCAISG-VLTIALPVPVIVSN
	Resc_002252-T1_Res_002252	ReShak5	MNGNIGSMAPSQIERGRYAMLNKYRRSLSIESGSYARTTLNRQSSKLNGSFPTGNLPSASSTPRHSISGCDGPTLKPKRITINVSGEKYQTYKETLDRFPKTLLGDASKRKQFFEEEENEYFFDRDRHAFSAILYFYQSDGQVYCPITVPLHVLVAEIKFFELGQDALNQVLDNEGPTVGELPKNRLQREIWKLFEIPESGVAANLLTVFSVLIIICSVTILCIETLPYFKGFDPLPSVKAFGRNNFARYPSVRQPMFNSPPLPHFLRFRNETPPMPDALLKAPNTAVPNKKQPNPNWLKIFELCETGIVAWFTLEFLVRLLSCPNKLQFSKSCMNIIDLLAIIPYYITLAFDEHGLGLDNIRIIRLVRVFRIFKLSRHSRGLQILGLTLKASIRELGL…	ITINVSGEKYQTYKETLDRFPKTLLGKRKQFFEEEENEYFFDRDRHAFSAILYFYQSDGQVYCPVPLHVLVAEIKFFELREIWKLFEIPESGVAANLLTVFSVLIIICSVTILCIETLLCETGIVAWFTLEFLVRLLSCPNKLQFSKSCMNIIDLLAIIPYYITLAIRIIRLVRVFRIFKLSRHSRGLQILGLTLKASIRELGLLIFFLLIGVILFSSAIYYVEFQSIPDAFWWAIITMCTVGYGDKVPDTFSGKVIGSLCAICG-VLTIALPVPVIVSN
	Resc_010014-T1_Res_010014	ReShak6a	MGEGFTKNDVEMAKMQTDSQNGPQNRVVFNISGKHYETYDATLDKFPDSLLALPHRNVFYDPLNKEYFFDRNRKAFSAILTYCQTGVLIKPPTLDDRIFSAELRFFGFEDESDMHVAPGPEQPQRILPKNKHQRKIWELFEYPDTSTYARVVAIFSVFVIILSITMFCVETLPNFKETYYQINKDANGTVISKTDKGERLKREYASVFNGVEMFCIVWFTLEYCVRLLSCPEKFKFLYQPLNVIDLVAIMPFYITLALNSVDTNVGSLSILRILRLVRVFRIFKLSRYSRGLKILGYTFKASLQELGLLAFFLLVGIVLFSSAAYYCEESVKDTKFKSIPHTFWWAIVTMTTVGYGDMAPETLGGKLVGSFCVLLGVLAIAFPVPVIVNNFTYYYTLEQ…	VVFNISGKHYETYDATLDKFPDSLLAHRNVFYDPLNKEYFFDRNRKAFSAILTYCQT-GVLIKPLDDRIFSAELRFFGFRKIWELFEYPDTSTYARVVAIFSVFVIILSITMFCVETLGVEMFCIVWFTLEYCVRLLSCPEKFKFLYQPLNVIDLVAIMPFYITLALRILRLVRVFRIFKLSRYSRGLKILGYTFKASLQELGLLAFFLLVGIVLFSSAAYYCEFKSIPHTFWWAIVTMTTVGYGDMAPETLGGKLVGSFCVLLG-VLAIAFPVPVIVNN
	Resc_010354-T1_Res_010354	ReShak6b	MAVALHYDMLNGPPEFRDRNWSGRSVDSPKTGRHEISRLRGNVYESYIHRKKSSVTSKPRVVVNVSGKRFETFTRTFTSKPNCLLSKKARSSYYNEDANEYFFDRNAKVFEALLTYLQTGILAKPDAVPDKVYLDDLRFFGFENEAVDFYKSLLLTIERPVFDLPKNKYQRKIWETMEYPSTSRLAKIISLISTFVIVVSIFVFCIETLPYFKEQPNGTSTEMSLIAKDVFMWIESICVAWFTIEYLLRLATCPRKFRFLYQPLNIVDLAAIVPFYVIVALEKTGTSLTSLAILRVLRLVRVFRIFKLSRYSKALQLLMQTLSSSVKELCLLLFLLMVITILFSSAFYYFETEGNPDTDFYSIPHTFWLSIVTLTTVGYGDMVPVTVGGRIVGALLAVT…	VVVNVSGKRFETFTRTFTSKPNCLLSARSSYYNEDANEYFFDRNAKVFEALLTYLQT-GILAKPVPDKVYLDDLRFFGFRKIWETMEYPSTSRLAKIISLISTFVIVVSIFVFCIETLWIESICVAWFTIEYLLRLATCPRKFRFLYQPLNIVDLAAIVPFYVIVALRVLRLVRVFRIFKLSRYSKALQLLMQTLSSSVKELCLLLFLLMVITILFSSAFYYFEFYSIPHTFWLSIVTLTTVGYGDMVPVTVGGRIVGALLAVTG-VLVVALPIPIIVNN
	Resc_017279-T1_Res_017279	ReShakR1	MESTPILSCKMNGINSEPKIENEVASSQITDEQIIKINVSGFVYETLEATITKFPNTLLGNEKLRKRYFVESRGTYFFDRSRTAFEAILAYYQTGGVLIRPPTIPMKLFAKEVLFYQLGEEVFLQLQKDEGFIQDTQLEMPKNRYQRAVWELFECPDSSLAARLLAVWSVIVIVVSITIFCIETLPGIKKQQGGDKGEQQPWVTFEIVCISWFTIEYVGRLLASPSKLRFARSFLNIIDLAAILPYFITLPMDSAKAAPLSVLRVIRLVRVFRIFKLSRHSTGLRILGYTLRESSRELGMLMFFLVLGIILFSSGIYYAEFADNEENFPSIPDTFWYSLVTMTTVGYGDKVPKTPTGKLIGSLCAIVGVLTIALPVPVIVSNFEFFYKRDRFTYQELCL…	IKINVSGFVYETLEATITKFPNTLLGLRKRYFVESRGTYFFDRSRTAFEAILAYYQTGGVLIRPIPMKLFAKEVLFYQLRAVWELFECPDSSLAARLLAVWSVIVIVVSITIFCIETLTFEIVCISWFTIEYVGRLLASPSKLRFARSFLNIIDLAAILPYFITLPLRVIRLVRVFRIFKLSRHSTGLRILGYTLRESSRELGMLMFFLVLGIILFSSGIYYAEFPSIPDTFWYSLVTMTTVGYGDKVPKTPTGKLIGSLCAIVG-VLTIALPVPVIVSN
	Resc_New1140902	ReShakR4a	RITFNVSGTTFETWAETVERFPTTMLGNPNKLWQHLCMETQRYYFDRNRFAFEAILFFYQSYGKLIRPPELTVEEFENECIYYGIPEKYINSMKRNEGVLEKGKEVPVAQPCTFRQKLWLILDQPESSTKSFVYGIVSVGILTLWCAFCCAQTLFSEELPKGWWFYADLVFTSFFSLEYCLRFASTTEFVKFIKKPLNMIDFFTSLPYFAFSFNHSHASLVMMRLMRQLRLLRLIRFLKVFSSSQRMKLLKNIMASSLNDFGLLMLCLLIVVIIGGSLLYFVETGTAGTLFTSVPESMWWALQTVVVLGYGDIIPKSDTGKIIAAFFMIFGALTISLPVLSVVTKLVSFY	ITFNVSGTTFETWAETVERFPTTMLGKLWQHLCMETQRYYFDRNRFAFEAILFFYQSYGKLIRPLTVEEFENECIYYGIQKLWLILDQPESSTKSFVYGIVSVGILTLWCAFCCAQTLYADLVFTSFFSLEYCLRFASTTEFVKFIKKPLNMIDFFTSLPYFAFSFMRQLRLLRLIRFLKVFSSSQRMKLLKNIMASSLNDFGLLMLCLLIVVIIGGSLLYFVEFTSVPESMWWALQTVVVLGYGDIIPKSDTGKIIAAFFMIFG-ALTISLPVLSVVTK
	Resc_New8248653	ReShakR4b	RIKIRIGNELFETFAATLERFPETLLGCHDKRTRYYDLQSDTFIFSEHVRTFDAILYYYQSYGSLIRPPFVSLQDFENDCRYFEIDEKTILRMKKRDGFLGLDILNNRCDEILRDQKSWRRRIWCFLEYPETSLAARLFACFSFVLIAFSVLFACLTTLPSIQINQNDLFHDPYFLTELGLNVYFLVEYICRFFTAPRIFQFLTTPLSIIDFVAVIPYFVVLSINAKQVQNLAFLKIMRTLRVLRLFRLTKHSKTFQTVMLIMSQCVKDIFMLFICFFIACIISASMQYYVELTVPGSMFTSIPQSMWWSIQTLVCLGYGDMIPLSIMGKITASAVAIFGAITLSVPLLSVGGKYLTLYAQKFCVPIGEDM	IKIRIGNELFETFAATLERFPETLLGKRTRYYDLQSDTFIFSEHVRTFDAILYYYQSYGSLIRPVSLQDFENDCRYFEIRRIWCFLEYPETSLAARLFACFSFVLIAFSVLFACLTTLLTELGLNVYFLVEYICRFFTAPRIFQFLTTPLSIIDFVAVIPYFVVLSLKIMRTLRVLRLFRLTKHSKTFQTVMLIMSQCVKDIFMLFICFFIACIISASMQYYVEFTSIPQSMWWSIQTLVCLGYGDMIPLSIMGKITASAVAIFG-AITLSVPLLSVGGK
	Resc_008581-T1_Res_008581	ReShakR4c	MSVAVSSVQLLTAGDGSGSSTPTLRRTFCNSPLLQKAKFKDLSPRFPRNRFALAGGFSKTRIKINVSGTIFETLETTLDRFPKTLLGDKTKRSKHYDSIQRCLFFDRCRISFEAILFYYQSGGYLIRPTDKDMTDFEKECFFYGLEETAILSMKEREGYARHEAPSQDAVDKTCCSSLHSFLENPNSSKPAKVFAVLSMLMIVGSVILACLSTMSQFRDDHASSIFNSPLSVIELIMNIFFGLELILRFISAPKKFSFWKSPLNILDLFAVVPYFIFFAFDDTQITYLGFIKAFRTIRVLRFLRFSRHSDTLRVVINILSSSVRDLLTVVFCMLLMSISWGSLAYYIEVGSEETQFISILDGMWWAIQTIVCLGYGDIVPVTFPGKVAGSIVAAVGALT…	IKINVSGTIFETLETTLDRFPKTLLGKRSKHYDSIQRCLFFDRCRISFEAILFYYQSGGYLIRPKDMTDFEKECFFYGLSSLHSFLENPNSSKPAKVFAVLSMLMIVGSVILACLSTMVIELIMNIFFGLELILRFISAPKKFSFWKSPLNILDLFAVVPYFIFFAIKAFRTIRVLRFLRFSRHSDTLRVVINILSSSVRDLLTVVFCMLLMSISWGSLAYYIEFISILDGMWWAIQTIVCLGYGDIVPVTFPGKVAGSIVAAVG-ALTLTVPLLSIGGR
	Resc_008559-T1_Res_008559	ReShakR4d	MIHLDGKLEVINMQKDGRVFINVRGTIYETCFSTLSRFPETLLGSVAARSKYLDIHRNELIFDRNIEAFESILFYYQSNGILAKPIWLSLELFEEECRFFGIHEDRIAKLRTQPEGPRKKVVEYFQNTFKSKAWQFFENPESSTGAKVYSIVTFALIIISLSIEFALTVPEVQRDLKSKNRSGRVLKAFMTSEMVFHVFFATDFVLRIFFSPSVLRFFISATNIIDILAIFPYFMKFSFDLEKQYAKLDFLRVLRTVRVLRMFRLSKHSRTLDAVISIIRNCFQDFLVLAQCILVACVLFASITYFAEQGSPDTQFTSIPESMWWALQTMVCLGYGDIVPITLSGKIAGSWVAIIGAVTLTVPLVSIGGKYMFTYTRTFSLSIGRDMNMTTGGVDATRG…	VFINVRGTIYETCFSTLSRFPETLLGARSKYLDIHRNELIFDRNIEAFESILFYYQSNGILAKPLSLELFEEECRFFGISKAWQFFENPESSTGAKVYSIVTFALIIISLSIEFALTVTSEMVFHVFFATDFVLRIFFSPSVLRFFISATNIIDILAIFPYFMKFSLRVLRTVRVLRMFRLSKHSRTLDAVISIIRNCFQDFLVLAQCILVACVLFASITYFAEFTSIPESMWWALQTMVCLGYGDIVPITLSGKIAGSWVAIIG-AVTLTVPLVSIGGK
	Resc_New1619476	ReShakR4e	SNRVQISVRGVYYETLESTLRRFPTTLLGSRSKRKALPTTSADMIVLHCSAISFDAILFYYQSNGILTRPPSLPAADFEETCRYFDIPEKDIRKMKEREGLVLEDVTPIYEFTCNTQEVIWQFLENPQSSKQAAVYATVVYILIFVSVLLGCFQTLPHLSFKSELFSIDFFLNVFFLVELFLRFFVTPVKFRFFVSTINLIDIISVLPYIVVQFLADHSSMTFLQTVRAFRVLRLLRVRRQSQRLQVVFRILSDCLVDVITMVLAVAMSSLAYASLVYYAEQSVSMDTPFKSIPDSVWWAIQTIIPLGYGDIVPRTPPGKFAAGMVCVLAAFSFTVPVLFLG	VQISVRGVYYETLESTLRRFPTTLLGKRKALPTTSADMIVLHCSAISFDAILFYYQSNGILTRPLPAADFEETCRYFDIEVIWQFLENPQSSKQAAVYATVVYILIFVSVLLGCFQTLSIDFFLNVFFLVELFLRFFVTPVKFRFFVSTINLIDIISVLPYIVVQFLQTVRAFRVLRLLRVRRQSQRLQVVFRILSDCLVDVITMVLAVAMSSLAYASLVYYAEFKSIPDSVWWAIQTIIPLGYGDIVPRTPPGKFAAGMVCVLA-AFSFTVPVLFLG--
	Resc_017590-T1_Res_017590	ReShakR4f	MSDRVLINVRGTQYETSMKTLCRFPDTLLGRKARQVLPETNNKISFSCRAETFDAILFYYQSNGILSRPSLISPEEFLRECRRFELDERAINKVKQQDGLAIQSHKTEMNFNFRFQELLYRTMESEETGISTGIYLAISSLMVLASIVLACTITIPSIAHTRKDILFEDPYFLTELTLNILFFMEYTLRLIASPRKMIFMVSALNVIDLTAFLPFFVILAVDPSQVYDVTLLKIVRIIRIVRVLRLAVKNSTMATVVNILNNCVLDILTMCMYILLTSVFWASMAFYAEMAQPNTRFKSIPDSMWWAVQTVLTIGYGDIIPETWQGKVIGSGVTALAAFTLTVPLLSLGGKLLNLYSKKFHLHVGPDLVSE	VLINVRGTQYETSMKTLCRFPDTLLGKARQVLPETNNKISFSCRAETFDAILFYYQSNGILSRPISPEEFLRECRRFELELLYRTMESEETGISTGIYLAISSLMVLASIVLACTITILTELTLNILFFMEYTLRLIASPRKMIFMVSALNVIDLTAFLPFFVILALKIVRIIRIVRVLRLAVKNSTMATVVNILNNCVLDILTMCMYILLTSVFWASMAFYAEFKSIPDSMWWAVQTVLTIGYGDIIPETWQGKVIGSGVTALA-AFTLTVPLLSLGGK
	Resc_008360-T1_Res_008360	ReShakR4g	MLTATGAGVKFKRVHGTIYETLNTTLQRYPFTRLGSESKRVAFQEAGNSEILTVDCKSSAFDAILFYYQSFGILRRPNDVSMDEFVQECRSLEIEENDIKKMQEQEGFLYEKTNIGFENVRCKLLYDLWRFLEVPESSVVASLFAVFSCAMIAILTCLTCIQTLPSTKETRMLAFYKNPLLLFELGLNLFFGVEFTLRLIASPKKLEFIKSVSNIVDFLAVFPYFIALIIDVENIGSVQFLRVVRTVRILRLIRLTKHSKTLDIAVRIMGNCLGDLLTMVSIIFISCFVCGALEYNAEMNVPGTKFTSIPASIWWAAQTVIPVGYGDIVPQSMTGKIVGGIVVVLSALTFTLPLLFLGGKFLKFYAKNFGVTIMSDFRPRQKSS	----VHGTIYETLNTTLQRYPFTRLGKRVAFQEAGNSEILTDCKSSAFDAILFYYQSFGILRRPVSMDEFVQECRSLEIYDLWRFLEVPESSVVASLFAVFSCAMIAILTCLTCIQTLLFELGLNLFFGVEFTLRLIASPKKLEFIKSVSNIVDFLAVFPYFIALILRVVRTVRILRLIRLTKHSKTLDIAVRIMGNCLGDLLTMVSIIFISCFVCGALEYNAEFTSIPASIWWAAQTVIPVGYGDIVPQSMTGKIVGGIVVVLS-ALTFTLPLLFLGGK
	Resc_007059-T1_Res_007059	ReShakR5	MSDHQKSMSNRLTIVVSGEVFETSKYHVAKYPETLLGNPLRRCKYLDPKREIYFFDRHRVAFEGILFYYQSNGKILCPENVPYEVFKEELRFFDIREKSVPEKAREFILEPFKVTANASGDLKSRVWVALQDPNSSSHAKVISIWSLFVTLVSILLAIITKSDNYGTESPLFPYELLCFSWFTVECGLRLWSSPDKRHYFGNFVDIIDIFSVLTYYIALLIVNFNARSMALLRVFRVANVFRILKLARYFYGLRLLMYTVYTSRLDLQILGACLLFFIMITSSAMFYAEISEPKSKIDSILNAVWWAIVTCTTVGYGDTVPLTALGKTIGACTAIFGALMVLLPVLKLVQSFGDALMAAKPYLKTAEREQMRKISGV	LTIVVSGEVFETSKYHVAKYPETLLGRRCKYLDPKREIYFFDRHRVAFEGILFYYQSNGKILCPVPYEVFKEELRFFDISRVWVALQDPNSSSHAKVISIWSLFVTLVSILLAIITKSPYELLCFSWFTVECGLRLWSSPDKRHYFGNFVDIIDIFSVLTYYIALLLRVFRVANVFRILKLARYFYGLRLLMYTVYTSRLDLQILGACLLFFIMITSSAMFYAEIDSILNAVWWAIVTCTTVGYGDTVPLTALGKTIGACTAIFG-ALMVLLPVLKLVQS
	Resc_007521-T1_Res_007521	ReShakR7	MEPDWQADMYPEVFLSERADERVCINISGAHFETFESTLARYPNTLLGSPSRRNKYFDPFRGEYFFDRNRRAFDAILFYYQSNGRISKPDNITEKQFVSELSFFEIGKKEDLLTFPERVDRFILAESHELPKNRLKRIFWQLFSSPDSSIFAKIITIIGIFALALSIVITCAETLPSLMHPKSEGYIKVKQIIYVMNHGCYVWFTIEFFVRFLSCSNKMQFFKSPLNWIDLLAIIPFYLQLIIESQTQMTPLSILKAFRIFRIARILKVSRYSRGMRALIYTLFASRHELGLLFFILIIATVVSAALTYYAEINEPDSFLHTIPDALWWSINTITTVGYGDSYPVTTFGKALGGFFSIFGTILIGLPIFCLVSNFLELWDSIRDKSSEDENGTALKTAT…	VCINISGAHFETFESTLARYPNTLLGRRNKYFDPFRGEYFFDRNRRAFDAILFYYQSNGRISKPITEKQFVSELSFFEIRIFWQLFSSPDSSIFAKIITIIGIFALALSIVITCAETLVMNHGCYVWFTIEFFVRFLSCSNKMQFFKSPLNWIDLLAIIPFYLQLILKAFRIFRIARILKVSRYSRGMRALIYTLFASRHELGLLFFILIIATVVSAALTYYAELHTIPDALWWSINTITTVGYGDSYPVTTFGKALGGFFSIFG-TILIGLPIFCLVSN
	Resc_001566-T1_Res_001566	ReShakR8	MLLSRTFEVDSGSMSRNQLGRRDTQTSENFWADIRNLSFNEKSDVEPLALKERIRFNVSGTMFETFSKTLNRFPDTLLGSSELRVTYYDQADDVYFFDRNRDAFESILFFYQSYGKLIKPANLGLKLFIEELKFFQMGEDIINRFMVTVRYPEDDNVQQSSGRTICGKIWNFIEAPKSKPAMAVAFFSVAMICISVIIFCMETMPMFKSSEYANTFDGLEAVCVAWFTLELLLRFATAPNKFTFLKSFMNLIDLVSILPFYMTIFSSLVQGSKQAPRLEFLRVIRLARVLRVFKLSRHLRIFKILGLTLKSSFRELMLLLFFVLIAVVLSSSAVYYADPNFESIPHAFWFAIITLTNVGYGDSVPTNVPGKIIASLCAVCGIIVLALPIPIVVSSFMYF…	IRFNVSGTMFETFSKTLNRFPDTLLGLRVTYYDQADDVYFFDRNRDAFESILFFYQSYGKLIKPLGLKLFIEELKFFQMGKIWNFIEAPKS-KPAMAVAFFSVAMICISVIIFCMETMGLEAVCVAWFTLELLLRFATAPNKFTFLKSFMNLIDLVSILPFYMTIFLRVIRLARVLRVFKLSRHLRIFKILGLTLKSSFRELMLLLFFVLIAVVLSSSAVYYADFESIPHAFWFAIITLTNVGYGDSVPTNVPGKIIASLCAVCG-IIVLALPIPIVVSS
	Resc_012433-T1_Res_012433	ReShakR9a	MFILHELGQMGDKKERENLFATVNGKIDPRNMVGEIKLSDFSKVKQIELLSKEEDDNVDFPDDVQFLDEISSSEDLLDGNYIHPSGSSYQLLQQKETSPCLNGSSNLSLEDQVEQKLREGDGISLKDNANCVDRHEKNTSCTKNNRKEITGYRRAGKMTQVSKEVVTGKTKENGANEEDFVKENHLLESLVDSKKCQPTENFLETSIGKRNAHINRSMRLILNVGGTLYETFENTLAAHPDTLLGDPERRLRFYNPSIDQYVFKRHIISFDAILFYYQSKGILSKPQYIDQTAFEEELEFFEITSKRGSRSRFVNRRWQKPLRSISLRRTPRRMLHNVFNRPFSSTLSSVISFLTIFVTLVATVVFCIETLPRFRQPHGTHLETNARSTVATQNKHRKV…	LILNVGGTLYETFENTLAAHPDTLLGRRLRFYNPSIDQYVFKRHIISFDAILFYYQSKGILSKPIDQTAFEEELEFFEIRMLHNVFNRPFSSTLSSVISFLTIFVTLVATVVFCIETLVIEIVCIGFVTSDYLIRLSIARGRLRFIISHLGIIDLMTLVPFYLSLAVALLRQLRILQVFRLARYSYGFRALLHTVSKSLLHLGSFIFVIPVMSMFFASVSYFAELQSISDWFWYSVITITTVGYGDVYPRTILGKLVGAICALFG-VILFCLLTPIIFRH
	Resc_012435-T1_Res_012435	ReShakR9b	MLVHEVVNTSAATDKHHRPKSTLTLCSSKSEQSIVSTPITSRRGSTTINHTTSNRLIIIISGKRYETLECTLSAYPETLLGNPAKRKEYYDPYSNTFYFCRDPICFDAILFYYQSRGILARPRDIPRDVFEKEVQFFGISATFDKRHQFEQNLQKERQLEPPMPRHYLRRTLWEWFEYPGSSLFASVLGIFSIAMILVSVIALCAETVPEFKRSITEISVNKTIGNSTRLVIHSVYDQDHWFIFEVVCIVWFTFEYTIRLLSAPNVFRFLFSGLGLVDLISISPFYITLIIRERATGRNLANTLGVIRILRLLRIIRVFKLTRYNEGLRVLLTTIYESSVHLKSILLVIIIMGIFFATVVFYAETFVPVKTKAVFSSIPDTFWYSIITMTTVGYGDVYP…	LIIIISGKRYETLECTLSAYPETLLGKRKEYYDPYSNTFYFCRDPICFDAILFYYQSRGILARPIPRDVFEKEVQFFGIRTLWEWFEYPGSSLFASVLGIFSIAMILVSVIALCAETVIFEVVCIVWFTFEYTIRLLSAPNVFRFLFSGLGLVDLISISPFYITLIIRILRLLRIIRVFKLTRYNEGLRVLLTTIYESSVHLKSILLVIIIMGIFFATVVFYAEFSSIPDTFWYSIITMTTVGYGDVYPQTEGGRFLGAFCGIFG-VLLFCLPSPVLVNK
	Resc_009439-T1_Res_009439	ReShakR12a	MGKRRWRNERVLINVKGKQYETFERTLARFPNTLLGNYERRQKYYNPDTGEYVFDFDTSESAFGAILFYYQSSGIMSRPSDVKEEDFEEAMRLFEIFQMHLLRQDIDLPQHRRARKLWMMLEYPETSLAGKIMANFSFMMILASSVTFCIETVDRKPKEIGNRRDNVWFTLESIFIAWFTLEYIARVISAPRKSDFLFSLLGLIDLAAIVPYFATLIVMEDASNARSFAIIRAFRLVQAFRIIKLTRHSKSLQLMGKALLYCRDQVGSLMFFLSINALAGASIMFQLEYKYNKDFDSMISGIWFCIISMTTVGYGDIVPVTIAGKIAGVFCIIMGSITLFHLFLPVYLTYFSLFYNSSKHMSSKGIGFL	VLINVKGKQYETFERTLARFPNTLLGRRQKYYNPDTGEYVFDFDESAFGAILFYYQSSGIMSRPVKEEDFEEAMRLFEIRKLWMMLEYPETSLAGKIMANFSFMMILASSVTFCIETVTLESIFIAWFTLEYIARVISAPRKSDFLFSLLGLIDLAAIVPYFATLIIRAFRLVQAFRIIKLTRHSKSLQLMGKALLYCRDQVGSLMFFLSINALAGASIMFQLEFDSMISGIWFCIISMTTVGYGDIVPVTIAGKIAGVFCIIMGSITLFHLFLPVYLTY
	Resc_009701-T1_Res_009701	ReShakR12b	MSPRIVLNIRGVHFETYEETLSRFPNTLLGSTNLRKPYWNREKNEYFFDRSHHLFDTILFFYQSGGIIAKPECFDEDEFQNELRFFGIIKEQSDLSLVQNRRCGLVNFLRLLTDYPQSSLFSKLFAAISVIMITISTITYCLETEDIFMWKKDEDGIFANGEIYRNSLFFVCETTYVCWFALEYILRLIGNHSRVRFLFSPLGFVDLLSIVPYAIMASGILVKCKAAIRVLKFVQIFRILKISRYSNSLKLLGRSLFYCKGQISLLLIFFFINCLACGSVLYWVERTVCPSSSTSLMDTIWFCIISMTTVGYGDIVPRTSLGKLVGAVTILVGIVILFHIFIPVYLSYFALLYEISILQTLERNGNEIDVQQEEPDDIKNHRRKSITSSVRKSRASVVI…	IVLNIRGVHFETYEETLSRFPNTLLGLRKPYWNREKNEYFFDRSHHLFDTILFFYQSGGIIAKPFDEDEFQNELRFFGINFLRLLTDYPQSSLFSKLFAAISVIMITISTITYCLETEVCETTYVCWFALEYILRLIGNHSRVRFLFSPLGFVDLLSIVPYAIMASIRVLKFVQIFRILKISRYSNSLKLLGRSLFYCKGQISLLLIFFFINCLACGSVLYWVESTSLMDTIWFCIISMTTVGYGDIVPRTSLGKLVGAVTILVGIVILFHIFIPVYLSY
	Resc_003664-T1_Res_003664	ReShab	MEEAMEPLRTIIGSRLNERARLNIAGVIYEARMITLLKYPQTRLGSLATKIRRTSVDSSSVLTLCDDYDEETGEMFFERDPTAFPAILNYYVSGHLHLPRSDCVKAFEEEVMYWGIPFDMGPCCDSYYFEEWACAEAIKKADQLEISLKKKEKNSEPETSDWKTIQAKIWNLFENPETSLAAKVVSVISNLVVILSTVILCLNTHPDLQTTAADGTKEDNPHLATIELVCIIWFTIEYVARLISCPNKKKFLIGGLNIIDLLTVLPYHIGKIIAVTTGGISLNFKNTRRFIQILRTIRIVRIFKLARHSIGLQVLGYTLKESCEELGLLALLLMMGVTLFATLVYYAEEHVPGTPFKSIIEGFWWATISITTVGYGDINPVTTFGKIIGCICCVSGILF…	ARLNIAGVIYEARMITLLKYPQTRLGTLCDDYDEETGEMFFERDPTAFPAILNYYVS-GHLHLPDCVKAFEEEVMYWGIAKIWNLFENPETSLAAKVVSVISNLVVILSTVILCLNTHTIELVCIIWFTIEYVARLISCPNKKKFLIGGLNIIDLLTVLPYHIGKIIQILRTIRIVRIFKLARHSIGLQVLGYTLKESCEELGLLALLLMMGVTLFATLVYYAEFKSIIEGFWWATISITTVGYGDINPVTTFGKIIGCICCVSG-ILFIALPIPTIVGI
	Resc_017271-T1_Res_017271	ReShaw1	MQQQTASFNVNGNSLRSPPVLYSDPLISDNYPVIENTEVGYSEKNLLDFENSILQGTPLPEAVAEEKRSKSPDEDNEGKTVIDDDSNENLNNEDNGRQDSIGSKNSGVNGSLDTIPNESKIKFSRAGQTTKRKDKVIINVGGQRHVTYRSTLRNVPDTRLSWLADGPAIHSADYDRETGEYFFDRHPSVFSHILNYYRTGKLHVPYDVCGPLYEEELQYWGIDDSQVESCCWISYRQHRDAQDTLKDFEGIEFDYNPDDDSEPDLARYGFHVDFNDQQELTRYQKWLKLRPKIWSLFDDPSSKPAKVLAYVSMVLILLSVLLFCLETMDSFQPETDRGKVLFILEGVCVAWFTVELTTRFIVCPNRVRFVKDVMNWIDFLAIIPFFIELVLKYVFNNAN…	VIINVGGQRHVTYRSTLRNVPDTRLSIHSADYDRETGEYFFDRHPSVFSHILNYYRT-GKLHVPVCGPLYEEELQYWGIPKIWSLFDDPSS-KPAKVLAYVSMVLILLSVLLFCLETMILEGVCVAWFTVELTTRFIVCPNRVRFVKDVMNWIDFLAIIPFFIELVLQVIRVIRVFRIIKLSKHNVGLQILGHTLKASFRELFLLIFFLCIGIVIFSSLVYYCEFVSIPTSFWWAVITMTTVGYGDFAPTSVAGKLIGSLCAISG-VLMIALPVPVIVNN
	Resc_017149-T1_Res_017149	ReShaw2	MQQVPFDFCDGSIEKNHYAAGRKRVKCWLLGTAAVEMRSSSPKAIFANRSFEEACGFDGSGGNEGMSETSFEPFSPTNKGERIVINVGGTRHETYIGTLHSVPDTRLYWITEKHTMSPEYDPDRQEYFFDRHPGLFSYILDYYRTGKLHCPADVCGPLFEEELLFWGIDEAVIEPCCWMNYQKHRDAEVNLQSFDSLDGDDERNSVQPSDVENQGQLGEQDSRHLERRSTLNSIMRKWTYWQPKVWSTLEEPNSSKAAQVIGLISMSLIAISVTTFCLETLEFFKNKGSIQYQFLEYLEIICVTWFTLEFVSRLIFSADKVAFFKSLMNWIDFCAIFPFFLELMLRKNNMRTIVVLRVVRITRLFRIFKLSRHSYGLQILGHTLKSSCRELFLLVFFLS…	IVINVGGTRHETYIGTLHSVPDTRLYTMSPEYDPDRQEYFFDRHPGLFSYILDYYRT-GKLHCPVCGPLFEEELLFWGIPKVWSTLEEPNSSKAAQVIGLISMSLIAISVTTFCLETLYLEIICVTWFTLEFVSRLIFSADKVAFFKSLMNWIDFCAIFPFFLELMLRVVRITRLFRIFKLSRHSYGLQILGHTLKSSCRELFLLVFFLSIAVVIFSSLIYYAEFDSIPGSFWWSVVTMTTIGYGDIVPKTAPGKCVGIMCALCG-VLVIALPIPVIVNN
	Resc_016430-T1_Res_016430_Res_016429	ReShawR2	MEAGELSPCKASCSRKPLSRDPSILQQNNSSKKVKINVGGQVHEAFASTLKNVPDSPLALILQENYKDMLDFDKENGELFFDRHPEVFSQVLDYFQTGKLHYPRSICGPLFEEELKFWGIEEQQMETCCWHTYTHHRVAQDHLKIFAAQQDDEEVRLHDAELGRATKFYDDNNNIPTQRDTLKYRVWRILDEPSSSSAAKLYAWFSLTFVVLSVVTFTMFTMNTAPISQNHSVNGTVISNKTEFKNTSSYSRKNSQLWLMFAPIEAICTVWFTLELAIRVIFCPSKRQFFTSLSTMLDVLALVTSYLLLFLSNEYPDLGGILNMARFFRITKFFRMFYSLQILGRTLRASAYHFLTLLFLLSIPVIMFSSLMHYIEKNWGGEKSKVTMQSIPRTLWWAI…	VKINVGGQVHEAFASTLKNVPDSPLAKDMLDFDKENGELFFDRHPEVFSQVLDYFQT-GKLHYPICGPLFEEELKFWGIYRVWRILDEPSSSSAAKLYAWFSLTFVVLSVVTFTMFTMPIEAICTVWFTLELAIRVIFCPSKRQFFTSLSTMLDVLALVTSYLLLF--ILNMARFFRITKFFRMFYSLQILGRTLRASAYHFLTLLFLLSIPVIMFSSLMHYIEMQSIPRTLWWAIITMTTVGYGDAVPQSIPGLFVGAAAAIMG-VIILSLTGSILGST
	Resc_016378-T1_Res_016378	ReShawR4	MGDESDRLVINVGGVIFETYISTLQNIPDTRLAWLTEGLDPDPKNRKEIFFDRHSGVFVHILNYYRTGKLHTPTDICGPLFEEELNFWGIDEKQMEPCCWESFTKHREAEVNLKSFEGPGFEDLRNAKQRKLSSFSIRDGLSCRERMDQIWSIVDRPHSSNIAKYTSILSCFMIVLSVTVYCLNTLPELKDLSSWINTRSTIDIFCMCWFTLEFAIRVMVCPDRKAFAQSVSNWIDFLSVIPSYLKLFSIQDTWLINLVIIRLLRLFRFFKLSYGLQVLLHTLKASFYELVLLLLILSIPIVIFSSLVHTVETNMNGSEKFISIPATFWWCLITMTSVGYGDMVPETWAGKIVGGICAICGVLIVALPISVIGSNFSLYYAHVRARLKLPSKDRKLLAG…	LVINVGGVIFETYISTLQNIPDTRLAPDPK----NRKEIFFDRHSGVFVHILNYYRT-GKLHTPICGPLFEEELNFWGIDQIWSIVDRPHSSNIAKYTSILSCFMIVLSVTVYCLNTLTIDIFCMCWFTLEFAIRVMVCPDRKAFAQSVSNWIDFLSVIPSYLKLFLINLVIIRLLRLFRFFKLSYGLQVLLHTLKASFYELVLLLLILSIPIVIFSSLVHTVEFISIPATFWWCLITMTSVGYGDMVPETWAGKIVGGICAICG-VLIVALPISVIGSN
	Resc_001145-T1_Res_001145	ReShawR7	MVDSERLVFNIGGTRHETHIGTLKTVHGTRLAWIAANHTMLMHSSFYDKVKQEYFFDRHPTCFASILQYYRTGKLHYPPDVCGPLFNEELLFWGIDETQMEDCCWESYTAHKDKLEKLVGFKGPHFESDEDDHSIANTKMQRLRTCIWSFLDDPYSSKAAMVSGRITTLMLALYVLAPVLFSMKNFKALNTPERTVAVVLEIFTNAYFTLEFILRVWSCPDKKHFIRSKMNWIDFLSLWSFYMDMSISASDAKRYIGLLAVFRIVKIFRTFRYNYALQVLVNTLKESLPELMLLVFLLTILALGFAFLNYHLEDDTDFYNIPNSLWWSLITMTTVGYGDMAPISWAGKFVGIACAICGLLMVALPVSVVATNFSVYYSYAKARIKLPPKKKVKPGMFSN…	LVFNIGGTRHETHIGTLKTVHGTRLAMHSSFYDKVKQEYFFDRHPTCFASILQYYRT-GKLHYPVCGPLFNEELLFWGITCIWSFLDDPYSSKAAMVSGRITTLMLALYVLAPVLFSMVLEIFTNAYFTLEFILRVWSCPDKKHFIRSKMNWIDFLSLWSFYMDMSIGLLAVFRIVKIFRTFRYNYALQVLVNTLKESLPELMLLVFLLTILALGFAFLNYHLEFYNIPNSLWWSLITMTTVGYGDMAPISWAGKFVGIACAICG-LLMVALPVSVVATN
	Resc_001468-T3_Res_001468	ReShalR8	MYSSDSANRICSSNKLVSNNSFFRCCSKPSVLVDPVTFMNGRRLTLNVSGCRFRINEYYLKQYPETLLGCPDRERYYDHTQKEYFFDRDPHIFRHIFNFYKSGKLHYSTQDCHESFIDELKFFRMKIADVSACCCDSLIDHCSFVPVKNESKSVEETTEDNPRAPVTIREKVWLFVEDPQSSLAAKVCYYFSCAVIIISVAVNTWETVPVGNGKTYGEMYPKVFFAIDSACVTVFTTEYIIRLYAAPSRWRHAKQVMTMIDLAAILPYFVDLSMKIFSQGSSGSLPVVNALVMLRVLRIFRIFKLARHSKRLRALSDSIRKSASELGFILFTYLIVVVLFASVLYYAERGDEHTRFDDIPQSMWYTVVTTTTLGYGDIVPSTIQGKLVGSLCCLMGVLV…	LTLNVSGCRFRINEYYLKQYPETLLGDRERYYDHTQKEYFFDRDPHIFRHIFNFYKS-GKLHYSDCHESFIDELKFFRMEKVWLFVEDPQSSLAAKVCYYFSCAVIIISVAVNTWETVAIDSACVTVFTTEYIIRLYAAPSRWRHAKQVMTMIDLAAILPYFVDLSLVMLRVLRIFRIFKLARHSKRLRALSDSIRKSASELGFILFTYLIVVVLFASVLYYAEFDDIPQSMWYTVVTTTTLGYGDIVPSTIQGKLVGSLCCLMG-VLVIALPVPIIQMK
	Resc_016428-T1_Res_016428	ReShawR8	MVLDYPVFNAALQQATSSFHEGQGKAKDRVIINVGGKRHETYISTIRNFPDTRLYWIAETAAKMVDFDPERNEFFFDRHPGCFENILNYCRTGKLHCPNDVCGPLFEEELAFWGIDELQMEPCCWGTYTQHRNAHKHLRMFDKLRTEGGEEEEEPDGEGRVGPVRHYGPIATFCRYWRPIVWSTLERPYSSKYAQVMALVNLLVIVLSIASFCIETMSFARDQRGVFKTLEYFYCAFFTVDFIIRICCCPHISKFFQSVMTWIDLASIVQFYINFFANSNVLDFLFVLRLVRIFRLFRFFKNLSGMQVIGQTLKASARELFLLVLIVLIPMVIFSTLAYFAEQQQELKTFDSIPETFWWAIITMTTVGYGDVTPRSSAGKVVGALCACSGVLILALPVS…	VIINVGGKRHETYISTIRNFPDTRLYAKMVDFDPERNEFFFDRHPGCFENILNYCRT-GKLHCPVCGPLFEEELAFWGIPIVWSTLERPYSSKYAQVMALVNLLVIVLSIASFCIETMTLEYFYCAFFTVDFIIRICCCPHISKFFQSVMTWIDLASIVQFYINFFLFVLRLVRIFRLFRFFKNLSGMQVIGQTLKASARELFLLVLIVLIPMVIFSTLAYFAEFDSIPETFWWAIITMTTVGYGDVTPRSSAGKVVGALCACSG-VLILALPVSVIGSN
	Resc_016175-T2_Res_016175	ReShawR10	MKVTRASMVVLEELQGKPIENGEPGHQLSPSQSARINRLRKRAVRRHIQNSDMMMERDNLNLAKERVLINVGGVKHETYRSTLKMIPDTRLAWIAENKSSNFEGFDATKNEYFFDRHPGVFIQILNYYRTGKLHSPSDVCGPLFEEELQFWGIDEKQMEPCCWAKYTEHRDAQANLKVFEDGPPNADDDAVPAGLPAYLTMEEVSPRQKSAIASCFESFITKVKPSYFESSNWKMHKRKMFTLIEDHRSSLAAKVWTSFSLFFIIVSVISIFMHSILQYKFEKNSEFAKTMFLVVRIMDLICFTWFLFEIIVRILVYHPTRKRFFVSVINWIDVISMLTFIPQFIYLALKNDGKLSDEIEMIAAFRLFRLFRFFRLSSGLEVLKHTMIASSKEIILLLM…	VLINVGGVKHETYRSTLKMIPDTRLASNFEGFDATKNEYFFDRHPGVFIQILNYYRT-GKLHSPVCGPLFEEELQFWGIRKMFTLIEDHRSSLAAKVWTSFSLFFIIVSVISIFMHSIIMDLICFTWFLFEIIVRLVYHPTRKRFFVSVINWIDVISMLTFIPQFIIEMIAAFRLFRLFRFFRLSSGLEVLKHTMIASSKEIILLLMMLMIPVTLFATIVHFCEFKTIPESLWWAIVTMTTVGYGDMAPKTTFGKAFGAFCASCS-LLILALPVSIIGNN
	Resc_013580-T1_Res_013580	ReShal1	MPFQMTTELDPWFSCANQSASGWLTMVNGLDEKKEEEDPEKIIFNISGRKFETWRSTLDRYPSTLLGSDEKNYFFDQETREFFFDRDPELFRYILNYYRSGKLHYPRGECASSFDDELSFFGIKEETVYECCKDEFSDKKKECLTRIDEAEQALLEEEVEVDVSKMSNREKLFMWFEHPDSALIASLFYYITGFFIAVSVTSTVIETIKCKGGRTCGEAFKDVFLGIESVCVIVFTVEYTARLYAAPNRCRFVRGVLSIIDVVAILPFYVGLFVPKTTISGAFVTLRVFRVFRVFKFSRHSKGLRILGYTLKSCVSELGFLLFSLSMAIIIFATVIYYVEKDKNKNFSSIPASFWYTIVTMTTLGYGDMVPETVTGKIVGSICSLSGVLVIALPVPVIV…	IIFNISGRKFETWRSTLDRYPSTLLGEKNYFFDQETREFFFDRDPELFRYILNYYRS-GKLHYPECASSFDDELSFFGIEKLFMWFEHPDSALIASLFYYITGFFIAVSVTSTVIETIGIESVCVIVFTVEYTARLYAAPNRCRFVRGVLSIIDVVAILPFYVGLFFVTLRVFRVFRVFKFSRHSKGLRILGYTLKSCVSELGFLLFSLSMAIIIFATVIYYVEFSSIPASFWYTIVTMTTLGYGDMVPETVTGKIVGSICSLSG-VLVIALPVPVIVSN
	Resc_016782-T1_Res_016782	ReShalR9	MTDVETELITGQPPKCEGSTQNVYFDDDVDPGSINPFDSPRISLVNQCDSESETWTERRVRINVGGRKFQTWESTLRKYPDTLLGSNQKEKYFDYNSREYFFDRDPGFFRHILNFYRKGKLHFSAEQCELPYEEELDFYRIDAEYIAPCCRDEFEPLLSRVDDDEHLESVVFPLPPKLLSGKTFRGKLHVIMRYPEVSFVGKFVFYLVASAIIVSVITTVVETVSCGEKKCGEQFPNVFKVADTICVIIFLVEFCLSLYASKDRLKHLRSLNTVVDAFAILPFFINVTVEALSESSNAEVQALVILRVFRIFRVFKLMRISERLQNLAKSLRASAPDLLFLCFTIFLCVLIFSSIIFYMEQLEGNPEFTSIPAAMWFGAQTMTTLGYGDITPSTAIGKI…	VRINVGGRKFQTWESTLRKYPDTLLGQKEKYFDYNSREYFFDRDPGFFRHILNFYRK-GKLHFSQCELPYEEELDFYRIGKLHVIMRYPEVSFVGKFVFYLVASAIIVSVITTVVETVVADTICVIIFLVEFCLSLYASKDRLKHLRSLNTVVDAFAILPFFINVTLVILRVFRIFRVFKLMRISERLQNLAKSLRASAPDLLFLCFTIFLCVLIFSSIIFYMEFTSIPAAMWFGAQTMTTLGYGDITPSTAIGKIVAAVFCLAG-ILVIALPVPIIEMK
	Sanderia malayensis
	Smay_024192-T1_Sma_024192	SmShak1	MFQSAAGKSSSVGLRASNCNLSEEFFHNVPHDQSDVVTINVSGKRFQTYNSSLTEFPKTLLGDEVRRAVYYNEANCEYFFNRHRGAFEAILYFYQSRSRDLIRPHHIPIHVFLNELMFFDMGPDVIDKFQIEAGIKEEPNIQERPKWKIFRYIWDFLDDPESSKFARLFAIASVIIIVISLIMFVMETTGEFSNKRLNNNGTVVIIPSKHAGWMFKTNTAVIIWFTAEYLARLIVCPNKWKFLTGMLNIIDFLSILPYYVSLLLDDNNGSLSILRVVRVIRVLRVFKLSRHSRGLQILGNTLKASVNELFMLAFFLFVVILIFGSCVYYAEQSVENTKFTSIPASFWWAIVTMTTVGYGDMCPTTLWGKLVGGLAVVCGVLTIALPVPVVVSNFEHFYT…	VTINVSGKRFQTYNSSLTEFPKTLLGRRAVYYNEANCEYFFNRHRGAFEAILYFYQSSRDLIRPIPIHVFLNELMFFDMRYIWDFLDDPESSKFARLFAIASVIIIVISLIMFVMETTKTNTAVIIWFTAEYLARLIVCPNKWKFLTGMLNIIDFLSILPYYVSLLLRVVRVIRVLRVFKLSRHSRGLQILGNTLKASVNELFMLAFFLFVVILIFGSCVYYAEFTSIPASFWWAIVTMTTVGYGDMCPTTLWGKLVGGLAVVCG-VLTIALPVPVVVSN
	Smay_019170-T1_Sma_019170	SmShak2	MRIEYESIKRKPIKMDYLEPERKESRASRPQSPEMSFMVGKSSSRSNNSSELSKLTQLARKKKMSCNLEDTTNSSLFCSGKPTTAGDENTSARKLIVLNVSGKRFETFEDTLARFPETLLGDPMKRKHFLNPRTQEYFFDRNRSAFNGILYYYQSNGTLECPLKVSESVFTKEVLFFGLGDDLLGLEDDETGMDHVEEVELPKNPILRKIWVVFEHPNSSLLAKIIAIFSVLVILISIVVFCIETLPELDPNKPESAKHRKQIELSWHVFNTFCNIWFTIEYLLRLMSSPNKLAFVRSTINIIDLVSILPYYLSIILDRGGGIEVLRVIRVIRVIRIFKLTRHSRGLHILGSTIHASLHELAMLALFLFIGVILFSSAVYYAESQVHSKDFESIPHSFW…	IVLNVSGKRFETFEDTLARFPETLLGKRKHFLNPRTQEYFFDRNRSAFNGILYYYQSNGTLECPVSESVFTKEVLFFGLRKIWVVFEHPNSSLLAKIIAIFSVLVILISIVVFCIETLVFNTFCNIWFTIEYLLRLMSSPNKLAFVRSTINIIDLVSILPYYLSIILRVIRVIRVIRIFKLTRHSRGLHILGSTIHASLHELAMLALFLFIGVILFSSAVYYAEFESIPHSFWWAVVTMTTVGYGDITPTTFIGKLVGAMCAISG-VLVIALPVPVIVSN
	Smay_024387-T1_Sma_024387	SmShak4	MAHMSNVVGLVHRNSISGNLMDNKHNTDIGWKSRMHSGTAHSVEAMSISGLPNATSGATLNGPISSGRSNNATSFKTQNYIGSSSNAVSERIVINVSGLKFETHKDTLEQYPDTLLGNHLKRSRYYDDGRKEYFFDRNRPAFDAILFYYQSSGKLLRPPNVPMDVFADEIRFYELGDEVLQRVERDEGYIEEEEPILPENELQKKIWQLFEFPDTSIGARVVAVFSVFVITVSIVTFCIETLPHFRFEEKAITKGNITRMVKVEIQDDKKMPWFAIECGCIVWFTFEYVMRFLAAPKKCLFVRSFLNLIDVVAILPFYITLPMESNNVSSLGVLRVIRLVRVFRIFKLSRHSRGLQILGHTLRASLRELGLLIFFLLIGVILFSSAVYYAEGGETNTFR…	IVINVSGLKFETHKDTLEQYPDTLLGKRSRYYDDGRKEYFFDRNRPAFDAILFYYQSSGKLLRPVPMDVFADEIRFYELKKIWQLFEFPDTSIGARVVAVFSVFVITVSIVTFCIETLAIECGCIVWFTFEYVMRFLAAPKKCLFVRSFLNLIDVVAILPFYITLPLRVIRLVRVFRIFKLSRHSRGLQILGHTLRASLRELGLLIFFLLIGVILFSSAVYYAEFRSIPDAFWWAVVTMTTVGYGDMKPVTVWGKIVGSLCAISG-VLTIALPVPVIVSN
	Smay_017668-T1_Sma_017668	SmShak5	MQSFHGNRRHSAVTMRPKKGFATNGVKQILSSRATSNRPKRHRVTINVSGERYQTYLETLERFPKTLLGDVERREQYYEPEEREYFFDRDRNAFAAIIYFYQSEGQLYCPLTVPLHILVSEAKFFDLGEEALNQVFDIEDSNSVQLPKNKLQREIWKLFDIPESGLAANVLTVFSVLIIVCSVVILCIETLPYFKGYDLTEQNFPKFPAGARPDMGPRKPLHHLRWPNVSQSMPMQQDLPPGSTDAPRVGGGSGWKKTFDLCETGIVAWFTMEFIVRFLSCPDKIAFVKSCMNLVDFLAIVPYYITLIYHQQGYGLDNIRIIRLVRVFRIFKLSRHSRGLQILGLTLRASIKELGLLIFFLLIGVVLFSSAVYYVEVQTFQSIPHAFWWAIITMCTVGY…	VTINVSGERYQTYLETLERFPKTLLGRREQYYEPEEREYFFDRDRNAFAAIIYFYQSEGQLYCPVPLHILVSEAKFFDLREIWKLFDIPESGLAANVLTVFSVLIIVCSVVILCIETLLCETGIVAWFTMEFIVRFLSCPDKIAFVKSCMNLVDFLAIVPYYITLIIRIIRLVRVFRIFKLSRHSRGLQILGLTLRASIKELGLLIFFLLIGVVLFSSAVYYVEFQSIPHAFWWAIITMCTVGYGDIVPLTFLGKFVGSLCAICG-VLTIALPVPVIVSN
	Smay_020430-T1_Sma_020430	SmShak6a	MNFIAADTANVLGDFSSTNYFHHSLRRSTSLNSNNNHRSQDEGKGHQQQNKGGHHQKTCATSSSSNKGSEADESKVTMAEIADGEKGYEMSKLFDRNSKRLVLNISGKRYETYDRTLAKFPDSLLALPQREIFYDPVANEYFFDRNRKAFSAILTYCQTGALIKPPTLDERIFAAELRFFGFEEESDMHTPPTPEQPTRLLPKNKHQRRLWELFEYPDTSLWARLVAIFSVTVIILSITMFCVETLPNFKEPHFKIVKDANGSVISRTDKGERLKVEYAPIFNKIETFCIVWFTLEYLVRLASSPRKFHFLYQPLNIIDVVAILPFYVTLALNSVNTSVSSLSILRILRLVRVFRIFKLSRYSKGLKILGYTFKASLQELGLLAFFLLIGIVLFSSAAY…	LVLNISGKRYETYDRTLAKFPDSLLAQREIFYDPVANEYFFDRNRKAFSAILTYCQT-GALIKPLDERIFAAELRFFGFRRLWELFEYPDTSLWARLVAIFSVTVIILSITMFCVETLKIETFCIVWFTLEYLVRLASSPRKFHFLYQPLNIIDVVAILPFYVTLALRILRLVRVFRIFKLSRYSKGLKILGYTFKASLQELGLLAFFLLIGIVLFSSAAYYCEFRSIPHTFWWAIVTMTTVGYGDMTPETLGGKLVGSFCVLLG-VLAIAFPVPVIVNN
	Smay_020350-T1_Sma_020350	SmShak6b	MAMSIHYDILNTQADLRERNYSNVSREHARDSPRVSEHHRHLRHCCCCADPRHRSKASLTNKPRVIINISGKRYETYERTFTSKNNCLLAQPKARKNYFDVEKGEYFFDRNAKVFEALLTYLQTGILSKPEAVPDKVYLDDLRFFGFHDEALDFYKSLLISVESNCLRDLPKNPYMRKVWETMEYPNTSRLAKIISVFSTFVITLSIVIFCVETLPQFNDRKSESAKFARSIFMWIESACVAWFTLEYLARLASTPNKIRFLYQPLNIIDLAAIVPFYVILTLNKTSSSLTSLAILRVLRLARVFRIFKLSRYSKALQLLMQTILASMKELVLLLFLLIVITILFSSAFYYFETDGKSNSDFKSIPHTFWLSIVTITTVGYGDMVPCTIGGRLVGAVLA…	VIINISGKRYETYERTFTSKNNCLLAARKNYFDVEKGEYFFDRNAKVFEALLTYLQT-GILSKPVPDKVYLDDLRFFGFRKVWETMEYPNTSRLAKIISVFSTFVITLSIVIFCVETL-IESACVAWFTLEYLARLASTPNKIRFLYQPLNIIDLAAIVPFYVILTLRVLRLARVFRIFKLSRYSKALQLLMQTILASMKELVLLLFLLIVITILFSSAFYYFEFKSIPHTFWLSIVTITTVGYGDMVPCTIGGRLVGAVLAVTG-VLVVALPIPIIVNN
	Smay_024193-T1_Sma_024193	SmShakR1	MEMEQNQKANGEVIEQHQQPPDNSSDSETSLVSEDDIVRINVSGFVYETLNSTLKHFPNTLLGDEKKRRKYFIASRGTYFFDRSRASFEAILYFYQTGGVLIRPPTIPMQLFAKDVLFFNLGTEVFRKLQREEGYISEDTASELPKNHIQRAVWELFECPDSSRAARVLAIWSVLVIMVSITVFCLETLPEFKKKSDKQQPWFTFEIVCISWFTIEYVMRLVTSPNKLKFIRSFLNLIDLAAILPYFITLPMDETNTAPLSVLRVIRLVRVFRIFKLSRHSTGLRILGYTLRESSRELGMLMFFLVLGIILFSSAVYYAEVGENAENFESIPHTFWYSLVTMTTVGYGDKVPKTSIGKLIGSLCAIVGVLTIALPVPVIVSNFEFFYKRDRFSYDSVTT…	VRINVSGFVYETLNSTLKHFPNTLLGKRRKYFIASRGTYFFDRSRASFEAILYFYQTGGVLIRPIPMQLFAKDVLFFNLRAVWELFECPDSSRAARVLAIWSVLVIMVSITVFCLETLTFEIVCISWFTIEYVMRLVTSPNKLKFIRSFLNLIDLAAILPYFITLPLRVIRLVRVFRIFKLSRHSTGLRILGYTLRESSRELGMLMFFLVLGIILFSSAVYYAEFESIPHTFWYSLVTMTTVGYGDKVPKTSIGKLIGSLCAIVG-VLTIALPVPVIVSN
	Smay_008984-T1_Sma_008984	SmShakR2/3	MDVLSVNSENIELLKKEALLTNGDLKLHIEQSTVDDKKKAYDDDDDDEIISISVSGRRFQTLRSTLARFPASLLGNDVSRAKLKRNANGEIFLDRNHKAFEALLTFYQTGIFEEPTGLNLNIFKNEIRYYGLVEEAIESGIKGLDAAPQISHKRRWQEILWNALEEPQSSVLARIITIFSLVIILLSVIVFCLETIPSVKNSSSNTMASLDGLEKFCIAYFTLEFLLRMLAAPNKLRFFWDFLNIIDLLAIVPFYITLATNFQGRISIYFLRTLRLIRVFRIFKLSRYSGEMKILGKALTDSARELGILVFFIVLGVILFSSAVYYADASDAESQFKSIPGAFWWSIVTMTTVGYGDEVPKTVVGRLVGAACAMCGILVIAMPIPIIVNNFTRQYSRLE…	ISISVSGRRFQTLRSTLARFPASLLGSRAKLKRNANGEIFLDRNHKAFEALLTFYQT-GIFEEPLNLNIFKNEIRYYGLEILWNALEEPQSSVLARIITIFSLVIILLSVIVFCLETIGLEKFCIAYFTLEFLLRMLAAPNKLRFFWDFLNIIDLLAIVPFYITLALRTLRLIRVFRIFKLSRYSGEMKILGKALTDSARELGILVFFIVLGVILFSSAVYYADFKSIPGAFWWSIVTMTTVGYGDEVPKTVVGRLVGAACAMCG-ILVIAMPIPIIVNN
	Smay_016508-T1_Sma_016508	SmShakR4a	MPEVSSFEYSPRSRITFNVSGTKFETWSDTIERFPSTLLGNRERLEAHYCATTHEYFFDRNRFAFESVLYFFQSNGRLIRPPEVSLEVFATECNYYAIPIDCIERLRVKEGQLLHSKDLDVPLSQPVNIREWIWYMTERPDLSQHAFAYNVCSLGAIVVWVTALCAQTLPFENLNLYVAWLYVDIVFSSVFTLEYVLRFATTPNRRKFVFQAMNIIDFASSIPYLLILIVSKNTELPALNFLRLLRLLRVVRFLKLGNSSNRVKLLQKIMASSLDDLGLLFLCLLMVVLIGASLLFFTEVEVEGTQFTSVPASAWWAIQTVVVLGYGDIIPKSDAGKLLASFFMIFGALTISLPVLSVVTKLVKVYGKELS	ITFNVSGTKFETWSDTIERFPSTLLGRLEAHYCATTHEYFFDRNRFAFESVLYFFQSNGRLIRPVSLEVFATECNYYAIEWIWYMTERPDLSQHAFAYNVCSLGAIVVWVTALCAQTLYVDIVFSSVFTLEYVLRFATTPNRRKFVFQAMNIIDFASSIPYLLILILRLLRLLRVVRFLKLGNSSNRVKLLQKIMASSLDDLGLLFLCLLMVVLIGASLLFFTEFTSVPASAWWAIQTVVVLGYGDIIPKSDAGKLLASFFMIFG-ALTISLPVLSVVTK
	Smay_001322-T1_Sma_001322	SmShakR4b	MAMQMLNLGEAGCGTPGLRRSFTSGLMQQTPGTDSLKRRAKPLITSKNNIASLSNVTATDVARNSQVRVTINVRGTIYETLATTLARYPDTMLGDETRRAVYYDVRGDCLRFDRNRASFEAVLFYYQSHGCLICPFEVSMQEFENDCAFYGLDEDDVWIMKEREGFTRPPVVKQKRVAKTVREKLNEFLEDQNSSKPAGAFAIFSMLMVIGSVTLTCLTTLPEIHETLDPSDVSGNAISLSDMVMNVFFLLEILLKFACTPERLKFVKSPMNQIDAFAVFPYFIAFAIDVRQISSLAFIKVFRTVRVLRLLRFSKHSDTLRVVINILSSSVRDLFTVVFCMLLMSIMWGSLAYYVESGVGHTQFTSIPEAMWWAIQTIVCLGYGDVIPVTAAGKIAASA…	VTINVRGTIYETLATTLARYPDTMLGRRAVYYDVRGDCLRFDRNRASFEAVLFYYQSHGCLICPVSMQEFENDCAFYGLEKLNEFLEDQNSSKPAGAFAIFSMLMVIGSVTLTCLTTLLSDMVMNVFFLLEILLKFACTPERLKFVKSPMNQIDAFAVFPYFIAFAIKVFRTVRVLRLLRFSKHSDTLRVVINILSSSVRDLFTVVFCMLLMSIMWGSLAYYVEFTSIPEAMWWAIQTIVCLGYGDVIPVTAAGKIAASAAAVVG-ALTLTVPLLSIGGR
	Smay_001821-T1_Sma_001821	SmShakR4c	MEMNSATERVIINVRNTRYETLSTTLNRYPETLLGSVARRATFHDSWRNEIILDRNTTAFEAILFYYQSNGILAKPCNVTMDDFAKECEYFGIDKDRIDAMKFREGFVQTIPPPYKQESESVSFKERVWMFLEYPETSVCANIYSALHFFLVIASNIILLEMTVNDEKHSLQKINTFRGILKNNLQLADFIIQLLSAIDFLIRIAFTPRKSALLYSLIFWFDLLAIFPYLITASSFTNKSTRLHCLDVFNTARVLRIFRWYRENRTLYIVFNILRRCSEGLIMLVHSILAVCILFGGVGYYAELGWTNTQLTSLPQSMWWAIQTMTCLGYGDVVPVTIAGKIAGSCVAIIGTITLTVPLVSIGGRYMSMYTTVFSMNVGRDMKTNVNRTSNDNIQRRRT…	VIINVRNTRYETLSTTLNRYPETLLGRRATFHDSWRNEIILDRNTTAFEAILFYYQSNGILAKPVTMDDFAKECEYFGIERVWMFLEYPETSVCANIYSALHFFLVIASNIILLEMTVLADFIIQLLSAIDFLIRIAFTPRKSALLYSLIFWFDLLAIFPYLITASLDVFNTARVLRIFRWYRENRTLYIVFNILRRCSEGLIMLVHSILAVCILFGGVGYYAELTSLPQSMWWAIQTMTCLGYGDVVPVTIAGKIAGSCVAIIG-TITLTVPLVSIGGR
	Smay_001790-T1_Sma_001790	SmShakR4d	MALKRIQLLVNGVYYETLESTLQRFPDTLLGSAHARRQLLSSDQSTTKATEDTLIIRCNTLTFDAILFYYQSNGILQRPPELSAKYFEEQCRYFALDENDIQRMKEREGAIIEKAEPTEQFFSFNAQRRIWEFINDPRSSSPATVYTVFNCILILTSIVIACLQTLPDVTSYQNSKRLLFAIDFTLNCIFLVEYILYFLSCPDKLQFGFSLLNVIDFFAILPNFVFQMLTLFQLRTFTWLEAMSTLRVLRLIRLGQLSTRIQFVFRILSKCLVDIVAMVFTVVVSSVFYASIMYDAEQSDAESTQFQSIPHALWWAIQTVIPVGYGDIVPITVLGKATAGITCVFAALSFTVPVFSLGGKFLVLYSNSFGVQLGDDFQ	IQLLVNGVYYETLESTLQRFPDTLLGSDQSTTKATEDTLIIRCNTLTFDAILFYYQSNGILQRPLSAKYFEEQCRYFALRRIWEFINDPRSSSPATVYTVFNCILILTSIVIACLQTLAIDFTLNCIFLVEYILYFLSCPDKLQFGFSLLNVIDFFAILPNFVFQMLEAMSTLRVLRLIRLGQLSTRIQFVFRILSKCLVDIVAMVFTVVVSSVFYASIMYDAEFQSIPHALWWAIQTVIPVGYGDIVPITVLGKATAGITCVFA-ALSFTVPVFSLGGK
	Smay_001725-T1_Sma_001725	SmShakR4e	MSDRVTIFVRGVHYETFAKTLQYYPSTLLGELSTQQLQQHTASLENKIILDCSVRGFEAVLFYYQSRGILSCPPGLLFSHFVELCRYFKLPEQDIEIMKNREGCICSNNRPTVEFKSCYLEKLWKFFEQPLDGTFSLVYAILSYLLAVAAVVLACATSDKPLENTPNSSRLWLRHTELCISIVFCVEYTLRLIVAPIKKDYLTSVLNVIDLLSFLPFLFCAVANYSSYVIVLGLTRTIRVLKLLSLTRMSSTLRKAFQIISQCRSDIIMLTLSIAISALSCGSMVYLAEMNVPDTQFTSVSQSMWWAIQTIVPLGYGDIVPIGWLGKCCGSVVAVISSFAFTVPLLFVGGKFLILYIVNSEDSIDLAKLSSTQIYEFRRGIFRVQPNEAETEPKLPE	VTIFVRGVHYETFAKTLQYYPSTLLGQLQQHTASLENKIILDCSVRGFEAVLFYYQSRGILSCPLLFSHFVELCRYFKLEKLWKFFEQPLDGTFSLVYAILSYLLAVAAVVLACATSDHTELCISIVFCVEYTLRLIVAPIKKDYLTSVLNVIDLLSFLPFLFCAVLGLTRTIRVLKLLSLTRMSSTLRKAFQIISQCRSDIIMLTLSIAISALSCGSMVYLAEFTSVSQSMWWAIQTIVPLGYGDIVPIGWLGKCCGSVVAVIS-SFAFTVPLLFVGGK
	Smay_001724-T1_Sma_001724	SmShakR4f	MRIVEDLIRREEKLLSRGGIAQGDTLLKGINKRRTNPGKIPRGLLLVREITCRKRRESTIAFNFIELNIKETRDARSVRVVHTDRELAVVTIFWTISWGKINETKGMLPKKVILNVHGKLYETLESTLQRYPSTLLAAESRRRVPLQRSPVKRDGDVIVISCRTTAAFDAILFYYQSYGILRRPPEVPMDEFVHDCRRFEIQETDIERMQELEGFLYEGKSTAKETGCRAKQELWRFLEYPESSNRASLFAVISCLIIAASTCLACVQTLPAINAINSIEFSSNPFLLAELAFNTFFAMEYLLRFVSSPHKCAFMKSASNTVDLVAVFPYFAALAIDIQSISKWKFLRIVRTVRILRLLRLTRQSKTLDIAVRIISNCASDLLTMALTIFISCLFCGTL…	VILNVHGKLYETLESTLQRYPSTLLALQRSPVKRDGDVIVISRTTAAFDAILFYYQSYGILRRPVPMDEFVHDCRRFEIQELWRFLEYPESSNRASLFAVISCLIIAASTCLACVQTLLAELAFNTFFAMEYLLRFVSSPHKCAFMKSASNTVDLVAVFPYFAALALRIVRTVRILRLLRLTRQSKTLDIAVRIISNCASDLLTMALTIFISCLFCGTLEYYAEFTSLPQAIWWAAQTVIPLGYGDIVPISTRGKVIGGCIVSLS-ALTFTLPLLFLGGK
	Smay_018748-T1_Sma_018748	SmShakR5	MRGKNCPTMHHLSYMEYKVFISCEMTENNKSNRIRIVVSGENYELYESRLTNYPDTLLGNPALRSKHRDPVCDVYFFDRHRLAFEGILLYYQSNGKIICPDNVPYEVFQDELKFFGIKECTVSEKAKAFILDPFHGQFSQYAATHGNRFKTRIWLMLQDPQSSMNARIFSLFSLIVTLLSIVLGVMTKVETQHQGMYSNLFPYEMICFAWFTVESLLRLWSSPNKKHYFQNFVDIIDLCSIIVYYTALLIITFNAGPVSILRVFRLANIFRIFKLTRYSYGLRLLLYTVYKSRLDLQILGACLCFFIVITASLMYHAEIYEPNSPIDSIPNAVWWATCTTxxVGYGDTVPLSLPGKLIGSCTAIFGALMVLMPVLKFVQTLAMH	IRIVVSGENYELYESRLTNYPDTLLGLRSKHRDPVCDVYFFDRHRLAFEGILLYYQSNGKIICPVPYEVFQDELKFFGITRIWLMLQDPQSSMNARIFSLFSLIVTLLSIVLGVMTKVPYEMICFAWFTVESLLRLWSSPNKKHYFQNFVDIIDLCSIIVYYTALLLRVFRLANIFRIFKLTRYSYGLRLLLYTVYKSRLDLQILGACLCFFIVITASLMYHAEIDSIPNAVWWATCTTXXVGYGDTVPLSLPGKLIGSCTAIFG-ALMVLMPVLKFVQT
	Smay_016139-T1_Sma_016139	SmShakR7	MDLLEDRVVINVSGLRFETYLSTLERYPDTLLGSPRRREAYFDSMRCEYFFDRNRRAFDAILFYYQSYGRISKPSNVSERHFMNELSFFKIDKEYSTFADRVDRAILGEPLQAPGNRLQRFIWQLFDGETSLRARVITFIGILMLVISIILSCAESLPPIEHPKTDEELHIRKLVNIVNNACYIWFTIELILRFAGAVEKVRFFKSILNLIDLIAIIPFYLQLVIAWNSKMTSLSILRMFRLFRIVRLLKFSRYSRGIRALLFTLYASSHELTLLCFIIIISTVVSGAITYYVEMNNKSSFMTSIPESLWWSINTITTVGYGDTYPVTTIGKALGGLFSMFGTILLGLPIFCLVSNFLELWDSIREKTTSDLIPEKTQNTNEESSRLL	VVINVSGLRFETYLSTLERYPDTLLGRREAYFDSMRCEYFFDRNRRAFDAILFYYQSYGRISKPVSERHFMNELSFFKIRFIWQLFDGETS-LRARVITFIGILMLVISIILSCAESLIVNNACYIWFTIELILRFAGAVEKVRFFKSILNLIDLIAIIPFYLQLVLRMFRLFRIVRLLKFSRYSRGIRALLFTLYASSHELTLLCFIIIISTVVSGAITYYVEMTSIPESLWWSINTITTVGYGDTYPVTTIGKALGGLFSMFG-TILLGLPIFCLVSN
	Smay_026459-T1_Sma_026459	SmShakR8	MLVTRTQDIESSSSPNGRLTQSRRNSPATESRWMVYIDKLMISSRPQNDNEVPLFSKERIRINVSGAKFETFLKTLDRFPDTLLGSPELRLTYYINEQNEYFFNRNREAFEGIFFFYQSPGRLIKPLNVGLKIFIEELRFFKMGDDIINCFMEKLSFKDDSNVEDSSRSSISYKIWNALENPKSTHALSIAFLSMSIILISVVLFCLETVESFKSPDKLRIIERIETFCIIWFTIELILRSITAPRKLVFIKSFLNIIDLLAILPFYITIISNFYNDSKRVSFEYIRVLRLLRVMRIFKLSRHMRILKILGMTFKSSLNELMLLLFVLLIAVVLFSSSVFYADSHFHSIPDAFWWAIITLTNVGYGDLVPITPMGKLIGSLCAICGIIVLALPIPIVVS…	IRINVSGAKFETFLKTLDRFPDTLLGLRLTYYINEQNEYFFNRNREAFEGIFFFYQSPGRLIKPVGLKIFIEELRFFKMYKIWNALENPKS-THALSIAFLSMSIILISVVLFCLETVRIETFCIIWFTIELILRSITAPRKLVFIKSFLNIIDLLAILPFYITIIIRVLRLLRVMRIFKLSRHMRILKILGMTFKSSLNELMLLLFVLLIAVVLFSSSVFYADFHSIPDAFWWAIITLTNVGYGDLVPITPMGKLIGSLCAICG-IIVLALPIPIVVST
	Smay_016902-T1_Sma_016902	SmShakR9a	MKCVVLSSTRPKRIVIRVGGTVFETHETTLSAHPDSLLGDPAKRMKYYDEIRGEFVFLRDARCFDAILFYYQSQGILRRPEDVDRKLFEQEVAFFEVSKSNFKSPIAKPDESNHYRCVFSQTFWKTLENPFSTKCSILISFVNILFILASVVVYCLATLPQLATAKHNTPVKQTSNKLRISKYHDLICIIEVFCMGLFTLEYFARLYNTQSRLKFISSTLSVIELLTITSFYCFLIVDKFKEENTALLGNLSNFFRAVCALQTFRFTRYSKGLLCLLEAILKALWRVKPIATIMPIMLTCFASLLFYAEENGPNEVSHSLFNWLWFVVITMTSVGYGDIYPRTILGKILGTFCALFGVLLFCFLAPTMLKYFFKAYYVPRYLKNSDNKETASLTRRLES…	IVIRVGGTVFETHETTLSAHPDSLLGKRMKYYDEIRGEFVFLRDARCFDAILFYYQSQGILRRPVDRKLFEQEVAFFEVQTFWKTLENPFSTKCSILISFVNILFILASVVVYCLATLIIEVFCMGLFTLEYFARLYNTQSRLKFISSTLSVIELLTITSFYCFLISNFFRAVCALQTFRFTRYSKGLLCLLEAILKALWRVKPIATIMPIMLTCFASLLFYAESHSLFNWLWFVVITMTSVGYGDIYPRTILGKILGTFCALFG-VLLFCFLAPTMLKY
	Smay_016901-T1_Sma_016901	SmShakR9b	MKVSSTKYEEEWNLHEHEALKAEKVKQRENTPDVMFVRELGPSTNNRYLRSKSSITLASAKSEASIDPTTPQPQAQNVIVQPCNRIALNVCGTVFETLEDTLLTFPDTLLGNPDRRKEFYDETRGEYRFQRDPVSFDAILFYYQSKGILAKPSCVKRTQFEKELDFFGIAQHFDKRNEFEKKQLTETETELPVPNGDIRALIWGILERPRSSYAATAVGFFSFGLIVISVLSFCAETIPELKIKQTLVELNVTDDKNTTKLTRVIIYGTDYWYHIETVCIAWFTLEYLLRFYSAPSRLAFISSSLGFVDLFSIIPYYIALALQVRQQGSGLISTFGSIRMLRLLRIIRVFKLTRYNEGLRILVMTVYESAVHLRSLFLVILIMAVLFAAMVFYAESESS…	IALNVCGTVFETLEDTLLTFPDTLLGRRKEFYDETRGEYRFQRDPVSFDAILFYYQSKGILAKPVKRTQFEKELDFFGIALIWGILERPRSSYAATAVGFFSFGLIVISVLSFCAETIHIETVCIAWFTLEYLLRFYSAPSRLAFISSSLGFVDLFSIIPYYIALAIRMLRLLRIIRVFKLTRYNEGLRILVMTVYESAVHLRSLFLVILIMAVLFAAMVFYAEFSSIPDSFWYTIITMTTVGYGDVFPQTVGGKIAGAICATFG-VLLFCLPSPILVNK
	Smay_017164-T1_Sma_017164	SmShakR10/11	MTKRKEIHNKKENDGDRIIINVSGCKFETRIKTLNRYPETLLGNETSRQSFYDPLGKELLLNRDANLFNYILFFYQSNGILSKPEWATDDEFTEEISFFVLQPVLNKNPKLEESHPKEEEGIKINADNLRSRMTKSYKLVIWKVLQNPESSKLASYIAKFNLLLIILSTIIYCLETVKALTETNDNNNNAIFFVIESVCVSWYTTEYLLRLITTPQFWKFALSPLGIIDILTILPFFVSLFGNNSFAVLRVVRLVRVTRVLKLSRYNKGLRILVKTLLWSNSQVKSLILCISMVIILSSSCMFYTEGFGKLESNFQSIPHSFWFSVITITSVGYGDMIPITIFGKISASFWLITGIILLLSLPVPVLISNFIHFY	IIINVSGCKFETRIKTLNRYPETLLGSRQSFYDPLGKELLLNRDANLFNYILFFYQSNGILSKPATDDEFTEEISFFVLLVIWKVLQNPESSKLASYIAKFNLLLIILSTIIYCLETVVIESVCVSWYTTEYLLRLITTPQFWKFALSPLGIIDILTILPFFVSLFLRVVRLVRVTRVLKLSRYNKGLRILVKTLLWSNSQVKSLILCISMVIILSSSCMFYTEFQSIPHSFWFSVITITSVGYGDMIPITIFGKISASFWLITGIILLLSLPVPVLISN
	Smay_014381-T1_Sma_014381	SmShakR12a	MRRRRIEEQRVFLNVGGKMFETFEKTLQRFPNTLLGDKCRRAKYYNELGNEYFFDFNVGESAFAAILFYYQSSGIMSRPFDVAEEEFQDALRKFEIFQLHIVREDTDLPRNPVARKLWLILEYPETSLAGRIFAHISFVIIMVSSVAFCVQTLDVNRSSLKPKPSPQSLPHTSQSNVWFILESIFISWFTPEYILRLAAAPRKSEFLFSLLGLMDLAAIVPYYVTLIMMQDTSNARSFAIIRAFRLIQAFRIIKLTRHSKSLQLMAKALVYCRDQVGSLLFFLVLNSILGSALMYHFESETNPQFSSIPAAMWFCIISMTTVGYGDIVPITVEGKIAGTLCIISGTITLFHLFLPVYLTYFSLFY	VFLNVGGKMFETFEKTLQRFPNTLLGRRAKYYNELGNEYFFDFNESAFAAILFYYQSSGIMSRPVAEEEFQDALRKFEIRKLWLILEYPETSLAGRIFAHISFVIIMVSSVAFCVQTLILESIFISWFTPEYILRLAAAPRKSEFLFSLLGLMDLAAIVPYYVTLIIRAFRLIQAFRIIKLTRHSKSLQLMAKALVYCRDQVGSLLFFLVLNSILGSALMYHFEFSSIPAAMWFCIISMTTVGYGDIVPITVEGKIAGTLCIISGTITLFHLFLPVYLTY
	Smay_014383-T1_Sma_014383	SmShakR12b	MGRRLAFNIRGVYYETREETLMRFPNTLLGDPMLRAPFCNVENNQFYFDRSHQIFDTILFFYQSGGILAKPDNIDDTEFQDELRFFGIIKDPVAKNTPVPTYRKLREKLWMFMDCPSSSIPARVFACFSLLMIVISTVTYCLETVNIPPFKAHHNFVTITGHLQTFSLWITLEFLYAGWFTIEYMLRCFTQPKRRTFIFSVLGLVDLAAILPFYGIIILVKYKIKTGVRLLRVVQIFRILKVTRYSTSLQLLGKSLYYCKGQISLLLVFFFINCLACGSVLYWIEKNASNSRTESIMDTLWFCIISMTTVGYGDIVPQTALGKIMASVTILVGIVALFHIFIPVYLSYFALLYELSYLTEIEKEELCKEQEQMPQPQKHAKASGHSSSLRRPRPSVTTA…	LAFNIRGVYYETREETLMRFPNTLLGLRAPFCNVENNQFYFDRSHQIFDTILFFYQSGGILAKPIDDTEFQDELRFFGIEKLWMFMDCPSSSIPARVFACFSLLMIVISTVTYCLETVTLEFLYAGWFTIEYMLRCFTQPKRRTFIFSVLGLVDLAAILPFYGIIIVRLLRVVQIFRILKVTRYSTSLQLLGKSLYYCKGQISLLLVFFFINCLACGSVLYWIETESIMDTLWFCIISMTTVGYGDIVPQTALGKIMASVTILVGIVALFHIFIPVYLSY
	Smay_022622-T1_Sma_022622	SmShab	MEMDPEDKEEPQLRFLGPRRVSKRGKAKLNICGTRFEARWSTFLKFPQTRLGMLAAIVCGDNPNGHVLDFCDDYDHITNEFFFERNATAFPSILNYYISKHLHIPRSDCVKTFEEEVRYWAIPFDMGPCCDSYYFDEWECTEAMKKTDMLQSTLKKGKKQAEELKTWQIVKVELWNLFENPETSIAAKIISIFSNLMVVLSTVILCVNTHPDLQVLSADGKTKTDNPNLLVIEKICIAWFTLEYIIRIVSCPSKRQFLKGAQNAVDLLAIFPFYIGLIIDFSTSDGVSSNFENIRRFVQILRIIRIVRIFKLARHSTGLQVLAYTVKESSEELGLLVLLLLMGMTLFSTLIYYAEQNVPGTKFKSIIEGFWWAIITMTTIGYGDIYPDTTYGKMIGCMC…	AKLNICGTRFEARWSTFLKFPQTRLGDFCDDYDHITNEFFFERNATAFPSILNYYIS-KHLHIPDCVKTFEEEVRYWAIVELWNLFENPETSIAAKIISIFSNLMVVLSTVILCVNTHVIEKICIAWFTLEYIIRIVSCPSKRQFLKGAQNAVDLLAIFPFYIGLIVQILRIIRIVRIFKLARHSTGLQVLAYTVKESSEELGLLVLLLLMGMTLFSTLIYYAEFKSIIEGFWWAIITMTTIGYGDIYPDTTYGKMIGCMCCISG-ILFIALPIPTIVGN
	Smay_024038-T1_Sma_024038	SmShaw1	MPDLEVTPAQLTLYFVSISRIMENPGFETSSTNINMGCDSPRSPACIENEAVKSQLINNNNYNKDPLCGSPDLAARLSTESTVSMKSHQLLSDNEADNGEEIVMPDNQVTKTNSGQASKWKDKIIINVGGLRHITYRSTLRNVPDTRLSWLADTSAIQSADYDPDTGEFFFDRHPVVFSHVLNYYRTGKLHVPYDVCGPLYEEELQYWGIDDSQVESCCWISYRQHRDAQDTLKDFEGIELDYDADEESEPDLARYGFQVESNDRQQLTRYEKWLQLRPKIWSLFEEPTTRMSKLLAYLSMGLILLSVMLFCLETMESFRTQNTKKLIVMWLEGVCVTWFTIELIIRFIVCPSRLQFVKGIMNWIDFLAIVPFFVEILRKYAFHSELDKGLLFIQIIRV…	IIINVGGLRHITYRSTLRNVPDTRLSIQSADYDPDTGEFFFDRHPVVFSHVLNYYRT-GKLHVPVCGPLYEEELQYWGIPKIWSLFEEPTT-RMSKLLAYLSMGLILLSVMLFCLETM-LEGVCVTWFTIELIIRFIVCPSRLQFVKGIMNWIDFLAIVPFFVEILIQIIRVIRVFRIIKLAKHNVGLQILGHTLKASFRELFLLIFFLFIGIVIFSSLVYYCEFKSIPRAFWWAVITMTTVGYGDMTPTNDIGKVVGGLCAITG-VLMIALPVPVIVNN
	Smay_024123-T1_Sma_024123	SmShaw2	MPYDIVEQNVDNNYVAAGKKRVKSWLLDTAAGEMRSPKMKFPIKPYEEEGSNGNEGNSDTSFEPFSPNNRGERIVINVGGSRHETYIGTLHSIPDTRLFWITEKHALSPEYDQEKQEYFFDRHPGLFPYILDYYRTGKLHCPAEICGPLFEEELLFWGIDEAVIEPCCWMNYQKHRDAEVNLQSFDSLDGDDERNSIQPSDVENQNQSGEQEGDDLERRPTRNFIQRKWAFWQPKIWTTLEEPNSSKVAQIIGLISMSLIILSVTTFCLETLHVFADVNSIQNRILYHLEMICVSWFTLEFIVRLIFSAEKLAFFKSPMNWIDLCAICPFFLEIILRKNDMKTIVVLRVVRITRLFRIFKLSRHSYGLQILGHTLKSSCRELFLLVFFLSIAVIIFSSL…	IVINVGGSRHETYIGTLHSIPDTRLFALSPEYDQEKQEYFFDRHPGLFPYILDYYRT-GKLHCPICGPLFEEELLFWGIPKIWTTLEEPNSSKVAQIIGLISMSLIILSVTTFCLETLHLEMICVSWFTLEFIVRLIFSAEKLAFFKSPMNWIDLCAICPFFLEIILRVVRITRLFRIFKLSRHSYGLQILGHTLKSSCRELFLLVFFLSIAVIIFSSLIYYAEFDSIPGSFWWSVVTMTTIGYGDIVPKTVPGKCIGILCALCG-VLVIALPIPVIVNN
	Smay_011531-T1_Sma_011531	SmShawR2	MESVRATRERNESRSTASMKLPNHNSQQHRLPSTRDASIMTLGQKNRKIKINVGGEIHESFVSTLSNIPDSPLAWILDEKYRKHLDYEVENGELFFDRHPGIFAQILDYFQTGKLHSPRNVCGPMFQEELRFWGIQEQQMECCCWHDYTRHRVTQESLKVFEAAAEKRDTTIITKTHELIDIEHGSETPQSSITGGFEESKSKWKTKKAKMWKILDQPQASSASKVYAWITLGFIILSIVSFTVYTIDSSNTILKCDVISSNASGINTSKHQLESNNTSSNSSSNCKKISNSKLWFAIAPIEGLCATWFTLEIILRAISSPNKVEHMKNPFTILDIIAVAMSYVLLFGTNTNSADIVGILNMARLFRISRFFKIIYSLQVLGRSLKASAYHFMILLILL…	IKINVGGEIHESFVSTLSNIPDSPLARKHLDYEVENGELFFDRHPGIFAQILDYFQT-GKLHSPVCGPMFQEELRFWGIAKMWKILDQPQASSASKVYAWITLGFIILSIVSFTVYTIPIEGLCATWFTLEIILRAISSPNKVEHMKNPFTILDIIAVAMSYVLLFVGILNMARLFRISRFFKIIYSLQVLGRSLKASAYHFMILLILLIIPVILFSSLIYYTEMSSIPKSLWWAVATMTTVGYGDAVPESIPGFFVGGVAAVFG-VIILSLTGSILGST
	Smay_011720-T1_Sma_011720	SmShawR4	MGEESDRLVLNVGGVIFETYISTLQNIPDTRLAWLTEGIDPDSGMRKEFFFDRHSGVFVHILNYYRTGKLHTPTDVCGPLFEEELNFWGIDEKQMEPCCWESFTKHREAELNLKNFAGPGFEDLRSMKQRNFTSFASHGEFTCRERMDRIWQIMDQPHSSYIFQYISIMSCLMILISVTVYCLDTMPRLNVQKPWRRARYGIDMFCMCWFTIEFLIRVLVCPDKKAFIQSIMNWIDFLSVIPSFLILFIRYDEWLTNLVIIRLLRLFRFFKLSYGLQVLLHTLKASSYELVLLLLILLIPVVIFSSLVHAVETHIGDKNMTKFISIPHTFWWCLITMTSVGYGDMVPETWAGKVVGGFCAICGVLIVALPISVIGSNFSLYYAHVRARLKLPCKDRKIL…	LVLNVGGVIFETYISTLQNIPDTRLAPDSG----MRKEFFFDRHSGVFVHILNYYRT-GKLHTPVCGPLFEEELNFWGIDRIWQIMDQPHSSYIFQYISIMSCLMILISVTVYCLDTMGIDMFCMCWFTIEFLIRVLVCPDKKAFIQSIMNWIDFLSVIPSFLILFLTNLVIIRLLRLFRFFKLSYGLQVLLHTLKASSYELVLLLLILLIPVVIFSSLVHAVEFISIPHTFWWCLITMTSVGYGDMVPETWAGKVVGGFCAICG-VLIVALPISVIGSN
	Smay_027281-T1_Sma_027281	SmShawR7	MDIPDDSHRIVFNIGGTRHETHIGTLKAVSSTRLAWIAENHQMLMGSSFYDNVKQEYFFDRHPTCFASILQYYRTGKLHYPLDVCGPLFHEELLFWGIDETQLEDCCWEPYTAHRDKLEKLIGFKGPHFDEEEEPVVGDTKVKRLKNVVWSFLDDPYSSRAASVSGKIATFLLLLYVLIPVLYSMSHFKRTNSPQRAAILVLEVFTNAYFTLEFILRVICCPDKKSFVKSKMNWVDFLSLWSFYIDIAVTDAKARRYTGLFAVFRIVKIFRTFRYNYALQVLVNTLKESLPELMLLVFLLVILAMAFAFCNYHLEDDDSLFYNIPSSLWWSLITMTTVGYGDMYPTSWAGKFVGIACAVCGLLMVALPVSVVATNFSVYYSYAKARIKLPPKRKVKPGV…	IVFNIGGTRHETHIGTLKAVSSTRLAMGSSFYDNVKQEYFFDRHPTCFASILQYYRT-GKLHYPVCGPLFHEELLFWGINVVWSFLDDPYSSRAASVSGKIATFLLLLYVLIPVLYSMVLEVFTNAYFTLEFILRVICCPDKKSFVKSKMNWVDFLSLWSFYIDIATGLFAVFRIVKIFRTFRYNYALQVLVNTLKESLPELMLLVFLLVILAMAFAFCNYHLEFYNIPSSLWWSLITMTTVGYGDMYPTSWAGKFVGIACAVCG-LLMVALPVSVVATN
	Smay_011529-T1_Sma_011529	SmShawR8	MVLDHPPFNAALTQATTSFQDGTGKAKDRVVINVGGKRHETYISTIRNFPDTRLYWIAETAAKMVDFDPERNEFFFDRHPGCFENILNYCRTGKLHCPNDVCGPLFEEELAFWGIDELQMEPCCWGTYTQHRNAHKHLRMFDKIRTEGAEGDDEEITDETNNKVGVVRKSRLREFLARYRPIVWSTLELPYSSKYAQVMALANLLVIVLSIASFCIETMDFAKKHRFAFTMLEYFYCAFFTIDFVIRLCCCPHIGKFFQSPMTWIDLVSIVQFYINFFTKSDALNFLFVLRLVRIFRLFRFFKNLSGMQVIGQTLKASARELFLLVLILLIPMVIFSTLVYFAEKQQQSGTFRSIPETFWWAIITMTTVGYGDVTPKSSAGKVVGALCACSGVLILALP…	VVINVGGKRHETYISTIRNFPDTRLYAKMVDFDPERNEFFFDRHPGCFENILNYCRT-GKLHCPVCGPLFEEELAFWGIPIVWSTLELPYSSKYAQVMALANLLVIVLSIASFCIETMMLEYFYCAFFTIDFVIRLCCCPHIGKFFQSPMTWIDLVSIVQFYINFFLFVLRLVRIFRLFRFFKNLSGMQVIGQTLKASARELFLLVLILLIPMVIFSTLVYFAEFRSIPETFWWAIITMTTVGYGDVTPKSSAGKVVGALCACSG-VLILALPVSVIGSN
	Smay_009341-T1_Sma_009341	SmShal1	MPLQMTSHIDTWLSCGDDEASGWIPMDNCSSDSVILPNYEEKNEEDPERIVFNISGRKFETWRSTLDRFPSTLLGSDEKEYFFDQETKEFFFDRDPDLFRYILNYYRNGKLHYPKGECASSFDDELSFFGIHDESVYECCWEEFAEKKRECIERVTEAEKAENEEEQDVDQSQMNNREKLYLYFENPQSSVLALIFYYVTGFFIAVSVTSTVIETIHCEKGKPCGEAYKNVFFGIESVCVVVFTVEYLARLYSAPNRCRFARSVLSIIDAIAILPYYISLFVPKSAISGVFVTLRVFRVFRVFKFSRHSKGLRILGYTLKSCASELGFLLFSLSMAIIIFATVIYYVEKDNDGDFTSIPASFWYTIVTMTTLGYGDMVPETVVGKIVGSICSLSGVLVI…	IVFNISGRKFETWRSTLDRFPSTLLGEKEYFFDQETKEFFFDRDPDLFRYILNYYRN-GKLHYPECASSFDDELSFFGIEKLYLYFENPQSSVLALIFYYVTGFFIAVSVTSTVIETIGIESVCVVVFTVEYLARLYSAPNRCRFARSVLSIIDAIAILPYYISLFFVTLRVFRVFRVFKFSRHSKGLRILGYTLKSCASELGFLLFSLSMAIIIFATVIYYVEFTSIPASFWYTIVTMTTLGYGDMVPETVVGKIVGSICSLSG-VLVIALPVPVIVSN
	Smay_026543-T1_Sma_026543	SmShalR8	MFSAASTAGLYGSKKILSTRSSSTSVHRSISKPSVLVDPAIFMSGRRLIINVSGCKYRITEFYLKQYPNTLLGSAEKERYYDHAREEYFFDRDPHIFRHIFNFYKSGKLHYSSQDCHESFIDEMNFFHIPLNDVSACCCDSLIDRYSAPRRSRASEDESENRLLKSEAVTFRQKVWVLAEEPRSSMSAKISYYFSCAVIILSVVVNTWETVPCRGKQTYGTVYHGVFFAIDSACVAVFTAEYLIRLYAAPQRWAYFKRIMTIVDLAAILPYFISLMMAVVSNGSKSSLPLVNALVMLRVLRIFRIFKLARHSKRLRELSDSIRKSASELGFILFTYLIVVILFASVLYYAERTNKKTQFGDIPQSMWYTVVTTTTLGYGDIVPQTVQGKLVGSLCCLMG…	LIINVSGCKYRITEFYLKQYPNTLLGEKERYYDHAREEYFFDRDPHIFRHIFNFYKS-GKLHYSDCHESFIDEMNFFHIQKVWVLAEEPRSSMSAKISYYFSCAVIILSVVVNTWETVAIDSACVAVFTAEYLIRLYAAPQRWAYFKRIMTIVDLAAILPYFISLMLVMLRVLRIFRIFKLARHSKRLRELSDSIRKSASELGFILFTYLIVVILFASVLYYAEFGDIPQSMWYTVVTTTTLGYGDIVPQTVQGKLVGSLCCLMG-VLVIALPVPIIQMK
	Smay_011871-T1_Sma_011871	SmShalR9	MADVETKLVRDKSGCVESRCCKVERTSLWNNLPKPNIAGWTQFYPSRTRRCAKFESWTERRIKINVGGRRFQTMESTLRRYPETLLGCSDKEKYYDNALGEYFFDRDPGFFRHILNFYRKGKLHFSQFHCGLPYDEELTFYRIDSDYIGTCCREEYESMYIPESEATKTETKDEKEKREKLNLATPDIVLGDTLREKIYTIFKYPQVNMCGRLAFYLVASAIIVSVVTTVIETVSCGNLKCGEKYPIVFRYIDGACVLIFIVEFAFRFYAAKQRLKHVRSLNTVIDALAILPFFVNITISSVSDNSTTELQALVILRVFRIFRVFKLMRISERLQFLGRSLKASAPDLLFLCFTILIGVLIFSTIIFFAEQGGEKSNFRTIPEAMWFGAQTMTTLGYGD…	IKINVGGRRFQTMESTLRRYPETLLGDKEKYYDNALGEYFFDRDPGFFRHILNFYRK-GKLHFSHCGLPYDEELTFYRIEKIYTIFKYPQVNMCGRLAFYLVASAIIVSVVTTVIETVYIDGACVLIFIVEFAFRFYAAKQRLKHVRSLNTVIDALAILPFFVNITLVILRVFRIFRVFKLMRISERLQFLGRSLKASAPDLLFLCFTILIGVLIFSTIIFFAEFRTIPEAMWFGAQTMTTLGYGDVTPNTALGKVVAAVFCLGG-ILVIALPVPIIEMK
	Stylophora pistillata
	Spis_NW_019217926.1_prot_XP_022790407.1	SpShak1	MLTTAATSASTSSDPNGAPGSSYQGYKKLMEKFDGLKNYIPSNMDDPIVLNVGGKRFETYEETLARFPDTLLGSKSRRSKFYNSRRQEYFFDRHRSAFDAILYYYQSGGTLIRPEHVPPHVFINEVVFYDLPEEAVQVIQLEAGIADEPEDQPMPSNYYMGIIWNALEYPNSSKVAKFLAIFSVLVITLSLIIFCVETLPTFKMANQSRPSNATDDWKPPPNPYDKVWFQLNTFVIVWFTGEYVIRFICSPQKLKFLLGALNLIDLLSILPYYVQLGLKEDDSSISVLRVVRVVRVFRVFKLSRHSRGLQILGNTLKASLNELIMLMFFLAIGVMIFASCVYYAEGGPDSEGFQSIPHAFWWAVVTMTTVGYGDVSPVSLPGKIVGALCAISGVLTIAL…	IVLNVGGKRFETYEETLARFPDTLLGRRSKFYNSRRQEYFFDRHRSAFDAILYYYQSGGTLIRPVPPHVFINEVVFYDLGIIWNALEYPNSSKVAKFLAIFSVLVITLSLIIFCVETLQLNTFVIVWFTGEYVIRFICSPQKLKFLLGALNLIDLLSILPYYVQLGLRVVRVVRVFRVFKLSRHSRGLQILGNTLKASLNELIMLMFFLAIGVMIFASCVYYAEFQSIPHAFWWAVVTMTTVGYGDVSPVSLPGKIVGALCAISG-VLTIALPVPVIVSN
	Spis_NW_019217976.1_prot_XP_022793458.1	SpShak2	MAMAVATAVTLSYRRSRTTSRDWAVANSIPVGVVDTSLTEPIVINIGGKKYETYESTLNQFPNTLLGNPDKRKKYFDEKNNEYFFDRHRSSFTAILYYYQSGGLLERPLHVPHDIFLEELNFFQLTDDMQKENEEAANCEVDDGGQDDDDEEELPKNRTLRAIWLVFENPNYSVCSKGLAIFSLVIILLSIVIFCVETMPVLDDSVPVQKPHNGTIRQPAERGKNKHVFFVLNAICSSWFTFEYVIRLIASPNKIRFLKAILNILDLLSILPFYVTLVVPEESAGSIDVLRVMRVIRVCRIFKLTRHSKGLHVLGKTLYASVNELIMLMLFLVIGVILFASAAYYAEEKENEGFKSIPHAFWWAVVTMTTVGYGDIYPKTTVGKLVGAVCALSGVLAIA…	IVINIGGKKYETYESTLNQFPNTLLGKRKKYFDEKNNEYFFDRHRSSFTAILYYYQSGGLLERPVPHDIFLEELNFFQLRAIWLVFENPNYSVCSKGLAIFSLVIILLSIVIFCVETMVLNAICSSWFTFEYVIRLIASPNKIRFLKAILNILDLLSILPFYVTLVLRVMRVIRVCRIFKLTRHSKGLHVLGKTLYASVNELIMLMLFLVIGVILFASAAYYAEFKSIPHAFWWAVVTMTTVGYGDIYPKTTVGKLVGAVCALSG-VLAIALPVPVIVSN
	Spis_NW_019217816.1_prot_XP_022780622.1	SpShak3	MEINPGLNHISEQASNNSSVQAPKPSLRGEINDKGQRIIINVSGLRFETYERTLSQFPATLLGCAAKREFYYDSENNEYFFDRNRSSFEAILFFYQSNGKLVRPSGVPLYVFSEEVRFFELGKEHLQRLEIEEGYISEEKPLLPTNQTQRRIWELFEYPDSSMPARFLAMWSVSVILLSIVVFCLETLPSIRCRTDSSGPGCKAYVGTPQTKKMWYTVIEILCISWFTLEYVVRLLSSPQKLVFIRTFLNIIDLVAILPYYITLPMNEARVTSLAVLRVIRLVRVFRIFKLSRHSKGLQVLGYTLRSSSRELAMLIFFLLIGVVLFASAVFYAEQDSQDSQFKSIPDAFWWAVVTMTTVGYGDMTPRTLGGKIVGSICAISGVLTIALPVPVIVSNFNY…	IIINVSGLRFETYERTLSQFPATLLGKREFYYDSENNEYFFDRNRSSFEAILFFYQSNGKLVRPVPLYVFSEEVRFFELRRIWELFEYPDSSMPARFLAMWSVSVILLSIVVFCLETLVIEILCISWFTLEYVVRLLSSPQKLVFIRTFLNIIDLVAILPYYITLPLRVIRLVRVFRIFKLSRHSKGLQVLGYTLRSSSRELAMLIFFLLIGVVLFASAVFYAEFKSIPDAFWWAVVTMTTVGYGDMTPRTLGGKIVGSICAISG-VLTIALPVPVIVSN
	Spis_NW_019217803.1_prot_XP_022778848.1	SpShak4	MYASLVNTQASGDVTDSGSRMRHLYPYTHSDNSGSPYLTDRKLEMDALTGMPSVTADPDKQILTGYTPGRNNLQPSGNRDQQSGLISLTGIKPQLMAPVEASADRFVINVSGLKFETHVQTLEQYPETLLGNATKRLKYYDSTRSEYFFDRNRPAFDAILFYYQSGGKLLRPANVPMDVFADEIRFYELGEDILHKVEQEEGFIEEEKPILPENKLQRKIWELFEFPDTSLAARVVAIFSVVVITLSIVTFCVETLPQFRQEEDGAKRRQPWFTLETACIIWFTFEYLMRLISSPQKLVFVRSFLNLIDIVAILPYYITLPMQDTKASSFGVLRVIRLVRVFRIFKLSRHSRGLQILGHTLRASLRELGLLIFFLLIGVILFSSAVYYAEGGEEGSHFK…	FVINVSGLKFETHVQTLEQYPETLLGKRLKYYDSTRSEYFFDRNRPAFDAILFYYQSGGKLLRPVPMDVFADEIRFYELRKIWELFEFPDTSLAARVVAIFSVVVITLSIVTFCVETLTLETACIIWFTFEYLMRLISSPQKLVFVRSFLNLIDIVAILPYYITLPLRVIRLVRVFRIFKLSRHSRGLQILGHTLRASLRELGLLIFFLLIGVILFSSAVYYAEFKSIPDAFWWAVVTMTTVGYGDMRPITVWGKIVGSLCAISG-VLTIALPVPVIVSN
	Spis_NW_019217873.1_prot_XP_022786512.1	SpShak5	MFSRTYVRQKRKMSQTDGRIANVIGEMGASLSTHGAITLRLKKRDITTRAAPEKGAESNDEISGEGSEVKNSSGYGKYDSPSKHRRIVLNVSGFRYMTYAKTLERFPTTLLGNREKRKQFYDEERDEYFFDRNIQVFELILYFYQSNGRLVCPPELAPEILLEEVEFFELGEQAVNAVKDILNEDEPPEKALVIPKNKAQQLVWRLFEYPDSSKAARVLALLSVSVIVASIVVLCIETLPEFIVQSNEGIDANDTAKSEEISEHNKLATSVKNVFGQLEIAFISWFTIEYLVRLLASPEKWMFVRSFLNVIDLLAILPFYVELGLKNSSEQTFSLAFLRILRLVRVFRIFKLSRHSSGLQILGLTLRKSLRELGLLIFFLVIGVVIFSSMVYYAESGDE…	IVLNVSGFRYMTYAKTLERFPTTLLGKRKQFYDEERDEYFFDRNIQVFELILYFYQSNGRLVCPLAPEILLEEVEFFELQLVWRLFEYPDSSKAARVLALLSVSVIVASIVVLCIETLQLEIAFISWFTIEYLVRLLASPEKWMFVRSFLNVIDLLAILPFYVELGLRILRLVRVFRIFKLSRHSSGLQILGLTLRKSLRELGLLIFFLVIGVVIFSSMVYYAEFRSIPDAFWWALVTMTTVGYGDMYPKSVWGKLVGSGCALCG-VLAIALPVPVIVSN
	Spis_NW_019217812.1_prot_XP_022780207.1	SpShak6	MERLRITGQSSNENEAEVVAVKNRDDKFCHERIDWNAVNRGPRIVINVSGQRYETYEKTLELFPDSLLGDKERRKDFYDPVNNEFFFDRNRICFESILAYYQTNGILIMPPSIPRKVFLSDVRFFDLGQKALLQAGEGLEQPVEQNKRLLPKNKIQRKVWELFEHPDTSNFARGIAIWSVCIIILSIALFCVETLPQFQEEPSKTINGTVISFASKKKTDNPFFLIEAFCITWFTLEYVIRFIFSPNKWKFFISVLNMIDLVSIIPFYITLPMEDSGNVSSLAVLRSVRLVRVFRIFKLSRYSRGLQILGHTLRASLRELGLLFFFLCMGVVLFSSAVYYAEISNEDENDFLSIPHSFWWAIITMTTVGYGDITPKTLGGKLVGCFCAITGVLAIALPV…	IVINVSGQRYETYEKTLELFPDSLLGRRKDFYDPVNNEFFFDRNRICFESILAYYQTNGILIMPIPRKVFLSDVRFFDLRKVWELFEHPDTSNFARGIAIWSVCIIILSIALFCVETLLIEAFCITWFTLEYVIRFIFSPNKWKFFISVLNMIDLVSIIPFYITLPLRSVRLVRVFRIFKLSRYSRGLQILGHTLRASLRELGLLFFFLCMGVVLFSSAVYYAEFLSIPHSFWWAIITMTTVGYGDITPKTLGGKLVGCFCAITG-VLAIALPVPVIVSN
	Spis_NW_019217919.1_prot_XP_022789977.1	SpShakR1	MEAVLISGAQGLNSEGLEGVDSGRRYRHHSVDGRPNPPSTSRGRFSPEGRPSPRGRFNSDLGTGAFEQAAKYLRPDKISVYPLFGRSTKRGGVRVKINVSGMIFETLESTLSRFPDSLLGSPTKREKYYDSKKREFFFDRNRVAFDAILYFYQSRGKLLRPVEIDRKTFCDEIQFFELGEDVIERFKEMEMNVVDQDIGPLPENPIQRKIWQVMELPHSSLPAQIVAIWSVVVILVSIVIFCIETLPQFREGRNDKYSALYGLEIFCVAWFTFEYVVRLLAAPQKLRFLRSFLNIIDLVAILPYYIILGLSLTGSNESGNTSYVAFFRILRLVRVFRIFKLSRHYRGLKILGMTLKASLRELLLLSFFLLMGVIIFSSGVYYAESANFGSIPEAFWWSV…	VKINVSGMIFETLESTLSRFPDSLLGKREKYYDSKKREFFFDRNRVAFDAILYFYQSRGKLLRPIDRKTFCDEIQFFELRKIWQVMELPHSSLPAQIVAIWSVVVILVSIVIFCIETLGLEIFCVAWFTFEYVVRLLAAPQKLRFLRSFLNIIDLVAILPYYIILGFRILRLVRVFRIFKLSRHYRGLKILGMTLKASLRELLLLSFFLLMGVIIFSSGVYYAEFGSIPEAFWWSVVTMTTVGYGDKTPTTPWGKVIGSMCAVAG-VLTLALPVPVIVSN
	Spis_NW_019217974.1_prot_XP_022793377.1	SpShakR2	MILSPVGTRRRSWSESRVKSPRLGHRLGDLTRYRQPRISSVAIPGKSVERIKINVSGKKYELTYGRLFRFPKSLLARSARREEFYDAERDEYFFDRNRMAFESVYYFYQTAGELFRPEHIPDDLLMKEMQFYGLLQYLSLPGNVLLSVGPSKVIVPGNKYQRMVWELFENPSSSVAARLVNAFMLLVIILSIVMLCIETLPDLDEENGHVLARNRQQKNGNKSDNITGDIRTVVYVTQSLSNKLQTLFVIETFCIACFSLELMIRFLASAEKRRFFWNLLNLFDLLAVLPFYLSLVVSSQSVSATQSAYTLRVLRLVRLLRLAKIYRYSSSVQIFVKTIRECVKDFLLLYFLILMTTTVFASTCYYFEGEHEGTEFVSIPAAFWWAIITLTSVGYGDMV…	IKINVSGKKYELTYGRLFRFPKSLLARREEFYDAERDEYFFDRNRMAFESVYYFYQTAGELFRPIPDDLLMKEMQFYGLRMVWELFENPSSSVAARLVNAFMLLVIILSIVMLCIETLVIETFCIACFSLELMIRFLASAEKRRFFWNLLNLFDLLAVLPFYLSLVLRVLRLVRLLRLAKIYRYSSSVQIFVKTIRECVKDFLLLYFLILMTTTVFASTCYYFEFVSIPAAFWWAIITLTSVGYGDMVPVTPAGKINGAVCVVFG-VIIITPLLPIIGSK
	Spis_NW_019218099.1_prot_XP_022798776.1	SpShakR3a	MLPYYGKPSNLETYPTTPKIYRRGLAKTFFRRGQRTDPERQLNPSEDSDGIACDPPPRKEKKIRFNVCGKSYIITVQQLLRFPTSLLADPEKRAPFYDEENDEFFFDRNRTTFESIYYFYATNGILVFPSKTFSLQLLADDFPPLGLYDNLSSEEKQDRLPIPIALLPKKVISPKVVCRKRFWEICEFPDSSFAARITTLLSLMVILLATVILCIESLPSIRNSNLVEEVIDSRVKFNISNTSIVTRDSNSFTVKYFISRAEEFCIAWFTLELLIRFLVTPEKRRFLLKFLNIVDIVAILPFYIHLIVSAKSKAPPVYLIKVFHISKIFQVLKISRCASTMIVLKKTVTACLSDLWTMVSLTLTGTILFGILVYYCELWDQETEFRSIPHSFWWAVVTI…	IRFNVCGKSYIITVQQLLRFPTSLLAKRAPFYDEENDEFFFDRNRTTFESIYYFYATNGILVFPFSLQLLADDFPPLGLKRFWEICEFPDSSFAARITTLLSLMVILLATVILCIESLRAEEFCIAWFTLELLIRFLVTPEKRRFLLKFLNIVDIVAILPFYIHLIIKVFHISKIFQVLKISRCASTMIVLKKTVTACLSDLWTMVSLTLTGTILFGILVYYCEFRSIPHSFWWAVVTITTVGYGDMVPST-LGKILGGLCTVSG-VIFITPLLPIIYNK
	Spis_NW_019217788.1_prot_XP_022785881.1	SpShakR3b	MLHLYGQGLPKTAPKRRGRRAISLTQPQILNRFGEPSKHSIIQPYRSKKRKVSDRNDGITVNVSGKKYFFTGRLLSLFPNSLLAHRRKRAFFYDSIRDELFFDRNRTAFETVFHFYVSKGQLMFPDENFPEQLLADELHFFGLYEYINEDIKTTKLALPSALTKRQVIPFRKCQKEVWKICEIPDSNAVARLVNLFSLLVILCSAIFLCVDTLPAFPNNKPVTLASNAASNTSKHSSYHYHSTKTQKIQIVHILETSCISWFTLELIVRFSVSPEKRRFFFQALNVIDLIAIVPFFISFFISFGSIRLSLYILRILRLSRVFRVLKISRYVTTMKVLGKTVKDSIGDLWTMLFLNLIGTVLFGSIAYYCEQWHEGTKFESIPLSCWWAMVTITTLGYGD…	ITVNVSGKKYFFTGRLLSLFPNSLLAKRAFFYDSIRDELFFDRNRTAFETVFHFYVSKGQLMFPFPEQLLADELHFFGLKEVWKICEIPDSNAVARLVNLFSLLVILCSAIFLCVDTLILETSCISWFTLELIVRFSVSPEKRRFFFQALNVIDLIAIVPFFISFFLRILRLSRVFRVLKISRYVTTMKVLGKTVKDSIGDLWTMLFLNLIGTVLFGSIAYYCEFESIPLSCWWAMVTITTLGYGDMDPKTLGGKITGGVCSVSG-ALLITPFLPIIFEK
	Spis_NW_019218188.1_prot_XP_022801778.1	SpShakR4	MCSVHDSLRTVIYDDRVVINVSGMIFETRQTTLSRFPDTLLGNEEKRSKFYVPEFKEYFFNRNRSAFEAILYYYQSSGRLRRPAEVPMCIFQQEIEFFELGNEVLSDIRLKEGYLSIKENPRELPENKLQRKIWQLFDQPDTSIAASCLAVFSVSVIIVAIAVSIAETVPSIREKKADFANFADTTKEPTWSEDTWFLLELAFNTWFTIEYLVRLFTSPNKCTFFTSILNFIDVVAIAPFYVSLLLTKSESSSVAALRILRIVRVFRIFKLSRYSRSLQIIGYCVIESFRELGLLILCLFFSVIVTASLLYYIEVGSDETDFHSVPATFWFSIQTITTIGYGDMVPHSPLAKLMSAACAIFGAVTLALPVLTFVSNFNTLYYKNMLEKDEVCENHGTSE…	VVINVSGMIFETRQTTLSRFPDTLLGKRSKFYVPEFKEYFFNRNRSAFEAILYYYQSSGRLRRPVPMCIFQQEIEFFELRKIWQLFDQPDTSIAASCLAVFSVSVIIVAIAVSIAETVLLELAFNTWFTIEYLVRLFTSPNKCTFFTSILNFIDVVAIAPFYVSLLLRILRIVRVFRIFKLSRYSRSLQIIGYCVIESFRELGLLILCLFFSVIVTASLLYYIEFHSVPATFWFSIQTITTIGYGDMVPHSPLAKLMSAACAIFG-AVTLALPVLTFVSN
	Spis_NW_019217805.1_prot_XP_022779113.1	SpShakR5	METNNGVKENGGRIVINVSGAIFEVSESKLLHFPQSLLGCPQKRSKYFDSQREEYFFDRHRQAFEGILFYYQNEGRLVYPDNVPSEVFDEEVKFFMLPVEPNSCEKLESVLLGDYNRSRPLNIWQRTLWELFEFPNSSLAAKILAVLSQVFISISLAGSCLKTVASLQPEPYDDDWFSFDLVCYSWFTLECAVRLLASPNKSEYFKLLPNCADFATILIFYLELIVKMAWPSATVVVRLLETFAVIRILKLLRYSEGMKILVITVASGLKDLGLLVTFATTFVILGSSAVFFVELNDRDDSDFKSIPDAFWWAIITICTVGYGDKVPVTTPGKFMGAICAVLGTVTVALPLFRFAAHFRTSIENSSNILQRRDRKASSSRRKSR	IVINVSGAIFEVSESKLLHFPQSLLGKRSKYFDSQREEYFFDRHRQAFEGILFYYQNEGRLVYPVPSEVFDEEVKFFMLRTLWELFEFPNSSLAAKILAVLSQVFISISLAGSCLKTVSFDLVCYSWFTLECAVRLLASPNKSEYFKLLPNCADFATILIFYLELIVRLLETFAVIRILKLLRYSEGMKILVITVASGLKDLGLLVTFATTFVILGSSAVFFVEFKSIPDAFWWAIITICTVGYGDKVPVTTPGKFMGAICAVLG-TVTVALPLFRFAAH
	Spis_NW_019218188.1_prot_XP_022801777.1	SpShakR6	MDDRVVINVSGMTFETKEGTLSRFPDTLLGSPSRRQQYYNPVVQEYFFNRHRVAFESILFYYQSGGRLIWPDDIPASVFTEEVEFFQLGEQALKSVAKCLYQNRRVQRAEPPQWTFQRQVWNLFEHPDTSNFARAIALFSVLMIATSVLISCLETLCQFRGCCTELMDNSTNVTSSSEKTDLPGKEQKNCTHETPEVFIALETTCYSWFLLEYIVRFAAAPNRLEFLLSPLNFVDLIAIIPFFAIMIGGNRRLVSLAVPRIARLLRIFRILKLTRYSNGLKIMMYTLRASLNELEMMILFMFMIVILSSSAVFYTDLEIDGSHFSSIPEAFWWSVTTVSTVGYGDFYPKSSLGKVVGGVCAVFGVLAFSLPVIAFAKNFNAYLKGEPIRRHIESKTRHI…	VVINVSGMTFETKEGTLSRFPDTLLGRRQQYYNPVVQEYFFNRHRVAFESILFYYQSGGRLIWPIPASVFTEEVEFFQLRQVWNLFEHPDTSNFARAIALFSVLMIATSVLISCLETLALETTCYSWFLLEYIVRFAAAPNRLEFLLSPLNFVDLIAIIPFFAIMIPRIARLLRIFRILKLTRYSNGLKIMMYTLRASLNELEMMILFMFMIVILSSSAVFYTDFSSIPEAFWWSVTTVSTVGYGDFYPKSSLGKVVGGVCAVFG-VLAFSLPVIAFAKN
	Spis_NW_019217856.1_prot_XP_022785097.1	SpShakR7	MTSNSASPMTSRKKESSANSRIRINVSGTMFETLEETLSRYPDTLLGCPKKRVQYFDKRHDEYFFNRNRLAFDAILFYYQSYGRLVRPDMVPENVFIDEVRFFQIQSDYTSTRDNIECALLGKDEDLPQNFIQRKIWLLFSHPESSYAARVLAVLSVVIILLSVVIPCFESSSRDIDTTDNDESTFFSSLEMACYVWFTFELAVRFCSAPHKLRFFRSMLNFIDIISVFPYYVLLTMLNTRAPLSVLRAARMLRVLRIFKLSRYSSGMRILLFTFYTSMKELGMFLIFIFISIVVSSSAAFYAEIGCDSGAFSSIPDAFWWAVNTITTVGYGDQYPLNASGKMVGCLLTIFGVLIIALPVFLFVANFNKVMNANMAAIDRAGEKESAEVN	IRINVSGTMFETLEETLSRYPDTLLGKRVQYFDKRHDEYFFNRNRLAFDAILFYYQSYGRLVRPVPENVFIDEVRFFQIRKIWLLFSHPESSYAARVLAVLSVVIILLSVVIPCFESSSLEMACYVWFTFELAVRFCSAPHKLRFFRSMLNFIDIISVFPYYVLLTLRAARMLRVLRIFKLSRYSSGMRILLFTFYTSMKELGMFLIFIFISIVVSSSAAFYAEFSSIPDAFWWAVNTITTVGYGDQYPLNASGKMVGCLLTIFG-VLIIALPVFLFVAN
	Spis_NW_019217802.1_prot_XP_022777619.1	SpShakR8	MLSYINKLSTTSDTAEMKSALRATNDFRVGPKLYSKNYNQRASFPPEALSSLGDSASEDRRLYDTRVKINISGKVYETLYSTLAKFPNTLLGNPSKREQYFDQTRQEYFFNRNRNAFDAILFYYQSNGLLTRPNNVRLQEFCDELNFFQIEEEIVNEFKRDECGIEDEDDEEVVLPSNAILAKLWLWLEYPKYSKVAKLFAVFSVTFIAIYIYVLCAEKIDGDRTDTNSTESSGYQGKHLTSMHDILESVCISWFTLEFILRLISCPNKLRFILNILNIIDLASILPYYFELSLGEFEGDNFINATRLLIRVSRLSKLARHLDELTVLAKTVRSTWRELVMILFFILITTAIFSGWTFYVEYEEQKSFSSIPATAWFVIISMTNVGYGDMVPVTLMGKL…	VKINISGKVYETLYSTLAKFPNTLLGKREQYFDQTRQEYFFNRNRNAFDAILFYYQSNGLLTRPVRLQEFCDELNFFQIAKLWLWLEYPKYSKVAKLFAVFSVTFIAIYIYVLCAEKIILESVCISWFTLEFILRLISCPNKLRFILNILNIIDLASILPYYFELSNATRLLIRVSRLSKLARHLDELTVLAKTVRSTWRELVMILFFILITTAIFSGWTFYVEFSSIPATAWFVIISMTNVGYGDMVPVTLMGKLLGAICAIAG-LLVIALPSPIIFTK
	Spis_NW_019218170.1_prot_XP_022801196.1	SpShakR9	MLKAYNAAINFPPLQTPRQRRITNHIPSYKPAYNSPRVTINVSGMRYETYEETLGNFPDTLLGSPSRRREFYSTAQDEYIFVRDRPSFDAILFFYQSRGILARPPTVSEETFLQEIEFYGLPGSYYSDNFEDLSASREDVEDLLPLSPHKRKLWLWFEYPRSSRTARILALWSIFVIMFSTVVFCIETIPALALQPKTTYQNVSVGGHYTRVPYQENIVDYWFVMEGIFVAWFTLEYSIRLYSAPVVWHFVKSTMGILDVLAIMPFYVTLAFQSSTEEVRSFAVLRAIRLFRVLRVFKLSRYSDAVKLLVNTIYSSVEQLKTLGFCILVAVVLFSSAIFYAEGDPNITSIPDAFWWTIITMTSVGYGDVTPITPLGKFVGAFCAMSGVVLFCLPTPVLV…	VTINVSGMRYETYEETLGNFPDTLLGRRREFYSTAQDEYIFVRDRPSFDAILFFYQSRGILARPVSEETFLQEIEFYGLRKLWLWFEYPRSSRTARILALWSIFVIMFSTVVFCIETIVMEGIFVAWFTLEYSIRLYSAPVVWHFVKSTMGILDVLAIMPFYVTLALRAIRLFRVLRVFKLSRYSDAVKLLVNTIYSSVEQLKTLGFCILVAVVLFSSAIFYAEITSIPDAFWWTIITMTSVGYGDVTPITPLGKFVGAFCAMSG-VVLFCLPTPVLVSN
	Spis_NW_019217938.1_prot_XP_022791229.1	SpShakR11	MSMRSKRTALENSRAENGQNGVRRQKVQINVRGEMFETYEHTLSRFPRTLLGSQAKRSRFYNPIRREYYFDRDKAVFNSILFYYQSNGILSKPETVSYEIFSSELKFFQLDGFYEDSDEELDSELAAAARRKAAESLPCLRKFKRTRRNVWRFFEQPITPAERLYTKFSLILTVLSLVSLCLESLPNLPEKSDHLQNQKGNSTMPAVDYDIVWSSVEVVFTIWFTVELILRSVCAPKIAQFVLSFSFLVEITALSPLYVKIIVTSVTGQDASYVVPDRILRCLRLARLLKLKRYSVGIRLLFETIVDSREHMSLFMLCIVFNTIFFSSFVYFSEGEGESSQFTSIPATFWFTIITLSSVGYGDFVPTSAVGKLVGTFCCIGGTLAMFCFTPVLFTEFRK…	VQINVRGEMFETYEHTLSRFPRTLLGKRSRFYNPIRREYYFDRDKAVFNSILFYYQSNGILSKPVSYEIFSSELKFFQLRNVWRFFEQPIT-PAERLYTKFSLILTVLSLVSLCLESLSVEVVFTIWFTVELILRSVCAPKIAQFVLSFSFLVEITALSPLYVKIIDRILRCLRLARLLKLKRYSVGIRLLFETIVDSREHMSLFMLCIVFNTIFFSSFVYFSEFTSIPATFWFTIITLSSVGYGDFVPTSAVGKLVGTFCCIGG-TLAMFCFTPVLFTE
	Spis_NW_019218170.1_prot_XP_022801224.1	SpShakR12	MTENGRRITLNVQGCRYETFQETLEEFPETLLGSPEKRKRFYDPLRDEYYFERDKCAFDAILFYYQSRGILSRPPTIPANAFDEELRFYEIETAKPAEREEKVIYMPERDWQRKLWELLEYPESSKQAALFSKLSMAVIILSVVVFCVETLYSNNATVRAVRSLSIHNNTKNESSVSQGEGRNLKRPRVWFVIDTCIIIWFSSEYAARLVSSPEKIKFILSTLALIDLAAIIPYFLALLLGNTYAPAFSFTVMRIFRLLRVVRLLKLTRYVAALRILGYTVRSCQEQLTALFFLISISVILFSSTIFYIENKENSEDFCSIPASFWWTIITMTTVGYGDVTPMTPLGKIMGALCAIFGVVVMVCLPSPVFISSFNEIYMQHIGEMKKNQQKSLTGVKRH…	ITLNVQGCRYETFQETLEEFPETLLGKRKRFYDPLRDEYYFERDKCAFDAILFYYQSRGILSRPIPANAFDEELRFYEIRKLWELLEYPESSKQAALFSKLSMAVIILSVVVFCVETLVIDTCIIIWFSSEYAARLVSSPEKIKFILSTLALIDLAAIIPYFLALLMRIFRLLRVVRLLKLTRYVAALRILGYTVRSCQEQLTALFFLISISVILFSSTIFYIEFCSIPASFWWTIITMTTVGYGDVTPMTPLGKIMGALCAIFGVVVMVCLPSPVFISS
	Spis_NW_019218352.1_prot_XP_022805391.1	SpShakR13	MSSSPVWKVRRKYESVVRNDDELIAQGRNRPGSGTSDDTSISSATALTDYGDPILEKNQARNAANNNCVDSVLNRRLERKLKKLPRDDFDNTRVIINISGSRFETHESTLARVPDSLLGSPSKRTPHYDPTKNEFYISTDRSVFDSILFYYQSGGSTGGILVKPDGIADGKFLEEVKFFELGEDAEGKLGYNVESRDGLLESLPRAGCSSKIRQLFDSSKTTKASSLHKVVDVWTILITIFFIILLCGKTSPSLKEAFVSEQCCDQNKTEALLRRREIKLFWSFSEKFCISWFTLEYALRAFSATSRMAYLISAQGIFDMLSFAPHLMMLVIQGLASDTSTIPLQRVLLFVTFFSLFKLTRYSLGLQVFLKTIKASLKELMLLLVCVAISLVLFSSMIY…	VIINISGSRFETHESTLARVPDSLLGKRTPHYDPTKNEFYISTDRSVFDSILFYYQSGGILVKPIADGKFLEEVKFFELSKIRQLFDSSKTTSLHKVVDVWTILITIFFIILLCGKTSFSEKFCISWFTLEYALRAFSATSRMAYLISAQGIFDMLSFAPHLMMLVQRVLLFVTFFSLFKLTRYSLGLQVFLKTIKASLKELMLLLVCVAISLVLFSSMIYYCEFTSIPATFWFTIVTMTTVGYGDITPVTVAGKVFSALCAVFGVCCVLAIPSTVIVTN
	Spis_NW_019218170.1_prot_XP_022801221.1	SpShakR14	MSAKRLSPSEHATNCHKQFHRTTPHDDYESPGFIRKRRIRINVRGFQFETFQTTLEQFPETMLGCPTKRVEFYDPVRDQYCLDRDPEIFHFILFFYQSNGILSRPKTISKNIFDKELKFYGITTDQEEADKKSSEAVNEASTSSEEQLRLEMQIKGDQNLNCSQRGRNMRTRCWLMLEYPGVTLAGMIWGRISISVILLSVFAFCLETVPELNCPEDITRNPNRDGNQPAGNETQTTINNASYQLQMTAMNRTSMSNLQDCSAARIWFVVETSTVLFFMVEYIIRLYTAPKRCTFVISLFGIVDVVAIAPYFITLAVYGWRTEMNLQVTSFSVLRIIRLCRVLRVFKLSRYSNGLQLVGKTFTETWRTLSTLLMCVLMGVILSSSFLFYFEEQDTVSSI…	IRINVRGFQFETFQTTLEQFPETMLGKRVEFYDPVRDQYCLDRDPEIFHFILFFYQSNGILSRPISKNIFDKELKFYGITRCWLMLEYPGVTLAGMIWGRISISVILLSVFAFCLETVVVETSTVLFFMVEYIIRLYTAPKRCTFVISLFGIVDVVAIAPYFITLALRIIRLCRVLRVFKLSRYSNGLQLVGKTFTETWRTLSTLLMCVLMGVILSSSFLFYFEVSSIVRNFYWAIITMTTVGYGDEVPRTLLGKLTASCCMVFGIVLLLILPLPVFVTH
	Spis_NW_019217863.1_prot_XP_022785711.1	SpShaw1	MNELNSVAVKEIVSIREEEKLEKEEEEPSMQDVEIPGSSSNVQDCELHKQRSQTSSSPPQTAKRKDRISINVGGIRHETYRSTLKNIPDTRLSWLADASPGSVDYDADMGEYFFDRHPSVFANVLNYYRTGYLHCPLDVCGPLFEDELNFWGIDDQQVESCCWLTYRQHRDAQETLAAFEGVEFENDFDDEEQPDFGRYGFAFAAETEPNLTWWQKYQPRIWTLMEEPYSSKLAKVIAYTTLTLIVLSVILFCLESIQFFRKEKSEMALKILEAICVAWFTLEFLVRFIFCPQKLAFFKKVMNWIDFLAIVPFYISLYPATENSDNVEILNIIRLIRIFRIFKLSRHSSGLQILGHTLRASVRELLLLISFLIIGVVLFASLIYYWEKDTENTKFYNIP…	ISINVGGIRHETYRSTLKNIPDTRLSGSVD-YDADMGEYFFDRHPSVFANVLNYYRT-GYLHCPVCGPLFEDELNFWGIPRIWTLMEEPYSSKLAKVIAYTTLTLIVLSVILFCLESIILEAICVAWFTLEFLVRFIFCPQKLAFFKKVMNWIDFLAIVPFYISLYLNIIRLIRIFRIFKLSRHSSGLQILGHTLRASVRELLLLISFLIIGVVLFASLIYYWEFYNIPNCFWWAVVTMTTVGYGDMAPTTPMGKFIGSICAVCG-VLTIALPVPVIVNN
	Spis_NW_019217825.1_prot_XP_022781687.1	SpShaw2	MSLKEIRLSSPEDPRANEKVVINVGGIRHETYTTTLKNIPDTRLSWITENKTQLPEFDPNTNEYFFDRHPTVFTQILNFYRTGKLHCPNDVCGPLFEEELAFWGIDELQVESCCWLNYKKHREAQANLDTLDGHDSDRDSLSDMDMTVYGLVADSIRNKNRTLWKKIQPKVWTTFEEPYSSRLAQAIAFTTLILILTSVITFCLESVPFFEDKSSTQYQALYVTDIICVAWFTLEFVVRLIFCPRKLQFIKKPMNWIDFCAIMPFYLDLFITSSNIKTIVVLRVVRLIRVFRIFKLSRHSYGLQILGHTLRSSCSELFLLAFFLSIGVVIFSSVIYYAEKDIHDTKFTTIPASFWWAVVTMTTLGYGDMAPESWEGKIVGSFCAISGVLMIALPVPVIV…	VVINVGGIRHETYTTTLKNIPDTRLSTQLPEFDPNTNEYFFDRHPTVFTQILNFYRT-GKLHCPVCGPLFEEELAFWGIPKVWTTFEEPYSSRLAQAIAFTTLILILTSVITFCLESVVTDIICVAWFTLEFVVRLIFCPRKLQFIKKPMNWIDFCAIMPFYLDLFLRVVRLIRVFRIFKLSRHSYGLQILGHTLRSSCSELFLLAFFLSIGVVIFSSVIYYAEFTTIPASFWWAVVTMTTLGYGDMAPESWEGKIVGSFCAISG-VLMIALPVPVIVSN
	Spis_NW_019218096.1_prot_XP_022798617.1	SpShawR1	MTGKTSTACLDNMFDVLRNDRVTINVGGFRHNTFLTTLKNIPDTRLSWIAENHPNSPDFDPVLGEYFFDRHPRIFTEVLNYYRIGKLHCPADVCSALFQEELSYWGINERDIEPCCWVLYKRQMNTEETLKTFHLDSARKASGGCASGARGETTRTIASLFGSETVLTRNHRERWKQFRPKVWALLDDPRSSLAAKVFIGLTSLFIMVSVTQFCLSTVTSIRDNVTLMRILRILDVVTSIWFTVEFFLRLIFCPNFKNFAKNPMNWIDLLAVFPFYLSLYHIGTRTSWLVVMRTLRIFRIFSLSFSFQILFHTLISSKNELFLVFFSLIVPIILFSSMIYFAENENNKEMFPSIPESFWWAIVTVTTLGYGDVVPVTKVGKIIGAMCAICGVIIIALPV…	VTINVGGFRHNTFLTTLKNIPDTRLSPNSPDFDPVLGEYFFDRHPRIFTEVLNYYRI-GKLHCPVCSALFQEELSYWGIPKVWALLDDPRSSLAAKVFIGLTSLFIMVSVTQFCLSTVILDVVTSIWFTVEFFLRLIFCPNFKNFAKNPMNWIDLLAVFPFYLSLYLVVMRTLRIFRIFSL---SFSFQILFHTLISSKNELFLVFFSLIVPIILFSSMIYFAEFPSIPESFWWAIVTVTTLGYGDVVPVTKVGKIIGAMCAICG-VIIIALPVSVIGSN
	Spis_NW_019218096.1_prot_XP_022798657.1	SpShawR2	MSPLERRDTMRMESLSGTRPMKELRDRVVLNVGGKVFEPYISTLKNIPDIPLARILENRSKLDYDPESGEYFFDRHPAVFQQVLNYLQTGKLHCPRNICGPLFEQELAYWGLDEQQMESCCWPNYTKHRDAQENLQALDFRPKYESANGDRSRQRFYNDPTLSWWQRNQPIVWEILDDPYSSSTAKVFAWVSLGFIVTSIFTICLWTVEYFKGFREVAVTQNVTQSTNTTLGQNYTTVTKTELAGSQTPMDVLTIIDSVCTGWFTLEFLLRLAFCPSKFQFAKKLQNWIDLLVIIPLYLLLVFERTTLIEVLNTTRIVRIFRFFKLLYDLQILGKTVKASRHQLGLLLIILLIPVMIFSSLILYTEKQWGTDKSLSQFHSLPNAFWWGVITMTTVGYGD…	VVLNVGGKVFEPYISTLKNIPDIPLARSKLDYDPESGEYFFDRHPAVFQQVLNYLQT-GKLHCPICGPLFEQELAYWGLPIVWEILDDPYSSSTAKVFAWVSLGFIVTSIFTICLWTVIIDSVCTGWFTLEFLLRLAFCPSKFQFAKKLQNWIDLLVIIPLYLLLVIEVLNTTRIVRIFRFFKLLYDLQILGKTVKASRHQLGLLLIILLIPVMIFSSLILYTEFHSLPNAFWWGVITMTTVGYGDIVPASFAGKIVGGIASICG-IIILSTSASVIGST
	Spis_NW_019218083.1_prot_XP_022798147.1	SpShawR3	MKTRQRFEIIPRVVDTSQRRIILNVGGLKHETYLSTVKNYPDTRLYWVVENVTKAIDYDSEKIELFFDRHPGIFEQVLNYYRTGKLHCPHDVCGPLFEEELAYWGIDEKEMEHCCWTSYTQHREAEHNLKSFNVTDGDQDQDTDLESDRMEDSTPARDCGRPFTWWTKYQPKIWPVLEEPHSSKAAKIFSIISITLILLSVGTSCALTLPQFSKQSRSAQGSAAPAKDHTTVAIFTTIDFFCGIWFTLELLLRIIFCPRRRVFFRMVTNWIDVLSVMPFYIRILDSDHGSAIADALLMIRLLRLFRFFRLLYGLQILLHTLKASSYELGLLLLILFIPVVLFSSIIYYVERTMDNIHTKFRSIPESFWWSLITMTTVGYGDITPKTWLGKIIGGACAIC…	IILNVGGLKHETYLSTVKNYPDTRLYTKAIDYDSEKIELFFDRHPGIFEQVLNYYRT-GKLHCPVCGPLFEEELAYWGIPKIWPVLEEPHSSKAAKIFSIISITLILLSVGTSCALTLTIDFFCGIWFTLELLLRIIFCPRRRVFFRMVTNWIDVLSVMPFYIRILADALLMIRLLRLFRFFRLLYGLQILLHTLKASSYELGLLLLILFIPVVLFSSIIYYVEFRSIPESFWWSLITMTTVGYGDITPKTWLGKIIGGACAICG-LLVIALPISIIGSN
	Spis_NW_019218083.1_prot_XP_022798178.1	SpShawR4	MDFGGGSQFDGSDRSRIFINVGGFRHETHVSTLKNIPDTRLYWIAENHDTETSGKREYFYDRHPGAFTQILNYYRTGKLHYPTDMCGPMFEEELCFWGIDEKQMEPCCWTTYTKHREAEENLKAFVGPDFEHLKSNDLERSSSDISGIDEKRDNFWKRIQPKIWNILDEPHSSKLAKIVSYLSCFFISLSIAAFCVSTLPGIREDGEIVGSPNGLSVLEIVCSSFFTLEFLMRVIFCPSKLLFFKRPMNWIDLISILPFYVSFLTADEKVKMFLVIRVMRLLRFVKLSYGLQIMIHTLKASSHELVLLLLMLLIPVVMFSSIVYYLEFMINNKSVFNSVPQSFWWCLITMTTVGYGDLTPQTWPGKIIGGACAVCGVLIVALPISVIGSNFNLYYAHAQ…	IFINVGGFRHETHVSTLKNIPDTRLYTETS----GKREYFYDRHPGAFTQILNYYRT-GKLHYPMCGPMFEEELCFWGIPKIWNILDEPHSSKLAKIVSYLSCFFISLSIAAFCVSTLVLEIVCSSFFTLEFLMRVIFCPSKLLFFKRPMNWIDLISILPFYVSFLVKMFLVIRVMRLLRFVKLSYGLQIMIHTLKASSHELVLLLLMLLIPVVMFSSIVYYLEFNSVPQSFWWCLITMTTVGYGDLTPQTWPGKIIGGACAVCG-VLIVALPISVIGSN
	Spis_NW_019217881.1_prot_XP_022787127.1	SpShawR6	MSFISKREREVKIAAVIQEQTQSDCITDYPVDGTAAAASNNSGSAPQHSIAPKMSRSRSRLFDADNPGETRLYLNVGGQRHETFVSTLASIPDTRLAWIAERALKDPRPLGQKREFFFDRNPAVFTHILNYYRTGKLHCPRDVCGPLFEEELNFWGLDEKQIETCCWAKYDEHRDAEEKLQGFSRDEDQDSDFEDIDSGSGDIEIPSSGSELFASQDPARRVTTAAARWRNLWYTMKKKIWKTFDDPYSSKFARAVGFISLIFNVAVVTQFCILTLEYFSNENSPQNQVLFIVESIAVSWFTLDIAIRLLCCPDRRRFLKTLQNWADFIAIIPFYLIILTPYDEILRNLTILYVFRMFRTFRPLKFSYVMQVFTQTLRASSRELYFLIFILALEVVVYG…	LYLNVGGQRHETFVSTLASIPDTRLALKDPRPLGQKREFFFDRNPAVFTHILNYYRT-GKLHCPVCGPLFEEELNFWGLKKIWKTFDDPYSSKFARAVGFISLIFNVAVVTQFCILTLIVESIAVSWFTLDIAIRLLCCPDRRRFLKTLQNWADFIAIIPFYLIILLTILYVFRMFRTFRPLKFSYVMQVFTQTLRASSRELYFLIFILALEVVVYGSLAYYSEFINIPVSFWWALVTMTTVGYGDMFPTTLPGKLVGCVCAISG-VLMIALPVSVVASN
	Spis_NW_019217881.1_prot_XP_022787126.1	SpShawR7	MPSSKTKKRSNRIVINVGGVRHETFLSTLKTIPDTRLSYLGEHHTTVARTPEYDTVKEEYFFDRHPGVFTQILNFYRTGKLHCPSDVCGPLFEEELSFWGIDEQQVETCCWENYKQHKEKQEKLKYFKLPGYEEDPEERFLSEDSGLFEDVDEVKSWWSRYQPKIWKSLEEPYTSSWAKLVGIVSFVAFTAYIIKFSLSTLEYFSDKTASQYIALSVTHLVCISWFTMDFALRVLFSPNKLAFVKSPYTWTDLIPLVLLYVFFFHPSMEEIPFLEMLVMLKAARIFQLFKLSYVLQVLVNTLKASSLELCLLLVITGFVMVVFASIVYYLERYDFDSDFRSVPESMWWAVITMTTVGYGEVHPRTGTGKIVGSACAIFGVLVIALPVSVVASNFSLFYT…	IVINVGGVRHETFLSTLKTIPDTRLSARTPEYDTVKEEYFFDRHPGVFTQILNFYRT-GKLHCPVCGPLFEEELSFWGIPKIWKSLEEPYTSSWAKLVGIVSFVAFTAYIIKFSLSTLVTHLVCISWFTMDFALRVLFSPNKLAFVKSPYTWTDLIPLVLLYVFFFLEMLVMLKAARIFQLFKLSYVLQVLVNTLKASSLELCLLLVITGFVMVVFASIVYYLEFRSVPESMWWAVITMTTVGYGEVHPRTGTGKIVGSACAIFG-VLVIALPVSVVASN
	Spis_NW_019218096.1_prot_XP_022798658.1	SpShawR8	MLHQQGMVIRSKTESNFEDSLPARGVAKDRVIINVGGYRHETYLSTLKVVPDSRLAWIAENASKQAEYDPENNEYFFDRHPGIFASIINYYRTGKLHSPSDVCGPLFEEELAFWGIDELQMEPCCWSNYTQHRDAQATLKAFEGLQKSVEESENENSPFKVRKNVSTRMRWKSEIWAMLEEPYSSKYAQIFAMVSLIVIILSVATFCMQSIQKLEXNYKGLFKGMEYFYLVWFSADFLARLLTCPSLVTFFKTFMTWVDIASVIPLYVHLALCETNVSDTLSFLFVLRLIRIFRLFRFFRTMSGMQVIGHTLRASARELFLLILILLIPMVIFSTLVYYAEKNHDETDFSSIPGTFWWAVITMTTVGYGDVHPKSLLGKIIGTVCACVGVLIVALPVSV…	VIINVGGYRHETYLSTLKVVPDSRLASKQAEYDPENNEYFFDRHPGIFASIINYYRT-GKLHSPVCGPLFEEELAFWGISEIWAMLEEPYSSKYAQIFAMVSLIVIILSVATFCMQSIGMEYFYLVWFSADFLARLLTCPSLVTFFKTFMTWVDIASVIPLYVHLALFVLRLIRIFRLFRFFRTMSGMQVIGHTLRASARELFLLILILLIPMVIFSTLVYYAEFSSIPGTFWWAVITMTTVGYGDVHPKSLLGKIIGTVCACVG-VLIVALPVSVIGSN
	Spis_NW_019218096.1_prot_XP_022798653.1	SpShawR9	MDTDTEKIIINVGGKRHETYASTLQTIPDTRLSWLAGSYLNRDTKQEFFFDRNPKIFGIILNYYRTGHLHAPRDFCGPLFQEELAFWGIEEREMEACCWPYYTQHRDAEKNLKDFVGPEFEDSDENDDDDDEFSPESDSTYGQATTLSWWATYRPKVWAVVDDAHSSTRAKVFALTSLFMILASGAAMCVSSVVQDNSNVYIRSFNYAFCAWFTLEFGVRLLFSPDKLAFFKEIMTWVDLISLLPFYEDIIFNSCKLNFLRAVRLIRTFRALKVFAFTSGLQIIVQSLKASFRELILLLIILLIPVVVFSSVLFEIESDQPKQKDFQNIPQAFWWAIITMTTVGYGDMVPVTILGRIIGGICAIFGVLIVALPVSVIGNNFSTYYSHAQARLSLPKKKR…	IIINVGGKRHETYASTLQTIPDTRLS----YLNRTKQEFFFDRNPKIFGIILNYYRT-GHLHAPFCGPLFQEELAFWGIPKVWAVVDDAHSSTRAKVFALTSLFMILASGAAMCVSSV--NYAFCAWFTLEFGVRLLFSPDKLAFFKEIMTWVDLISLLPFYEDIILRAVRLIRTFRALKVFAFTSGLQIIVQSLKASFRELILLLIILLIPVVVFSSVLFEIEFQNIPQAFWWAIITMTTVGYGDMVPVTILGRIIGGICAIFG-VLIVALPVSVIGNN
	Spis_NW_019218096.1_prot_XP_022798642.1	SpShawR10	MSDGAEEIHPNPARRDRIVINCGGVRHETFRSTLRNFPGTRLAWCTENVNNSSEFYDAEKNEYFFDRHPGVFAAIINYYRTGKLHSPHDVCGPLFEDELLFWGIDEKQMEPCCWTYYTQHREAQENLKFFEAAEMTDDDDDLNSEFGELVSENFGGEQQSCWQKYKPKIWNVLEHQRSSKLARVMFLVSLMFIILSVLAYCVQTMKVVKDNSTARVAMVIIEGVCGIWFTVEFTLRLATCPSKHDFVKQIMNWVDFIAIWPFYVRILTTEGYPNGDPKIEYDVLAILRLFRLLRFFKVNLGFQILKQTMIASSRELMLLVLLLIVPVIIFASCAYLAERNSNPEEFPSIVESFWWAIITITTVGYGDDVPTTGVGKLFGALCAALSIVITALPISIIGS…	IVINCGGVRHETFRSTLRNFPGTRLANSSEFYDAEKNEYFFDRHPGVFAAIINYYRT-GKLHSPVCGPLFEDELLFWGIPKIWNVLEHQRSSKLARVMFLVSLMFIILSVLAYCVQTMIIEGVCGIWFTVEFTLRLATCPSKHDFVKQIMNWVDFIAIWPFYVRILYDVLAILRLFRLLRFFKVNLGFQILKQTMIASSRELMLLVLLLIVPVIIFASCAYLAEFPSIVESFWWAIITITTVGYGDDVPTTGVGKLFGALCAALS-IVITALPISIIGSN
	Spis_NW_019217851.1_prot_XP_022784547.1	SpShal1	MATDLGAWLPFARAAAVGLAPLASSTMPPPPESPKNDERVIINVSGRRFETWQNTLARFPETLLGSDEKDYFFDSETKEYFFDRDPDLFRHVLNYYRNGKLHYPRGECVSSFEDELCFFGISEDVVHDCCWEDFRERKKECEERIFEPDKLEDGSQNGEENTDSTIREKMWTAFQNPQSSRLATLAYYITGFFIAVSVISTVVETLPTDGNKTFGQANENVFFSMETACVIVFTVEYMARLYAAPNRFKFARDLMSIIDVVAILPFYVGLFMPNNSISGAFVTLRVFRIFRIFKFSRHSRGLRILGYTLKSCASELGFLLFSLSMAVIIFATVMYYVEKNVKETKFTSIPASFWYTIVTMTTLGYGDMVPQTTSGKIVGSLCSLSGVLVIALPVPVIVS…	VIINVSGRRFETWQNTLARFPETLLGEKDYFFDSETKEYFFDRDPDLFRHVLNYYRN-GKLHYPECVSSFEDELCFFGIEKMWTAFQNPQSSRLATLAYYITGFFIAVSVISTVVETLSMETACVIVFTVEYMARLYAAPNRFKFARDLMSIIDVVAILPFYVGLFFVTLRVFRIFRIFKFSRHSRGLRILGYTLKSCASELGFLLFSLSMAVIIFATVMYYVEFTSIPASFWYTIVTMTTLGYGDMVPQTTSGKIVGSLCSLSG-VLVIALPVPVIVSN
	Spis_NW_019217851.1_prot_XP_022784608.1	SpShal2	MYRARYFYPDFLGTVPRSRLMQTTPAMEKNQICDSAMAMNGIRGNGGSKTAQVFPNQPNARRTTARSRVTFKKNGNGDFITINVSGRIFEADSSIFKQHPDTLLGSTRRDLFFDKSKNEYFFDRDPDLFSYIIQFYRKGTLHYPEDECACCFAGELDFFGIVRNHLSDCCYEVFREKHDEFIDYQKRHAKPEEEEFVPTTIRQKMWQLFEDPAQNFFGLLIHYVSAILIVVSVAASTVETLPCGEITCGNKYSEQFYIVESMCVIAFTVEYLARLYAAPARLQFMKQFLSIIDVVAIIPYYVALISPEAVGGPFTVLRVFRIFRIVKMSRHNTKVREAGSSLLASLSELRFVFVVLITLVILFSTIIYYAEMGENNKSFESILATFWYTIVTMTTLGYG…	ITINVSGRIFEADSSIFKQHPDTLLGRRDLFFDKSKNEYFFDRDPDLFSYIIQFYRK-GTLHYPECACCFAGELDFFGIQKMWQLFEDPAQNFFGLLIHYVSAILIVVSVAASTVETLIVESMCVIAFTVEYLARLYAAPARLQFMKQFLSIIDVVAIIPYYVALIFTVLRVFRIFRIVKMSRHNTKVREAGSSLLASLSELRFVFVVLITLVILFSTIIYYAEFESILATFWYTIVTMTTLGYGDMTPLSIIGRITGAICSLSG-IMVVALPAPVLEKN
	Spis_NW_019217927.1_prot_XP_022790515.1	SpShalR1/5	MDRREKKKLRRSQVLHKLIHLGKVKMSRQKLGGLEKGKNVNRGPLIRRILINSAHMLASCSTSSLQNSILPKEERITVNVGGTKYKLAKKNLEKFPDTLLGSERKNFFYDAEREEYFFDRDPLIFKNIASFYRHGSFHAPAPTVCCMEAVLDELKYFGIPQHSVFDCCCEHITQEDEEQEKKKKIETMESKVSQKTCDLRTTREKLWELLTNSKSSKESKAFGFLFGAVVLLNISAIVAETVPTESGQNHGEAHRNIFLGLDSFCVGIFTIEFTARLYAAPHRLDFVRDPSNIIDFLGIIPYYIAVVECAVKSNNPVLGFVVTVFRMFRVFRVTKLARHSERFQNLLRSLQGAATELGGILFSFLALMITFSTIMYYFEKNENPCFKSIPEAFWYTLVT…	ITVNVGGTKYKLAKKNLEKFPDTLLGRKNFFYDAEREEYFFDRDPLIFKNIASFYRH-GSFHAPCCMEAVLDELKYFGIEKLWELLTNSKSSKESKAFGFLFGAVVLLNISAIVAETVGLDSFCVGIFTIEFTARLYAAPHRLDFVRDPSNIIDFLGIIPYYIAVVVTVFRMFRVFRVTKLARHSERFQNLLRSLQGAATELGGILFSFLALMITFSTIMYYFEFKSIPEAFWYTLVTMTTLGYGDIFPLTVSGKLLGAVCALMG-VLLLSLPVPIIQRQ
	Spis_NW_019218043.1_prot_XP_022796552.1	SpShalR3a	MFHTSVSGALFKKHRISGNNKTQRKSISDYPRASIGSTNDRRVKGSFGSTNDRRLTINVSGIKFQTWQSTLLRFPDSLLGSIDTMQQFYDARRKEYFIDRDPYLFKFVLNYYRYGKLHCSQEDCPAAFEEELQFYGFSIYDVDNCCWDQCSPKEKGVLVEGDDDELKGEHLNCNGNLCDLHCEPKLTLQQKIWRTIGPSKTTNTGVIFHIIYGFFIFVSVLIASLETLRCGETSTCGEEHHKIFFTIESTCVIIFTAELLIRFYVCPQKKKFMLYAMNVIDLLAIVPYYLTLVVESFGVETSFLQILKVLRVIRILKLTRNSRRLRCLLLTLRRCAVDIIFLYCICFLAIILFGTAIYYLELVEGDPQFSSIPESFWYICVTLMTVGYGDVVPSSILGK…	LTINVSGIKFQTWQSTLLRFPDSLLGTMQQFYDARRKEYFIDRDPYLFKFVLNYYRY-GKLHCSDCPAAFEEELQFYGFQKIWRTIGPSKTTNTGVIFHIIYGFFIFVSVLIASLETLTIESTCVIIFTAELLIRFYVCPQKKKFMLYAMNVIDLLAIVPYYLTLVLQILKVLRVIRILKLTRNSRRLRCLLLTLRRCAVDIIFLYCICFLAIILFGTAIYYLEFSSIPESFWYICVTLMTVGYGDVVPSSILGKIVGSICCVSG-VVLLALPIPILQEK
	Spis_NW_019218043.1_prot_XP_022796553.1	SpShalR3b	MARRVHFNNELHKKHRIVLNVSGQRYMTEKKCLLRHPHTLLGSEMLSKFFDPIKKEYFFDRDPYLFRYILNFYQSGKLHSSPDDCPVAFKDELDFFGIPICELGDCCWYTTNTDEKEKHPCHYAVRKASMKAVHAGNYLDWNKQENKRGINKRKAIRTTRSKNFTQPNRSPNHVPLPKKRCDNTRQKSNNRAEFIRGKHSEEGRSSTEKCSSTRKCEINCRCQPHKSKMAQQVFNVLYGLFIVLSVAATIVETVDCDGGVKCLVLHSDLFFALDATFVAVFTLEFLIRFAVSKKRCLFMKDFFNIIDLLAILPYYISLIATQFVNTDSVTLLITLRVLRVARIMKLTRGSTRLKSLLYTLRNCSTDLLFLYFTFTLGILLFGSVLYFVERGEEFQSIPH…	IVLNVSGQRYMTEKKCLLRHPHTLLGMLSKFFDPIKKEYFFDRDPYLFRYILNFYQS-GKLHSSDCPVAFKDELDFFGIKCEINCRCQPHKSKMAQVFNVLYGLFIVLSVAATIVETVALDATFVAVFTLEFLIRFAVSKKRCLFMKDFFNIIDLLAILPYYISLILITLRVLRVARIMKLTRGSTRLKSLLYTLRNCSTDLLFLYFTFTLGILLFGSVLYFVEFQSIPHSVWYTCVTMMTTGYGDVVPVSVLGKVIGGLCCVCG-VVIMSLPIPIMQDK
	Spis_NW_019218043.1_prot_XP_022796554.1	SpShalR3c	MISNIGAIQTKTTSFRERKSSTLCRPSSGYPCLDRLKRRRPDAKVIINVGGRRFVTWKNTLKRFPQTLLGSEELAARFYDQDRKEYFIDRDPHLFRYILNYYRCGKLHRSYDDCNASFEDELSFYGIMPQEVHDCCFDDDNENDNADDSKSTVSGSECDKKEHLVTRSWIGRARNWIWVLLEGEAESGFRAFCGMVLIYIVGLFIILSIFTTVYETVPCENEEKVCMERFRILDLLDNICVGVFSVEFCLRLLVCPNILEFAKNPMNIIDFLSIFPFYLTLLLDSVVGSNLEAFVVLRVLRIFRVFKLTRHSKRLQRFGAALASCMGDLTSLMFVLIIAVVVFASMIYFIERNAVEGKFISIPDSMWYTIVTMITLGYGDMVPATFLGQTVGAICCVAG…	VIINVGGRRFVTWKNTLKRFPQTLLGLAARFYDQDRKEYFIDRDPHLFRYILNYYRC-GKLHRSDCNASFEDELSFYGINWIWVLLEGEAESFCGMVLIYIVGLFIILSIFTTVYETVLLDNICVGVFSVEFCLRLLVCPNILEFAKNPMNIIDFLSIFPFYLTLLFVVLRVLRIFRVFKLTRHSKRLQRFGAALASCMGDLTSLMFVLIIAVVVFASMIYFIEFISIPDSMWYTIVTMITLGYGDMVPATFLGQTVGAICCVAG-VILVALPIPIIQEK
	Spis_NW_019218043.1_prot_XP_022796559.1	SpShalR4	MTLQSKNRHSKLRTERLDKKITINVSGRRFCTWDSTLKKHPNTLLGSDAIKVYFDDDKNEYFLDRDPHMFRYILNYYRDGKLHYSYDDCFGAFNEELSFYGIDVDNLDECCWEECYNLSKKICSKNQEVSKCPWSELAPRKSFLRTFFWNLLENTENPPRVGRYIQSFLGILIYISVVGTIVETERCCKDKTCEETYPRLFFAVDAFCMIVFTAEYILRLYASDNSLKFIRNKMNIVDLLAVAPFYVILIYNNLFPNSSSAVKNASSLNVLRMLRVFRIFKLSRHSKHMRQMGRALKRAIVDLGFLFLAFLLTNMVFSSVLYYIEQMEAKKTKFRSIPDSMWYTIITMMTVGYGDMVPITSLGKILGSLCCLSGIIMLALPIPIIQEGSAEIREKELQK…	ITINVSGRRFCTWDSTLKKHPNTLLGAIKVYFDDDKNEYFLDRDPHMFRYILNYYRD-GKLHYSDCFGAFNEELSFYGITFFWNLLENTENPRVGRYIQSFLGILIYISVVGTIVETEAVDAFCMIVFTAEYILRLYASDNSLKFIRNKMNIVDLLAVAPFYVILILNVLRMLRVFRIFKLSRHSKHMRQMGRALKRAIVDLGFLFLAFLLTNMVFSSVLYYIEFRSIPDSMWYTIITMMTVGYGDMVPITSLGKILGSLCCLSG-IIMLALPIPIIQEG
	Spis_NW_019217863.1_prot_XP_022785676.1	SpShalR8	MSEYHDIEGDNYFFNDSSLEVSKEIPRTLFSPVIQISEDSEERDKAAELSNKNNLEVPAVLLSPCVRTSKSEQSLIKGVSKDFLAPPPLPNVSRTSSRPGKLSLSLHSSPSTSEFSLDNDSSVCEDYTAKSESINHADSNSRASFKSADELSLACSCNVQDISVELVRDSSALLNRSGELLTKLNVSSVCLPVARSTPNLHRNRSTCCRNPSKRLCCLIATNYTPLSTPSSEGLTFEFSNQILQEETIDRGNPADEIVPLMVCDTFINRNKSENDLNRLSTTTSKRSSSMGIHSSTPPKNSLHPTTNSTCKQLSTPDLRLYSNPLAISGPRERRSSAKSVASMGDNSKVEQSSERSEKLSGAKLENKSSTFLHPNMAHFSDSNQSSEGSSKSLLEYRPS…	VILNVSGRRFQIRDYFLSIYPNTLLGARNIFYDKLKNEFFFDRDPDSFRYIWNFYHS-GQLHCPDCVQSFLDEVAFFGLEKVWLTLKEPSISLFAKIFYLVSVIAIVISVVANTTETIYLDTVCVGFFTFEFASRLLTCPNRLKFIINLMSIVDLLAILPYYIDLILVVLRVLRILRIFKLLRHSKRLKQLIQSMKDSATELGLIGFLYMVMVILVSSIIYFAEFTSIPEAMWYAVITSTTAGYGDIIPETLAGRLVGSACCLFG-VLVIALPVPILQIK
	Spis_NW_019218242.1_prot_XP_022803189.1	SpShalR9	MSSKDKPVNDLENWLPLGEVGLVGISPVFKKKPFSVLHRKQLKDKRIVLNVSGRKFETWDYTLKKYPTTLLGSSDRESFYDSQRKEYFFERDPGFFRHILNYYRYGKLHFSLEECGEFYEDELEFFRIPTDALGLCCLEEYHDANSAVCRRDVHPEGEVIHHECVPQRRTFRQRLWLLFENPQSSTTAKVVYYIIGIAIVVSIVTTITETIPCGGRTCGEEYKQAFQYVDGTCVVVLTLEYLIRLFAAPHRCKFVKEFQSIVDLAAVIPFYLDIGLKSAGDFDALTILRVFRVFRVFKMSRHSTRLQALGSSIKNSSSELGFILFSFGLGVIIFATAVYYAEKEVKGTTFSSIPDSMWYAIVTMTTTGYGDMSPETAIGQIMGSVCCLVGTLVIALPVP…	IVLNVSGRKFETWDYTLKKYPTTLLGDRESFYDSQRKEYFFERDPGFFRHILNYYRY-GKLHFSECGEFYEDELEFFRIQRLWLLFENPQSSTTAKVVYYIIGIAIVVSIVTTITETIYVDGTCVVVLTLEYLIRLFAAPHRCKFVKEFQSIVDLAAVIPFYLDIGLTILRVFRVFRVFKMSRHSTRLQALGSSIKNSSSELGFILFSFGLGVIIFATAVYYAEFSSIPDSMWYAIVTMTTTGYGDMSPETAIGQIMGSVCCLVG-TLVIALPVPILEMK
	Spis_NW_019217863.1_prot_XP_022785654.1	SpShalR10	MAEKRRKSRLRIRRRSTRASTRRTMIRKATKGDSTSVWSLDSQPLRPRKRILLNVGGRLFETWQDNLDNYPDTLLGSPEKELFYDCGTKMYVFDRDPEMFRHILNYYRLGRLHYSSDYCADEFRDELSFFRISINAVSNCCWDDYRQPRKVRIDKVFTLEDPHEKLEVEKGWKLRKKVWNICDNPHESVLGRLWYYFSGLLIALSIVCTVAETIPPPCDEKYLCQNHTCGKENWNLSAIKYGNVKSCRRIDDYMKEREFLYFLLESVCVAVFTFEYLTRFITAPNRWSYVKEFMSVIDLLSILPYYVGLILEHVLETSVDSLSALVLLRVLRVFRVLKFTRHSSRLRSLLFAIKRSASELGFILFSFSLGVTLFSSVLFYAEKLPDLKPNRTNPFDSIP…	ILLNVGGRLFETWQDNLDNYPDTLLGEKELFYDCGTKMYVFDRDPEMFRHILNYYRL-GRLHYSYCADEFRDELSFFRIKKVWNICDNPHESVLGRLWYYFSGLLIALSIVCTVAETILLESVCVAVFTFEYLTRFITAPNRWSYVKEFMSVIDLLSILPYYVGLILVLLRVLRVFRVLKFTRHSSRLRSLLFAIKRSASELGFILFSFSLGVTLFSSVLFYAEFDSIPASMWYSVVTMTTTGYGDLVPRTIIGQLIGSVGCIVG-VLMIALPVPIIQKK
	Chironex yamaguchii
	Cyam_Shak2_GHAX01105771.1	CyShak2	MMSVSASVSHFNRTHTPIENDRPRLEMFFETGGDTVTINISGKRFQTYEHTLARFPQTLLGNADRRKQYYNEETGEYFFDRHRASFGGILYYYQSNGTLERPQHVSESVFTQEVMFFELGDDVLGIAEDDKANAEDELPANKIFRTIWVLFEMPQSSIFGKILAVLSVVVILLSIVVFCLETIPELDPHRIQNEDKKKNVEITWKILNTVCNAWFTVEYILRLVSSPSKVKFLKYSLNVIDLISIIPFYVTLFMSENGNGSSIEILRVVRVIRVIRIFKLTRHSRGLHILGNTISASFHELIMLVLFLAIGVILFSSSVYYAESNVSGTDFRSIPHSFWWAVVTMTTVGYGDVSPTTLGGKLVGAMCAISGVLVIALPVPVIVSNFEHYYKEEKDRQAR…	VTINISGKRFQTYEHTLARFPQTLLGRRKQYYNEETGEYFFDRHRASFGGILYYYQSNGTLERPVSESVFTQEVMFFELRTIWVLFEMPQSSIFGKILAVLSVVVILLSIVVFCLETIILNTVCNAWFTVEYILRLVSSPSKVKFLKYSLNVIDLISIIPFYVIEILRVVRVIRVIRIFKLTRHSRGLHILGNTISASFHELIMLVLFLAIGVILFSSSVYYAEFRSIPHSFWWAVVTMTTVGYGDVSPTTLGGKLVGAMCAISGVLV-IALPVPVIVSN------------------
	Cyam_Shak4_GHAX01059241.1	CyShak4a	MAHMSNVVGLVHRNSISGNLMDNKHNTDIGWKSRMHSGTAHSVEAMSISGLPNATSGATLNGPISSGRSNNATSFKTQNYIGSSSNAVSERIVINVSGLKFETHKDTLEQYPDTLLGNHLKRSRYYDDGRKEYFFDRNRPAFDAILFYYQSSGKLLRPPNVPMDVFADEIRFYELGDEVLQRVERDEGYIEEEEPILPENELQKKIWQLFEFPDTSIGARVVAVFSVFVITVSIVTFCIETLPHFRFEEKAITKGNITRMVKVEIQDDKKMPWFAIECGCIVWFTFEYVMRFLAAPKKCLFVRSFLNLIDVVAILPFYITLPMESNNVSSLGVLRVIRLVRVFRIFKLSRHSRGLQILGHTLRASLRELGLLIFFLLIGVILFSSAVYYAEGGETNTFR…	IVINVSGLKFETHKDTLEQYPDTLLGKRSRYYDDGRKEYFFDRNRPAFDAILFYYQSSGKLLRPVPMDVFADEIRFYELKKIWQLFEFPDTSIGARVVAVFSVFVITVSIVTFCIETLAIECGCIVWFTFEYVMRFLAAPKKCLFVRSFLNLIDVVAILPFYILGVLRVIRLVRVFRIFKLSRHSRGLQILGHTLRASLRELGLLIFFLLIGVILFSSAVYYAEFRSIPDAFWWAVVTMTTVGYGDMKPVTVWGKIVGSLCAISGVLT-IALPVPVIVSN------------------
	Cyam_Shak4_GHAX01062372.1	CyShak4b	MYTVLHSLCREELSTAAKEDDVKEGRDRLIASPKWQNNNKQQTQETRPDIMYSTSATIGCNLQSQGNTDDHSHDLSWKGKGNLGTAYDMETGASGYSGLSNANSSHTANGPFNNHSNNLSLYARGNGSSDSPSERVTINVSGLKFETQKETLEQYPDTLLGNPLKRSRFYDDGRTEFFFDRNRPAFDAILFYYQSGGKLLRPPNVPMDVFADEIRFYELGEDVLQRVEREEGYIEEEKPILPENELQRKIWQLFEFPDTSIGARIVAVFSVFVITVSIVTFCIETLPQFRYRYQYKTVNQTTIKIRVEVEDDKDMPWFAIECGCIIWFTFEYIMRFLSAPQKCVFVRSFLNLIDLVAILPFYITLPMQSNNVSSLGVLRVIRLVRVFRIFKLSRHSRGL…	VTINVSGLKFETQKETLEQYPDTLLGKRSRFYDDGRTEFFFDRNRPAFDAILFYYQSGGKLLRPVPMDVFADEIRFYELRKIWQLFEFPDTSIGARIVAVFSVFVITVSIVTFCIETLAIECGCIIWFTFEYIMRFLSAPQKCVFVRSFLNLIDLVAILPFYITLPLRVIRLVRVFRIFKLSRHSRGLQILGHTLRASLRELGLLIFFLLIGVILFSSAVYYAEFNSIPDAFWWAVVTMTTVGYGDMKPVTVWGKIVGSLCAISGVLT-IALPVPVIVSN------------------
	Cyam_Shak5_GHAX01099290.1	CyShak5	MNRKHALLHLQTKQPWDRGRGGPSPSDFVYGDDHFHHVNGLEIRGYSAHSSKGIHAHQRQSREHGGCNGFNKESRQPKSTSNNLLAASSALYSRTDEWSLDSRLEPSLSRTGSPEYQNLSSCQVQTKITINVSGERFQTFSSTLERFPSTLLGDREKRNKFYDEADNEYFFDRERTAFGAILYYYQSGGQLYCPLTVPMHVLVAEATFFELGNEALQQVLDLDESSENELPKNKLQREIWKLFEYPESSKAANIITLISVIVILLSVAILCAETLPYFKPNTRAQNTINTYSPKNIQSNSKHESLQMPEAIPDSMPEFKPQKLPAMSLDTFINVTEIPPKDDNKTHNETKKIDWIKIFDTCEIGFVAWFTLEFVVRFLSSPDKLKFSKSFMNIIDLLAI…	ITINVSGERFQTFSSTLERFPSTLLGKRNKFYDEADNEYFFDRERTAFGAILYYYQSGGQLYCPVPMHVLVAEATFFELREIWKLFEYPESSKAANIITLISVIVILLSVAILCAETLTCEIGFVAWFTLEFVVRFLSSPDKLKFSKSFMNIIDLLAILPYYV--VFRIIRLVRVFRIFKLSRHSRGLQILGLTLRASMQELGLLIFFLAIGVILFSSAVYYVEFESIPDAFWWALITMCTVGYGDKVPETFWGKIIGSACAVSGVLT-IALPVPVIVSN------------------
	Cyam_Shak6a_GHAX01072346.1	CyShak6a	MLVGDTYSQTEFNTAHLYQKSSRDHSRASSSDRNQSRGDDSTSLLDRRDSKDSDWKRSRRGSAQRVLGRLLAGIMGEARNSEGSQAPRSPVRLCDSQESKRIVFNVCGKRFETYERTLAKFPDCLLSLPQRELFYDPAREEYFFDRNRKAFGAILTYCQTGVLAKPTNLDDRIFAAELRYFGFDDESEAHSPPQPATGDSERLLPTNNIMRNVWELFEYPDTSLWARIIALFSVTVILLSIVMFCLETLPEFKEPVYVVGKDANGTVLYETIKGERTKTKYVPVFFALECGCIAWFTIEYGLRLFSAPRKIHFLYQPLNIIDLVAILPFYITIVLNTTGSNVSSLSILRVLRLVRVFRIFKLSRYSKGLKILGYTFKASLQELGLLAFFLLIGIVLFAS…	IVFNVCGKRFETYERTLAKFPDCLLSQRELFYDPAREEYFFDRNRKAFGAILTYCQT-GVLAKPLDDRIFAAELRYFGFRNVWELFEYPDTSLWARIIALFSVTVILLSIVMFCLETLALECGCIAWFTIEYGLRLFSAPRKIHFLYQPLNIIDLVAILPFYILSILRVLRLVRVFRIFKLSRYSKGLKILGYTFKASLQELGLLAFFLLIGIVLFASAAYYCEFKSIPHSFWWAIVTMTTVGYGDMYPQTLGGKLVGSFCVLLGVLA-IAFPVPVIVNN------------------
	Cyam_Shak6b_GHAX01079868.1	CyShak6b	MAFHYTFLNTGEPSQDRHTGDKSDSHLQKVDPKLRELSFMKAREQAMTQMPKPKITINVSGQRYETYEKTLKSKPTCLLAKPACQNHFDSELDEFFFDRNSKVFEAILTYLQSGVLVKPDGVPDKVYVQDLRFFGFRKEAKEHAYNLFPPRSDENIEWPDNKFQMEIWKFIEFPDTSRGAKVLSIFSTIVILFSIVVFCVETLPSFTEHKKAKRESQIAKIFFAIESTCVAWFTLEYLVRLYGCPHRLKFLYQPLNIVDLIAILPFYVTQILSMSSANLSSLAILRVLRLVRVFRVFKLSRYSKGLQLLIQTIYASTNELILLLFFLIIVLILYSSAVYYAEVGTLSDCKFCSIPHTFWLGMVTITTVGYGDMVPVTLGGKIIGSLLAVTGVLVIALPI…	ITINVSGQRYETYEKTLKSKPTCLLAACQNHFDSELDEFFFDRNSKVFEAILTYLQS-GVLVKPVPDKVYVQDLRFFGFMEIWKFIEFPDTSRGAKVLSIFSTIVILFSIVVFCVETLAIESTCVAWFTLEYLVRLYGCPHRLKFLYQPLNIVDLIAILPFYVLAILRVLRLVRVFRVFKLSRYSKGLQLLIQTIYASTNELILLLFFLIIVLILYSSAVYYAEFCSIPHTFWLGMVTITTVGYGDMVPVTLGGKIIGSLLAVTGVLV-IALPIPIIVNN------------------
	Cyam_ShakR1_GHAX01063161.1	CyShakR1	MMGVPGVQQANGDIKGRTNPTCSCKSVKEDGIVRINVSGMLFETFESTLQKFPNTLLGSLERRQNFYLQSRDQYFFDRNRTAFEAILYFYQTGGTLIRPNSVPMKLFTEEIRFFDLGDKVFKKLQLEEGYITEADRVLPKQKWQRMIWELFEYPDTSKAAKYLAVWSVLVIVISITVFCVETLPTFRKSRGDGKETDDQPWFSFEVACISWFTFEYIVRFLVSPNKIRFVTSFLNLIDLAAILPYFITLPMNETNAAPLSVLRVIRLVRVFRIFKLSRHSVGLRILGYTLKESSRELAMLIFFLRTWNHFVLKCYILR	VRINVSGMLFETFESTLQKFPNTLLGRRQNFYLQSRDQYFFDRNRTAFEAILYFYQTGGTLIRPVPMKLFTEEIRFFDLRMIWELFEYPDTSKAAKYLAVWSVLVIVISITVFCVETLSFEVACISWFTFEYIVRFLVSPNKIRFVTSFLNLIDLAAILPYFILSVLRVIRLVRVFRIFKLSRHSVGLRILGYTLKESSRELAMLIFFLLIVLI-YSSAAYY--RT-----WNHFVLK-TTVGYGDM-------------CYILRILV-IALPIPIIV--------------------
	Cyam_ShakR23_GHAX01103174.1	CyShakR2/3	MERKFVKNVKQDEDMIPKEVSWNDKWLVPNRVLSDLKITVSTQTQDANQGQDTIIAFNVSGRRFQTFSSTLSRFPNTLLGNPLRRNRLRLTKQDEIFLDRNEKVFQCILTFYQTGIFEQPTDVNQNIFVTEVAFYGLQQEAIECGLSGFESSKKHVPKRRWQFLLWSLLERPNSSLPAKLMSLFSLLVILISIITFCWETLPSLRNLPTVNSTKPMNPKIAEEITKTVQLLQGMEYFCIAWFTLEFILRVIASPNKLRFFYSILNIIDLVAILPFYITMVLSIDGAFPIYFLRTIRLVRVFRVFKLSRYSGEMKILGIALKDSARELAVLVFFIMLGVLIFSSAAFYAEYGHADSQLDSIPGAFWWSIVTMTTVGYGDEVPRTVVGRLVGAVCAMCGIL…	IAFNVSGRRFQTFSSTLSRFPNTLLGRRNRLRLTKQDEIFLDRNEKVFQCILTFYQT-GIFEQPVNQNIFVTEVAFYGLFLLWSLLERPNSSLPAKLMSLFSLLVILISIITFCWETLGMEYFCIAWFTLEFILRVIASPNKLRFFYSILNIIDLVAILPFYIIYFLRTIRLVRVFRVFKLSRYSGEMKILGIALKDSARELAVLVFFIMLGVLIFSSAAFYAELDSIPGAFWWSIVTMTTVGYGDEVPRTVVGRLVGAVCAMCGILV-IAMPIPIIVNN------------------
	Cyam_ShakR4a_GHAX01025109.1	CyShakR4a	MARQGNQFPRVVLNISGSIFETLETTLNKFPATLLGNQERRLQHFCWRTNQYFFNRNRTAFEAILFFYQSGGRLTKPPDLNMDTFEAECDFFGLPKDVINGMKSKEGFIVSERKTYQMGRLQQKLWDFVEHPESSFLARVFGIFCFVMITLSVIFTCLETLPIFKKEKEQGKLNVWFFTELTFNSWFLFELILRFAVVPDKRSFIKSPLSIVDILAVVPYFVIMTFHRDVASFSFLRILRFIRIIRLLRLGKYSRRVKLVGAILVSSLGDLKLLLLCLMLVVILGGSVLYFAEFDSEGTQFTSIPNSLWWGIQTVVVLGYGDIVPRTLLGKLLASVFMVFGALTISLPVLSVVTKFTSVYGRNMETIIE	VVLNISGSIFETLETTLNKFPATLLGRRLQHFCWRTNQYFFNRNRTAFEAILFFYQSGGRLTKPLNMDTFEAECDFFGLQKLWDFVEHPESSFLARVFGIFCFVMITLSVIFTCLETLFTELTFNSWFLFELILRFAVVPDKRSFIKSPLSIVDILAVVPYFVFSFLRILRFIRIIRLLRLGKYSRRVKLVGAILVSSLGDLKLLLLCLMLVVILGGSVLYFAEFTSIPNSLWWGIQTVVVLGYGDIVPRTLLGKLLASVFMVFGALT-ISLPVLSVVTK------------------
	Cyam_ShakR4b_GHAX01030402.1	CyShakR4b	MIATYGREGIQSFKRHQYYASSGMMEPCSRVSSQGRKSQSPGGFTGLKDRITINVNGVIYETLRATLARFPDTLLGSEEHRACLFDHHLQVLRLNRNQVAFEAILFYYQSWGKLIRPPMVTMDEFVQECEFYYIQRAAINDMKKREGHAIKSVHQDSNETTLTLRQKVWRLLEFPETSMYARVFAILSSMLTIASIFLTCAMSLPSISLTETMDAYQNNWFLTEFVLNVIFAFEYLLKLLSCPHKLKFMTSCLNLIDCTAIFPYFAILFLDAKTLSKVAFVRVLRTARVLRLFRFSRHSDTLLIVMKIISSCFNDLITLLLCLLVSCLFTGSFQYFVELGEENTQFTSIPESMWWAIQTIVCLGYGDIVPRSLQGKISGSAVAIIGALTLTVPLLSIGG…	ITINVNGVIYETLRATLARFPDTLLGHRACLFDHHLQVLRLNRNQVAFEAILFYYQSWGKLIRPVTMDEFVQECEFYYIQKVWRLLEFPETSMYARVFAILSSMLTIASIFLTCAMSLLTEFVLNVIFAFEYLLKLLSCPHKLKFMTSCLNLIDCTAIFPYFIVAFVRVLRTARVLRLFRFSRHSDTLLIVMKIISSCFNDLITLLLCLLVSCLFTGSFQYFVEFTSIPESMWWAIQTIVCLGYGDIVPRSLQGKISGSAVAIIGALT-LTVPLLSIGGK------------------
	Cyam_ShakR5_GHAX01085037.1	CyShakR5	MPIERVTIVVSGQTFEVNKTSLEKFPDTLLGNPDRRCLYFDHKRKIYFFDRHRIAFEGILQYYQTCGRVICPENVPEEVFEDELAFFGIKVDKDQEEEARRYIFDSSESRSGSVTLKCKIWSTLQKPDSSRVAQLISMWSLCLTMFSIIFVLMSSSSSYPYQSELHSLFPYELFCFAWFTIEYLLRLWSAPCKIAFFKSAIDDIDLITVLAYFGAFTLSVTRASSTSVLRIFRVANVFRVFKLSRYSYGLRLLMYTIYSSRMDLQLLIGFLALFIFLSASLVYYAEASGENSLINSIPNGIWWSIITCTTVGYGDIYPVSPFGKIIGGTTAIFGALMILLPVLKLVNSFTNAIMATKPKIPLISNIDNSGSGSYYRQKSYSRMNTAEG	VTIVVSGQTFEVNKTSLEKFPDTLLGRRCLYFDHKRKIYFFDRHRIAFEGILQYYQTCGRVICPVPEEVFEDELAFFGICKIWSTLQKPDSSRVAQLISMWSLCLTMFSIIFVLMSSSPYELFCFAWFTIEYLLRLWSAPCKIAFFKSAIDDIDLITVLAYFGTSVLRIFRVANVFRVFKLSRYSYGLRLLMYTIYSSRMDLQLLIGFLALFIFLSASLVYYAEINSIPNGIWWSIITCTTVGYGDIYPVSPFGKIIGGTTAIFGALM-ILLPVLKLVNS------------------
	Cyam_ShakR8_GHAX01077696.1	CyShakR8	MAATREASLFEFNVCPGTSESPVDEHDIMFTTTDVDTSPTLGRRGKRHASRKRYHKAVKKIHVISHAGQAHHQDNQEEDQRKKKRIILNISGLVFETFESTLERYPHTLLGDSRKRASFFEHSRNEYFFNRSREAFEHILFFYQSFGKIVKPETISIKDFIEELQFFQMGDDIIERFKGEVNFHEETMVTSDQAENCQERMWMFFEHPNSSTPAGAFAFLSMSVIIFSVVCFCMETIPYYRKSPDWRGKLEKGELFSIIWFTFEFILRFIASGNKCTFMKSLMNLIDLVAILPFYITLPFSTGHASSFSFLRTVRLVRVLRIFKLSRHMRVLKILGLTIKSSANELLLLAFFVSIAVILFSSAAYYCEESFRSIPESFWWCIITLTNVGYGDLVPVTGL…	IILNISGLVFETFESTLERYPHTLLGKRASFFEHSRNEYFFNRSREAFEHILFFYQSFGKIVKPISIKDFIEELQFFQMERMWMFFEHPNSSTPAGAFAFLSMSVIIFSVVCFCMETIKGELFSIIWFTFEFILRFIASGNKCTFMKSLMNLIDLVAILPFYIFSFLRTVRLVRVLRIFKLSRHMRVLKILGLTIKSSANELLLLAFFVSIAVILFSSAAYYCEFRSIPESFWWCIITLTNVGYGDLVPVTGLGKFIGSLCAVAGVIT-LALPIPIIVSS------------------
	Cyam_ShakR9_GHAX01090620.1	CyShakR9	MMLVREFISTSDVGNRRARGGFKKGSKFEDDHYSGDSLKKQELERQTHFGSPGRQLNRIIINVRGKRFETFLETLEAFPETLLGCAEKRLKFYNPDTGEYVLNRDNRSFDAILFYYQSKGILSRPNDVVRHVFTEELNFFEIDEYFDNRHRHEQQVKEKLLQKRIEPQGKIANILWQALEYPHSSLLSKLITYLSVIVILVSVFSFCAETVPALKVETKIEKRNITRSNSTITIDVEVTPFDYWFVIEIVCIVWFTFEYLIRLFASPARKKFLFSPLGVVDALVIFPFFITLLIKLTNDTVEPTAFPVLRAMRLIRIIRIFKLSRYYEGLKVLISTVYESAVHLRSLLLVISIMALLFAAVIYYTERAFVPDSRFFRSVPDSIWYTLITQTGVGYGDMY…	IIINVRGKRFETFLETLEAFPETLLGKRLKFYNPDTGEYVLNRDNRSFDAILFYYQSKGILSRPVVRHVFTEELNFFEINILWQALEYPHSSLLSKLITYLSVIVILVSVFSFCAETVVIEIVCIVWFTFEYLIRLFASPARKKFLFSPLGVVDALVIFPFFIFPVLRAMRLIRIIRIFKLSRYYEGLKVLISTVYESAVHLRSLLLVISIMALLFAAVIYYTEFRSVPDSIWYTLITQTGVGYGDMYPESAPGKLVGAACALFGVLV-FCLPAPMLVNK------------------
	Cyam_ShakR12_GHAX01050859.1	CyShakR12	MHFQLEPETARRKLNNHAHRQQRCHQSWTPLPIFIQKRKPKKLEMKDNERIVLNVRGERFETFETTLSRFPNTLLGSKTSRLEYYNPVSAEYEFDRDKSAFDAILFYYQSSGILSRPSTICDDDFRKELQFFRILPTSIQYKLDLPSNKYQRKLWLLFEYPETSSLGKVLANVSFLVILASSITFCIETSHGVNTLKGISEDGNANNRIDVWFVLESIFVSWFTIEYLARLIGAPKKAEFLFSLLGLIDVTAIMPYYATLALSNKTHKVRSFSIIRAFRLIQVLRIMKLTRHSSGLQILGRALLYCKEQMGSLLFFFSINALVAASLMYWFENKYNPHGFESIPASMWYCVISMTTVGYGDVVPVTIKGKVAGSVCIILGTVILFHLFIPVYLTYFSLF…	IVLNVRGERFETFETTLSRFPNTLLGSRLEYYNPVSAEYEFDRDKSAFDAILFYYQSSGILSRPICDDDFRKELQFFRIRKLWLLFEYPETSSLGKVLANVSFLVILASSITFCIETSVLESIFVSWFTIEYLARLIGAPKKAEFLFSLLGLIDVTAIMPYYAFSIIRAFRLIQVLRIMKLTRHSSGLQILGRALLYCKEQMGSLLFFFSINALVAASLMYWFEFESIPASMWYCVISMTTVGYGDVVPVTIKGKVAGSVCIILGTVILFHLFIPVYLTY------------------
	Cyam_Shaw1_GHAX01102556.1	CyShaw1	MSESSLHSNGKQETLPSSPTNDGATADPVRVTTEDNTEDPKAEHEDGVKRDSINSSVSENDTHSQASSSNSETDLQGQQVPNAEQNNRKKDRVVINVGGVRHETYKSTLKNIPDTRLSWLAESSASHTSDYDPEKGEFFFDRHPAVFAHILNYYRTGQLHSPYDVCGPLFEEELSYWGIDDTQVESCCWINYRQHRDAQETLKDFEAFEFEGEEDGSEPDMSKYGFSVGFGDDKEPMTWWERHQPKIWTTMEDPYSSKLAKIIAWISLSLILLSVMLFCLETLKSFKEDDKRKLAVLILEGICVMWFTVELSIRFTFCPGKLKFLKNILNWIDFLAIIPYFVNLVIQYGFQRSDTVQFLQIIRVIRVFRIIKLSKHSMGLQILGHTLKASFHELFLLVF…	VVINVGGVRHETYKSTLKNIPDTRLSSHTSDYDPEKGEFFFDRHPAVFAHILNYYRT-GQLHSPVCGPLFEEELSYWGIEKIWTTMEDPYSSKLAKIIAWISLSLILLSVMLFCLETLILEGICVMWFTVELSIRFTFCPGKLKFLKNILNWIDFLAIIPYFVVQFLQIIRVIRVFRIIKLSKHSMGLQILGHTLKASFHELFLLVFFLMIGIVIFSSLVYYCEFDSIPTTFWWAVITMTTVGYGDMYPRSIQGKIIGSLCAISGVLM-IALPVPVIVNN------------------
	Cyam_Shaw2_GHAX01096297.1	CyShaw2	MVTSTSRLPVSRELTISQSEISVGPSTPGAQNDRVVINVGGIRHETFLSTLRSIPDTRLFWMVDNKEQSPDYDAEKKEFFFDRHPGLFAYILNFYQTGRLHCPADICGPLFEDELSYWGIDEAVIEPCCWMNYRKHREAQVNLHSFDSVDGDKESLTNTTVDEENPIIDPQVSIDRPEESRHIFRKIRTLWKHWQPKIWTLLEEPNSSRAAQVLGFVSMFLIVTSVTSFCMETLPFFSMKHTLQSRILYYVEALCVSWFTIEFFLRLVFCTDKIKFFKGIMNWFDFCAILPFFLEMSLQANVKTIVVLRVVRLIRVFRIFKLSRHSYGLQILGHTLKSSCRELFLLVFFLSIGVIIFSSLIYYAEKDVYKSRFNSIPEAFWWSVVTMTTIGYGDIVPIT…	VVINVGGIRHETFLSTLRSIPDTRLFEQSPDYDAEKKEFFFDRHPGLFAYILNFYQT-GRLHCPICGPLFEDELSYWGISKIWTLLEEPNSSRAAQVLGFVSMFLIVTSVTSFCMETLYVEALCVSWFTIEFFLRLVFCTDKIKFFKGIMNWFDFCAILPFFLIVVLRVVRLIRVFRIFKLSRHSYGLQILGHTLKSSCRELFLLVFFLSIGVIIFSSLIYYAEFNSIPEAFWWSVVTMTTIGYGDIVPITWPGKCVGILCALCGVLV-IALPIPVIVSN------------------
	Cyam_ShawR2_GHAX01063271.1	CyShawR2	MSPLHPVSEDVHLQLSPKSSSLSSVEDLPEENVRSNLGERVTINVGGKKLQPFISTLRNVPDSPLAWILRDSCKMKLDYDDEHKEYFFDRHPGVFCQVLNYFQTGKLHCPRDVCGPMFQEELKFWGIEEQQMESCCWSKYTTHRETQEHLKMFTFHNHQPNNNAIAPDGLETVEHPRSGWRLFQRKVWEVLDEPYSSNAAKIFSWISLGFIVLSVINYIVYTWQVSEKRRLCSSTGSKDGNLSSNSSRTNSTAENCEKEFARTMITTYVFEMICTAWFSLEIVLRFIFSPSKSKFIRNISNGVDVIAVIPVYLLLFQRESQLITILNLVRYVRIFRFFKLLYALHILGKTIQASAYQLLTLLFVLMFPVILFSSFLYYCEKHWGDASPNSKAPTNIPEG…	VTINVGGKKLQPFISTLRNVPDSPLAKMKLDYDDEHKEYFFDRHPGVFCQVLNYFQT-GKLHCPVCGPMFQEELKFWGINKVWEVLDEPYSSNAAKIFSWISLGFIVLSVINYIVYTWVFEMICTAWFSLEIVLRFIFSPSKSKFIRNISNGVDVIAVIPVYLSQLITILNLVRYVRIFRFFKLLYALHILGKTIQASAYQLLTLLFVLMFPVILFSSFLYYCEPTNIPEGFWWAVVTMTTVGYGDMIPHSVPGKLLGGAAAICGVIL-LSLTTSILGST------------------
	Cyam_ShawR4_GHAX01068413.1	CyShawR4	MEPCCWEGFTKHREAEVNLRSFEGPGFEDLRVRERKVSTLSVHEGCWIWEHCDRLWRVLDEPHSSKLAKNFSIISCLIIVLSVMFYCLGTMKKLRENGIWSQIRNGFDTACMVWFTVEFVLRFAVCPSKKNFIKSIMNWIDFLSVLPSYLISFFANTWIRNLIIIRLLRLFRFFKLSYGLQVLIHTLKASFYELLLLLLVLLIPVVIFSSLVHTVETALNPTSSHFQSIPETFWWCLITMTTVGYGDLVPNTWAGKMIGGVCAICGVLIVALPISVIGSNFGLYYAHVRARLKLPRKNRQFLTGNLRGLLKQPLSLSSRERDRRTLKRSHLPAIRRKGPPEGSRNKPNPYARAFLQLTKTNTTDSNSAISSLQGSKRDLNRVVSQTSIDMDDNFPLRKE…	--------MEPCCWEGFTKHREAEVN-LRSFEGPG------------FEDLRVRERK-------VSTLSVHEGCWIWEHDRLWRVLDEPHSSKLAKNFSIISCLIIVLSVMFYCLGTMGFDTACMVWFTVEFVLRFAVCPSKKNFIKSIMNWIDFLSVLPSYINTWIRNLIIIRLLRLFRFFKLSYGLQVLIHTLKASFYELLLLLLVLLIPVVIFSSLVHTVEFQSIPETFWWCLITMTTVGYGDLVPNTWAGKMIGGVCAICGVLI-VALPISVIGSN------------------
	>Cyam_ShawR7_JANTCA010005452.1_wgs_6356-6850_13048-13485_14280-14903	CyShawR7	DGSSEYERIVFNVGGQRHETFLGTLLTVPGTRLAWIAENNKSLMESSYYDSVRREYFFDRHPSCFSSILHYYRTGKLHYPPDVCGPLFEEEILFWGIDEQQMESCCWETYTAHRDKTAKLKGFKGPHFQEEQSSSLLEGEDISKLEEIKASIWKFLDDPYSSRGARHALLAIEIVCNAYFFIEIVMRVICCPDKLSFIKEYMNWIDFFSLLPFIFRQLISTNGSERYINIFIVFRIVRIFRTFRYNYALQVLVNTLRESFPELMLLVFLLGIQAMAFATCNYFIEKEEEGTMFRSIPHSLWWAFITMTTVSVGYGDMYPTSWAGQLIGIMCAICGLLMVALPVSVVATNFSIYYSYAKAQLKLPPKKKLKPAIYNNALRLLSKRENQNANEGRDRSKRN…	IVFNVGGQRHETFLGTLLTVPGTRLAMESSYYDSVRREYFFDRHPSCFSSILHYYRT-GKLHYPVCGPLFEEEILFWGIQKIWKFLDDPYSSRGAR----------------HALLAI--EIVCNAYFFIEIVMRVICCPDKLSFIKEYMNWIDFFSLLPFIFERYINIFIVFRIVRIFRTFRYNYALQVLVNTLRESFPELMLLVFLLGIQAMAFATCNYFIEFRSIPHSLWWAFITMTTVGYGDMYPTSWAGQLIGIMCAICGLLM-VALPVSVVATN------------------
	Cyam_ShawR8_GHAX01080168.1	CyShawR8	MVGDTARIRSVFQTGGDPFQEILGKARDRVIINVGGSRHETYISTIRNFPDTRLFWIAETASKMVDFDPEKNEFFFDRHPGCFENILNYCRTGKLHCPNDVCGPLFEEELAFWGIDELQMEPCCWGTYTQHRSAHKHLKMFDKISGLEEEEAEQEIPIEDVKYGKVMSWLRAYRPVIWSTLERPYSSKYAQVAALVSLGVIILSIASFCVETMPFAIKHQYVFRNLEYFYCVFFTIDFIVRLFCCPELKKFFSSFMSWIDLSSIIQFYINFFTHSNALDFLFVLRLIRIFRLFRFFKNLSGMQVIGQTLKASARELFLLVLIVLIPMVIFSSLVYFAERTYSQGTFGSIPEAFWWAIITMTTVGYGDITPNSSPGKLIGALCACSGVLILALPVSVIGS…	VIINVGGSRHETYISTIRNFPDTRLFSKMVDFDPEKNEFFFDRHPGCFENILNYCRT-GKLHCPVCGPLFEEELAFWGIEVIWSTLERPYSSKYAQVAALVSLGVIILSIASFCVETMNLEYFYCVFFTIDFIVRLFCCPELKKFFSSFMSWIDLSSIIQFYILDFLFVLRLIRIFRLFRFFKNLSGMQVIGQTLKASARELFLLVLIVLIPMVIFSSLVYFAEFGSIPEAFWWAIITMTTVGYGDITPNSSPGKLIGALCACSGVLI-LALPVSVIGSN------------------
	Cyam_ShawR10_GHAX01104631.1	CyShawR10	MDSRSETSQSEDEESYDRFKERITINVGGFKHETFRSTLRNFPDTRLAWIAENNSNNYDGYDPVRKEYFFDRHPGVFAQILNYYRTGKLHTPVDVCGPLFEEELQFWGLDEKQMEPCCWAKYTEHRDAQENLKVFDEDGANNEDEALNIMNSEESSPDVNPRFLHSLQPTIKRLKMPIFKSRRWKTFKIKTWLLFEDPRSSIWAKAMVFISLTFIILSVLSLCFNSVLTLAKRQGKNVNVFERLLFALDIVCCIWFTTEYLTRFIVCPIKVRFFTSLMNWVDLVSVVPYFVHFIFRNSQSNSTIEVVEIISATRLLRLFRFFRLSTGLQILKHTMIASSKELLLLLLLMMIPVAIFSTIVYHCERKVADSQFQTIPESFWWAIITITTVGYGDMAPSTT…	ITINVGGFKHETFRSTLRNFPDTRLANNYDGYDPVRKEYFFDRHPGVFAQILNYYRT-GKLHTPVCGPLFEEELQFWGLDKTWLLFEDPRSSIWAKAMVFISLTFIILSVLSLCFNSVALDIVCCIWFTTEYLTRFIVCPIKVRFFTSLMNWVDLVSVVPYFV---VEIISATRLLRLFRFFRLSTGLQILKHTMIASSKELLLLLLLMMIPVAIFSTIVYHCEFQTIPESFWWAIITITTVGYGDMAPSTTIGKFFGAFCATMSVLI-LALPVSIIGNN------------------
	Cyam_Shal1_GHAX01077327.1	CyShal1	MATDVRAWLSCARAGAIGWVPIAASSMPPPPVAENEDQRVVFNISGRKFETWRNTLDRYPETLLGSDEKEYFFDPESREYFFDRDPDLFRYVLNYYRNGKLHYPRGECVSSFQDECSFFGIADEVVHECCWEDFNERKKECNERLAEMEKIDESADQEIDTSTMKFRPKLWVWFENPQSCFIASIFYYVTGFFIAVSVGSTVIETIDCEGNRPCGEVHKKVFFGIESACVVVFTVEYCARLFASPQRCRFARELMSVIDVVAILPYYVGLFMANSSISGAFVTLRVFRVFRIFKFSRHSKGLRILGFTLKSCASELGFLLFSLSMAIIIFATVIYYVEKDERNTDFTSIPASFWYTIVTMTTLGYGDMVPHTVAGKIVGSICSLSGVLVIALPVPVIVS…	VVFNISGRKFETWRNTLDRYPETLLGEKEYFFDPESREYFFDRDPDLFRYVLNYYRN-GKLHYPECVSSFQDECSFFGIDKLWVWFENPQSCFIASIFYYVTGFFIAVSVGSTVIETIGIESACVVVFTVEYCARLFASPQRCRFARELMSVIDVVAILPYYVSGAFVTLRVFRVFRIFKFSRHSKGLRILGFTLKSCASELGFLLFSLSMAIIIFATVIYYVEFTSIPASFWYTIVTMTTLGYGDMVPHTVAGKIVGSICSLSGVLV-IALPVPVIVSN------------------
	Cyam_ShalR8_GHAX01084756.1	CyShalR8	MSGKRLTLNVSGCRFKINECYLKRFPNTLLGSDEREYFFDRRRNEYFFDRDPHIFRHIFGYYKTGKLHFSEQDCHESFVDELKFFRIHIDEVSACCSEPLMEKCAAKLSKKSEERRKSTQANSDSPETFRRRVWTFLENPQSSLFAKIVYYISCSIIIVSVTVNTVETVPCEGTTKCGDTHPKLFFVIDSSCVIFFSIEYLLRLWASPNRFKHFKEVMSMIDFAAILPYYIDLILSRVATSKDGLSAMNVLVTLRVLRIFRIFKLARHSKRLRELSESIRKSASELGFILFTYLIVVILFASVLYYAERQHDGTDFSDIPQSMWYTVVTTTTLGYGDIVPQTIQGKLVGSLCCLMGVLVIALPVPIIQMKHGS	LTLNVSGCRFKINECYLKRFPNTLLGEREYFFDRRRNEYFFDRDPHIFRHIFGYYKT-GKLHFSDCHESFVDELKFFRIRRVWTFLENPQSSLFAKIVYYISCSIIIVSVTVNTVETVVIDSSCVIFFSIEYLLRLWASPNRFKHFKEVMSMIDFAAILPYYIMNVLVTLRVLRIFRIFKLARHSKRLRELSESIRKSASELGFILFTYLIVVILFASVLYYAEFSDIPQSMWYTVVTTTTLGYGDIVPQTIQGKLVGSLCCLMGVLV-IALPVPIIQMK------------------
	Cyam_ShalR9_GHAX01073818.1	CyShalR9	MSRRGSQASTILTCDDSTWKKCVEMGTSGLVPLLGCPLPKGKAKTQLPDQRVKLNVGGRKFETWESTLRKFPNTLLGSDEKDFFYDQNSSEYFFDRDPMFFRHILNFYRKGTLHFSYDECGVPYEEELRFYRISERHIAPCCREEFEAVSNLNYLEMKERNERLAKCKSHKEPTGIRGKLHYILEYPEKSMSGKVIFFVVAIAIVISIITTVVETISCGDAKCGQKYAAVFKYIEAGCVGIFTIEFLVRLYIAPQRWRHVRRFTSIIDLLAIFPFYLNNILGSLVQNSSTQALVTLRVFRIFRVFKLLRSSERSRLLGKSLRDSAPDLAFICFMIGLSVIIFSTLIFFLEQGAKTSGFSSIPSAMWFAMQTMTTL	VKLNVGGRKFETWESTLRKFPNTLLGEKDFFYDQNSSEYFFDRDPMFFRHILNFYRK-GTLHFSECGVPYEEELRFYRIKRLHYILEYPEKSMSGKVIFFVVAIAIVISIITTVVETIYIEAGCVGIFTIEFLVRLYIAPQRWRHVRRFTSIIDLLAIFPFYLTQALVTLRVFRIFRVFKLLRSSERSRLLGKSLRDSAPDLAFICFMIGLSVIIFSTLIFFLEFSSIPSAMWFAMQTMTTLGYGD---------LVGSLCVLLGV---IALPVPII---------------------
	Copula sivickisi
	Csiv_Shak2_GHBG01130247.1	CsShak2	MDQNQTLEAGILVPLNVAVSPLHVSASMMSVSASVSHFTRTTPNSDLDRQNFNLCLTSTDGPIVIINISGKRFQTYEDTLSRFPNTLLGNPARRQQYFNEEAGEYFFDRHRASFSGILYYYQSNGTLERPQHVSESIFTKEVLFFELGDDVLGLKDEGEGGEKEELPENKILRTIWVLFEMPQSSILGKILAVISVVVILLSIVVFCLETIPELDPNRIKNKSRKQNVAMTWRVMNSACNAWFTVEYVLRLIASPNKMKFLKYSLNIIDLISIIPFYVTLAMDDGGNSIEILRVVRVIRVVRIFKLTRHSRGLHILGNTISASFHELIMLVLFLAIGVILFSSSVYYAESNVKGTDFRSIPHSFWWAVVTMTTVGYGDVYPTTLGGKLVGTMCAISGVL…	VIINISGKRFQTYEDTLSRFPNTLLGRRQQYFNEEAGEYFFDRHRASFSGILYYYQSNGTLERPVSESIFTKEVLFFELRTIWVLFEMPQSSILGKILAVISVVVILLSIVVFCLETIVMNSACNAWFTVEYVLRLIASPNKMKFLKYSLNIIDLISIIPFYVIEILRVVRVIRVVRIFKLTRHSRGLHILGNTISASFHELIMLVLFLAIGVILFSSSVYYAEFRSIPHSFWWAVVTMTTVGYGDVYPTTLGGKLVGTMCAISGVLV-IALPVPVIVSN------------------
	Csiv_Shak4_GHBG01143570.1	CsShak4	METGGVGFSGLSNSNAANAANGPVNNHNNNLSIYGGANDNTGGISERVTINVSGLKFETQRETLEQYPDTLLGNPVKRSRFYDDGRTEFFFDRNRPAFDAILFYYQSGGKLLRPPNVPMDVFADEIRFYELGDDVLQRVEREEGYIEEEKPILPENELQRKIWQLFEFPDTSIGARIVAVFSVFVITVSIVTFCIETLPQFRYRYVTENINGTTRRIKVEVEDDKEMPWFAIESGCIVWFTFEYIMRFLSAPQKCVFVRSFLNLIDLVAILPFYITIPMQSSNVSSLGVLRVIRLVRVFRIFKLSRHSRGLQILGHTLRASLRELGLLIFFLLIGVILFSSAVYYAEGGEKETFNSIPDAFWWAVVTMTTVGYGDMKPVTVWGKIVGSLCAISGVLTIA…	VTINVSGLKFETQRETLEQYPDTLLGKRSRFYDDGRTEFFFDRNRPAFDAILFYYQSGGKLLRPVPMDVFADEIRFYELRKIWQLFEFPDTSIGARIVAVFSVFVITVSIVTFCIETLAIESGCIVWFTFEYIMRFLSAPQKCVFVRSFLNLIDLVAILPFYILGVLRVIRLVRVFRIFKLSRHSRGLQILGHTLRASLRELGLLIFFLLIGVILFSSAVYYAEFNSIPDAFWWAVVTMTTVGYGDMKPVTVWGKIVGSLCAISGVLT-IALPVPVIVSN------------------
	Csiv_Shak6a_GHBG01132188.1	CsShak6a	MLVGDTYSQTEYNTAHLYQKSSRDHSRASSSDRNQSRGDDSASLLERKDSKDSDWKRTRRGSAQRVLGRLLAGIMGEKGTSESPAPRSSVRPSVSQDNRRLVFNVCGKRYETYERTLSKFPDCLLSLPQRELFYDPAREEYFFDRNRKAFGAILTYCQTGVLAKPSNLDDRIFAAELRYFGFDDESEAHSPPQPATGDADRLLPSNYVMRQIWELFEYPDTSLWARIIALFSVTVILLSIVMFCLETLPEFKEPVYTDKKNANGTVLYRTVKGERTKLKYVPVFFALECGCIAWFTLEYTLRLFSAPRKIRFLYQPLNVIDLVAILPFYITIVLNTTGSNVSSLSILRVLRLVRVFRIFKLSRYSKGLKILGYTFKASLQELGLLAFFLLIGIVLFASA…	LVFNVCGKRYETYERTLSKFPDCLLSQRELFYDPAREEYFFDRNRKAFGAILTYCQT-GVLAKPLDDRIFAAELRYFGFRQIWELFEYPDTSLWARIIALFSVTVILLSIVMFCLETLALECGCIAWFTLEYTLRLFSAPRKIRFLYQPLNVIDLVAILPFYILSILRVLRLVRVFRIFKLSRYSKGLKILGYTFKASLQELGLLAFFLLIGIVLFASAAYYCEFESIPHSFWWAIVTMTTVGYGDMSPETLGGKLVGSFCVLLGVLA-IAFPVPVIVNN------------------
	Csiv_Shak6b_GHBG01118164.1	CsShak6b	MAFHYSFLNPGENSQDRHVADKSESGPSEVDTRLRNIAKQKYRRRAMASKAKPKIKINVAGQQYETYEKTLKSKPECLLAKTNCQAYYDVDTDEFFFDRNSKVFESILTYLQTGVLVKPEQVPDKVYVEDLIFFGFRKEAKEHVEAMGIRTTEEVILWPKNKFQRLVWEFVEYPTTSKGAKIFSIISTIIIVFSIIVFCVETLPNFTKHKKLGSNHESIRVFFGIEAVCVGWFTLEYLVRFYGAPQKIKFVYQPLNVIDLVAILPFYVTQFLSLTATNLSSLAILRVLRLVRVFRVFKLSRYSKGLQLLIQTIYASVNELLLLLCFILIVLVLYSSAVYYAEVGTKPHAVFRSIPHTFWLGMVTITTVGYGDMVPETLGGKIVGSLLAVTGVLVIALPI…	IKINVAGQQYETYEKTLKSKPECLLANCQAYYDVDTDEFFFDRNSKVFESILTYLQT-GVLVKPVPDKVYVEDLIFFGFRLVWEFVEYPTTSKGAKIFSIISTIIIVFSIIVFCVETLGIEAVCVGWFTLEYLVRFYGAPQKIKFVYQPLNVIDLVAILPFYVLAILRVLRLVRVFRVFKLSRYSKGLQLLIQTIYASVNELLLLLCFILIVLVLYSSAVYYAEFRSIPHTFWLGMVTITTVGYGDMVPETLGGKIVGSLLAVTGVLV-IALPIPIIVNN------------------
	Csiv_ShakR4a_GHBG01103876.1	CsShakR4a	MEVGSPIQRVVLNISGNIFETLETTLNRFPATLLGDEERRLKHFCWRTNQYFFNRNRTAFEAILFFYQSGGRLTKPPDINMDTFEEECAFFGLPQDVIYGMKCKEGFIVSEDKIYEMGRVQKKLWDFVEHPESSLSAKMFGIFCFVMITLSVFFTCLETLPVFRSTKEKKNINVWFITELIFNTWFLFELLLRFAAVPEKWNFLTSPLSIVDILAVVPYFLIMPFQTDIASFSFLRILRFIRIIRLLRLGKYSRRVKLVGAILVSSLGDLKLLLLCLMLVVILGGSVLYFAEYDSEDSQFTSIPNSLWWGIQTVVVLGYGDIVPRTLLGKMLASVFMVFGALTISLPVLSVVTKFTSVYGRNMENLRD	VVLNISGNIFETLETTLNRFPATLLGRRLKHFCWRTNQYFFNRNRTAFEAILFFYQSGGRLTKPINMDTFEEECAFFGLKKLWDFVEHPESSLSAKMFGIFCFVMITLSVFFTCLETLITELIFNTWFLFELLLRFAAVPEKWNFLTSPLSIVDILAVVPYFLFSFLRILRFIRIIRLLRLGKYSRRVKLVGAILVSSLGDLKLLLLCLMLVVILGGSVLYFAEFTSIPNSLWWGIQTVVVLGYGDIVPRTLLGKMLASVFMVFGALT-ISLPVLSVVTK------------------
	Csiv_ShakR8_GHBG01098460.1	CsShakR8	MFTTTDIDGSPKLGVRNRRLAGAQRYRRAVQKLHVISQFTKSRRLAEEEQDQRKKKRVTLNISGLVFETFESTLERYPDTLLGNSVKRASFFERNRNEYFFNRNREAFEHILFFYQSFGKIVRPETISVKDFINELQFFQMGDDVIERFKGEVNFKEDKVFLAKDAKSFKQKLWLFVEHPNSSSGAGIFAFLSVSVILFSVVCFCMETIPSYKNSPSWKSNLEKGEMFSILWFTIEFIIRFIAAQSKCAFMKSIMNLIDLVAILPFYITLPFNKTHTSSFSFLRTVRLVRVLRVFKLSRHMRVLKILGLTIKSSKNELLLLSFFVSIAVILFSSAAYYCEESFRSIPESFWWCVITLTNVGYGDLVPVTGPGKFVGSICAVAGVIT	VTLNISGLVFETFESTLERYPDTLLGKRASFFERNRNEYFFNRNREAFEHILFFYQSFGKIVRPISVKDFINELQFFQMQKLWLFVEHPNSSSGAGIFAFLSVSVILFSVVCFCMETIKGEMFSILWFTIEFIIRFIAAQSKCAFMKSIMNLIDLVAILPFYIFSFLRTVRLVRVLRVFKLSRHMRVLKILGLTIKSSKNELLLLSFFVSIAVILFSSAAYYCEFRSIPESFWWCVITLTNVGYGDLVPVTGPGKFVGSICAVAGVIT------------------------------
	Csiv_ShakR9_GHBG01074865.1	CsShakR9	MMLVREFIATSDVGKRPGRSHLKKSNKADEDHGTTDSSNRRDLEEQRGHHASKRPVHRITFNVRGKRYETYEETLETFPETLLGCPEKRVKYFNPRTGEYVLNRDSRSFDAILFYYQSKGILSRPNDVVRQVFTEELNFYEIDDYFDNRHRHEQQLKESLSQKKVEPQGKLANVLWQALEYPHSSCLAKLITYLSVIVILVSVFSFCAETVPSLKVKSKIEKRNVTKNNTTVTISVTVRSFDYWFVIEVVCIIWFTFEYIIRLYASPLRKKFLFSSLGLVDALVIFPFFITLLIKLTNDSVKPTAFPVLRAMRLIRIIRIFKLSRYYEGLKVLISTVYESAVHLRSLLLVISIMALLFAAVIYYTERAFVPDSRFFRSVPDSIWYTLITQTGVGYGDMY…	ITFNVRGKRYETYEETLETFPETLLGKRVKYFNPRTGEYVLNRDSRSFDAILFYYQSKGILSRPVVRQVFTEELNFYEINVLWQALEYPHSSCLAKLITYLSVIVILVSVFSFCAETVVIEVVCIIWFTFEYIIRLYASPLRKKFLFSSLGLVDALVIFPFFIFPVLRAMRLIRIIRIFKLSRYYEGLKVLISTVYESAVHLRSLLLVISIMALLFAAVIYYTEFRSVPDSIWYTLITQTGVGYGDMYPESAPGKLVGAACALFGVLV-FCLPAPMLVNK------------------
	Csiv_ShalR8_GHBG01106563.1	CsShawR10	MDSRSESSQSEEDEGSFDRFKERITINVGGFKHETFRSTLRNFPDTRLAWIAENNSSNYDGYDPIKKEYFFDRHPGVFAQILNYYRTGRLHTPVDVCGPLFEEELQFWGLDEQQMEPCCWAKYTEHRDAQENLKVFDEDDVGNDEDAINMMQSEETTPEQNIRSSHPLQPSLKRLKMPFFRSRGWRSFKLKTWLLFEDPRSSVWSKAMVFISLSFIILSVLSLCFNSVIAFAKREGKDVLIFEKLLLALDIICCCWFTMEFILRLTACPNKIKFFMSLMNWIDLISVVPYFVHFILRGSEKMSTTEAVEIVSATRLLRLFRFFRLSTGLQILKHTMIASSKELLLLLLLMMIPVAIFSTIVYHCERKVSGTEFRTIPESFWWAIITITTVGYGDMSPST…	ITINVGGFKHETFRSTLRNFPDTRLASNYDGYDPIKKEYFFDRHPGVFAQILNYYRT-GRLHTPVCGPLFEEELQFWGLEKTWLLFEDPRSSVWSKAMVFISLSFIILSVLSLCFNSVALDIICCCWFTMEFILRLTACPNKIKFFMSLMNWIDLISVVPYFVTEAVEIVSATRLLRLFRFFRLSTGLQILKHTMIASSKELLLLLLLMMIPVAIFSTIVYHCEFRTIPESFWWAIITITTVGYGDMSPSTTLGKVFGAFCATMSVLI-LALPVSIIGNN------------------
	Csiv_ShawR10_GHBG01140414.1	CsShalR8	MYSAASTAGFYVSRKFATKRFVKTKTKPSFLVDPVTFMSGKRLTLNVSGCRFKINECYLKRFPNTLLGSDEREYFFDRRRNEYFFDRDPHIFRHIFGYYKTGKLHFSEQDCHESFVDELKFFRINIDEVSPCCSEPLMEKCAIKLSKRNEQQRKLSQNSPNVSTTFRQKAWDFLEDPQSSLLAKIVYYISCSIIIVSVTVNTVETVPCDGPKKCGDAHPKIFFIVDSTCVIFFSIEYLFRLWAAPRRWRHFKAVMSMIDFAAILPYYIDLIMSKLTSGKDSLPVMNVLVTLRVLRIFRIFKLARHSKRLRELSESIRKSASELGFILFTYLIVVILFASVLYYAERHHAETDFSDIPQSMWYTVVTTTTLGYGDIVPQTIQGKFVGSLCCLMGVLVIAL…	LTLNVSGCRFKINECYLKRFPNTLLGEREYFFDRRRNEYFFDRDPHIFRHIFGYYKT-GKLHFSDCHESFVDELKFFRIQKAWDFLEDPQSSLLAKIVYYISCSIIIVSVTVNTVETVIVDSTCVIFFSIEYLFRLWAAPRRWRHFKAVMSMIDFAAILPYYIMNVLVTLRVLRIFRIFKLARHSKRLRELSESIRKSASELGFILFTYLIVVILFASVLYYAEFSDIPQSMWYTVVTTTTLGYGDIVPQTIQGKFVGSLCCLMGVLV-IALPVPIIQMK------------------
	Morbakka virulenta
	Mvir_ShakR7_GHAF01033566.1	MvShakR7	MNCAYVSEHQHEYTDRVVLNISGLRFETKESTLARFPDTLLGCKSKREKYYDYRTQEYFFGRSRQVFDAILFYYQSEGRLIRPLDVPEPLFINELRFFEIGKPETLLSFSEKVDRFILGIPLTLPKSKFKRIIWLTFNDPDTSRVAKLLAFWNIFTLIVSIGLACAETVPSWNLQASQTGFTYQVYYFVEVVCYVWFTLEYFVRLGCAYAIWPFVKNILNIIDLLAIIPFYLQIILEKSTAVTPLTLLRIIRAIRIVRLLKFSRYSRGMRALLFTLYESWPDLQLLGIIMVLVTTVSASLVYHAESRNEDSLLISIPESMWWAINTLTTVGYGDTYPSTGVGKFLGGLFSMLGTILLGLPIYCLVCNFLKLWESLRHQKFNDNFNQNAILAKNEEKSWE…	VVLNISGLRFETKESTLARFPDTLLGKREKYYDYRTQEYFFGRSRQVFDAILFYYQSEGRLIRPVPEPLFINELRFFEIRIIWLTFNDPDTSRVAKLLAFWNIFTLIVSIGLACAETVFVEVVCYVWFTLEYFVRLGCAYAIWPFVKNILNIIDLLAIIPFYLLTLLRIIRAIRIVRLLKFSRYSRGMRALLFTLYESWPDLQLLGIIMVLVTTVSASLVYHAELISIPESMWWAINTLTTVGYGDTYPSTGVGKFLGGLFSMLGTIL-LGLPIYCLVCN------------------
	Mvir_ShakR12_GHAF01018457.1	MvShakR12	MPVHLESKSMKTKITNQTQHYKICRQNWAPFFFQKGKKIPDMKDQSRIVLNVRGDRFETYESTLSRFPNTLLGSKTSRLEYYDKERAEYFFDRDKYAFDAILFYYQSSGILSRPSTISDEEFRKELQFFRILPTSIRYKLDLPDNKFQRALWLLFEYPETTTIGKIVANLSFFVILVSSITFCIETSHGVNTLHEISENKNVKDRSDIWFVLETIFVSWFSLEYLGRLIGAPKKAEFLFSLLGLIDITAVIPYYATLALSTKTSKIRSFSIIRAFRLIQVLRIMKLTRHSSGLQILGRALLYCKEQMGSLLFFFLINALVAASLMYWFENKYNPRGFESIPASMWYCVISMTTVGYGDVVPVTLQGKVAGTICIIL	IVLNVRGDRFETYESTLSRFPNTLLGSRLEYYDKERAEYFFDRDKYAFDAILFYYQSSGILSRPISDEEFRKELQFFRIRALWLLFEYPETTTIGKIVANLSFFVILVSSITFCIETSVLETIFVSWFSLEYLGRLIGAPKKAEFLFSLLGLIDITAVIPYYAFSIIRAFRLIQVLRIMKLTRHSSGLQILGRALLYCKEQMGSLLFFFLINALVAASLMYWFEFESIPASMWYCVISMTTVGYGDVVPVTLQGKVAGTICIIL----------------------------------
	Mvir_ShawR10_GHAF01042701.1	MvShawR10	MDSKSESSQSDEEEETFDRFKERITINVGGFKHETFRSTLRNFPDTRLAWIAENNSNNYDGYDPVKKEYFFDRHPGVFAQILNYYRTGRLHTPVDVCGPLFEEELQFWGLDEQQMEPCCWAKYTEHRDAQENLKVFDDFVNNDEDTVNMLQSDDTIEPSPLSIHLQPSLKRFKLPLFKTRGWKTFKLKTWMLFEDPRSSVWAKAMVFVSLSFIILSVLSLCFNSVITLAKREDKDVLLFERLLLVLDVICCTWFTMEFLLRLIACPDKAKFFMSLTNWIDLITVIPYYVLFIFSWSQQNSTIEALEIVSATRLMRLFRFFRLSTGLQILKHTMIASSKELLLLLLLMMIPVAIFSTIVYHCERKVSGTEFRTIPESFWWAIITITTVGYGDMSPTTTLG…	ITINVGGFKHETFRSTLRNFPDTRLANNYDGYDPVKKEYFFDRHPGVFAQILNYYRT-GRLHTPVCGPLFEEELQFWGLDKTWMLFEDPRSSVWAKAMVFVSLSFIILSVLSLCFNSVVLDVICCTWFTMEFLLRLIACPDKAKFFMSLTNWIDLITVIPYYVIEALEIVSATRLMRLFRFFRLSTGLQILKHTMIASSKELLLLLLLMMIPVAIFSTIVYHCEFRTIPESFWWAIITITTVGYGDMSPTTTLGKVFGAFCATMSVLI-LALPVSIIGNN------------------
	Tripedalia cystophora
	Tcys_Shak1_GHAQ01076216.1	TcShak1	ERTLRTFPKSLLGDPDRRKAYTNPKTGECFFDRHRGAFEAILYYYQSSGLIVRPQHIPVHVFIQECQFFDIGPETIERLQVENGLKEAEVEIELPKWLPQRLVWNFLEFPDSSIGAKLFAISSVIIITLSLIMFVMESLPEFSPTAIEQDGKTTFIPSKHATWMFYVNTVVIAWFTVEFVMRLLACPNKIKFFATPLNLIDLLSILPYYISLSIPEDDANSLSVLRVIRVIRVLRVFKLSRHSRGLQILGNTLKASVHELIMLAFFLFVVILIFGSCVYYAEYEVKGTKFKSIPSSFWWAIVTMTTVGYGDMYPQTFWGKIVGGMAVVCGVLTIALPVPVVVSNFEYFYSRERNRRKMEEAKREQTKQRENHKSTEKSSVKRLTRKWHGASKRNENAKE…	-------------ERTLRTFPKSLLGRRKAYTNPKTGECFFDRHRGAFEAILYYYQSSGLIVRPIPVHVFIQECQFFDIRLVWNFLEFPDSSIGAKLFAISSVIIITLSLIMFVMESLYVNTVVIAWFTVEFVMRLLACPNKIKFFATPLNLIDLLSILPYYILSVLRVIRVIRVLRVFKLSRHSRGLQILGNTLKASVHELIMLAFFLFVVILIFGSCVYYAEFKSIPSSFWWAIVTMTTVGYGDMYPQTFWGKIVGGMAVVCGVLT-IALPVPVVVSN------------------
	Tcys_ShawR2_GHAQ01036927.1	TcShawR2	MSSESSSISSVEDLSGDNVQSNLGERVTINVGGKKLQPFVSTLKNVPDSPLAWILQDSCKSKLDYDDDSKEYFFDRHPGVFCQVLNYFQTGKLHCPRDVCGPMFEEELRFWGIEEQQMESCCWSNYTKHRETQEHLKMFTFHNNQQPSNAVAPDELENVKKSTSGWKFIQRKIWEVLDEPYSSKVAKVYSWISLGFIVLSVISYIVYTWQLAEKKKRCDERKLPISTNKSRNFSTTGSNEEICGGDYAKTMLITYFVEVVCTGWFSLEILLRFVFCPSKSKFIRNLSNWVDVVAIIPVYWLLFQRESHLVTIINLIRYVRIFRFFKLLYALHILGKTIQASAYQLLTLLVVLMFPVILFSSFLYYADRHFATKPLGPKGLTNIPEGFWWAVVTMTTVGY…	VTINVGGKKLQPFVSTLKNVPDSPLAKSKLDYDDDSKEYFFDRHPGVFCQVLNYFQT-GKLHCPVCGPMFEEELRFWGISKIWEVLDEPYSSKVAKVYSWISLGFIVLSVISYIVYTWFVEVVCTGWFSLEILLRFVFCPSKSKFIRNLSNWVDVVAIIPVYLSHLVTIINLIRYVRIFRFFKLLYALHILGKTIQASAYQLLTLLVVLMFPVILFSSFLYYADLTNIPEGFWWAVVTMTTVGYGDKVPKSIPGQFIGGMAAICGVIL-LSLTTSILGST------------------
	Tcys_ShawR4_GHAQ01070627.1	TcShawR4	MLLEMMNLADPGDFGGDDAKDRLVLNVSGVKFETYISTLQNIPDTRLAWLTENIDPEPSRRKEYFFDRHPGVFVHILNYYRTGKLHTPTDICGPAFEEELNFWGIDEKQMEPCCWENFTKHREAEINLRSFEGPGFEDLRVRERKVSTLSFHEDCWIWEHCDRLWRVLDEPHSSKFAKNFSIVSCLIIVLSVMFYCLGTMEKLRKNGIWTQIRNGFDTACMVWFTVEFVLRFAVCPSKKNFIKSIMNWIDFLSVLPSYLISIFGSTWIRNLIIIRLLRLFRFFKLSYGLQVLIHTLKASFYELLLLLLVLLIPVVIFSSLVHTVETALNPKSADFQSIPETFWWCLITMTTVGYGDLVPNTWAGKMIGGVCAICGVLIVALPISVIGSNFGLYYAHVRA…	LVLNVSGVKFETYISTLQNIPDTRLAWLTENIDPERKEYFFDRHPGVFVHILNYYRT-GKLHTPICGPAFEEELNFWGIRRLWRVLDEPHSSKFAKNFSIVSCLIIVLSVMFYCLGTMGFDTACMVWFTVEFVLRFAVCPSKKNFIKSIMNWIDFLSVLPSYISTWIRNLIIIRLLRLFRFFKLSYGLQVLIHTLKASFYELLLLLLVLLIPVVIFSSLVHTVEFQSIPETFWWCLITMTTVGYGDLVPNTWAGKMIGGVCAICGVLI-VALPISVIGSN------------------
	Tcys_ShawR8_GHAQ01006399.1	TcShawR8	MVGDTSRIRSVFQTGGDPFQDILGKARDRVIINVGGSRHETYISTIRNFPDTRLFWIAETASKMVDFDPEKNEFFFDRHPGCFENILNYCRTGKLHCPNDVCGPLFEEELAFWGIDELQMEPCCWGTYTQHRSAHKHLKMFDKISGLEEEEVELEVQTEDMKDARFFKWLKVYRPIIWSTLERPYSSKYAQVAALISLGVIILSIASFCVETMPFAVGHSNVFSNLEYFYCVFFTIDFIVRLLCCPELKKFFGSIMSWIDLSSIVQFYINFFTHSNALDFLFVLRLIRIFRLFRFFKNLSGMQVIGQTLKASARELFLLVLIVLIPMVIFSSLIYFAERTYSQGTFGSIPEAFWWAIITMTTVGYGDITPKSSPGQIIGALCACSGVLILALPVSVIGS…	VIINVGGSRHETYISTIRNFPDTRLFSKMVDFDPEKNEFFFDRHPGCFENILNYCRT-GKLHCPVCGPLFEEELAFWGIERIWSTLERPYSSKYAQVAALISLGVIILSIASFCVETMNLEYFYCVFFTIDFIVRLLCCPELKKFFGSIMSWIDLSSIVQFYILDFLFVLRLIRIFRLFRFFKNLSGMQVIGQTLKASARELFLLVLIVLIPMVIFSSLIYFAEFGSIPEAFWWAIITMTTVGYGDITPKSSPGQIIGALCACSGVLI-LALPVSVIGSN------------------
	Tcys_Shal1_GHAQ01036069.1	TcShal1	MATDVRAWLSCARAGAIGWVPIAASSVPPPPVTENEDQRIVFNISGRKFETWRNTLDRYPQTLLGSDEKEYFFDPETREYFFDRDPDLFRYVLNYYRNGKLHYPKGECVSSFQDECSFFGITDEVVHECCWEDFNERKKETNERLAEVEKVDESADQDIDTSNMKFRPKLWVWFENPQSCFIASIFYYVTGFFIAVSVGSTVIETIDCEGNRPCGEVHQTVFFGIESACVIIFTIEYCARLYASPNRCRFARELMSVIDVVAILPYYVGLFMAKTAISGAFVTLRVFRVFRIFKFSRHSKGLRILGFTLKSCASELGFLLFSLSMAIIIFATVIYYVEKDEKNTDFYSIPHSFWYTIVTMTTLGYGDMVPQSVAGKIVGSICSLSGVLVIALPVPVIVS…	IVFNISGRKFETWRNTLDRYPQTLLGEKEYFFDPETREYFFDRDPDLFRYVLNYYRN-GKLHYPECVSSFQDECSFFGIDKLWVWFENPQSCFIASIFYYVTGFFIAVSVGSTVIETIGIESACVIIFTIEYCARLYASPNRCRFARELMSVIDVVAILPYYVSGAFVTLRVFRVFRIFKFSRHSKGLRILGFTLKSCASELGFLLFSLSMAIIIFATVIYYVEFYSIPHSFWYTIVTMTTLGYGDMVPQSVAGKIVGSICSLSGVLV-IALPVPVIVSN------------------
	Clytia hemisphaerica
	Chem_ShakR5_HAMU01047142	ChShakR5	MKKLIINVSGFVFIVTEQCLERYPNTLLGNYDRRMSYYNKKEGQFFFDRHRLAFEGVLMFYQSYGRVMCPPNVPEEVFQSELRFFEIECAYLDQMEEAKRFVVATNPNPKDLRELSLKKRIWEIMHNPASSFGAQILSSFSMCVTVVSIGLSCYTQEPGEMKIQADTFPIETACFIWFTLEFLLRLFTCPEKIKLLKSWIDITDLATLLIFYFSLALTSTQASSTSVLRIFRLANAFRVFRLTRFSNGLRLLIYTIYTSRTDLQLLSSFMAFFILISGSLVYFADISDPESDFNQDGIFSGFWFSLISCTTVGYGDITPITGLGKFMAALTITFGAMFILLPVLKLVSAFSDALQATRSLLEKREEEEAQKNQ*	LIINVSGFVFIVTEQCLERYPNTLLGRRMSYYNKKEGQFFFDRHRLAFEGVLMFYQSYGRVMCPVPEEVFQSELRFFEIKRIWEIMHNPASSFGAQILSSFSMCVTVVSIGLSCYTQEPIETACFIWFTLEFLLRLFTCPEKIKLLKSWIDITDLATLLIFYFTSVLRIFRLANAFRVFRLTRFSNGLRLLIYTIYTSRTDLQLLSSFMAFFILISGSLVYFADFNQIFSGFWFSLISCTTVGYGDITPITGLGKFMAALTITFGAMF-ILLPVLKLVSA------------------
	Chem_Shaw2_HAMV01019844	ChShaw2	MSSGKILPRMNKRRQRRKLTNLQSDERLVLNVGGYRHEIMSSTISTSPDTRLYWTTQKRSQSPDYDATTGEFYFDRNPIWFPYILNYYRLGKVHCPVDVCGAQFEEELQYWGIEERFIDSCCWDRYNKHKEANLKLSSTNEDVVDEVEQQSMLSDIESQFIEHERFQTFIDPLGDTEQWMFVSLFEKIKRKYKSTIWNILEEPNSCKTAKLIAAISLIFIVLSVTTFCLETLPRFRNQDSQQYKIIAIIEAICATWFTIEYVLRLMTCPNKLKFMKNIMNWIDLCAVLPFFISIALPDRVKSIVVLRVVRLIRVIRVLKLSRHSFGLQILGHTLKASCRELCLLVFFLSIGVIIFSSLIYYAEKDVLNTKFTSIPTSFWWSIVTMTTIGYGDVVPQTLG…	LVLNVGGYRHEIMSSTISTSPDTRLYSQSPDYDATTGEFYFDRNPIWFPYILNYYRL-GKVHCPVCGAQFEEELQYWGIEKIWNILEEPNSCKTAKLIAAISLIFIVLSVTTFCLETLIIEAICATWFTIEYVLRLMTCPNKLKFMKNIMNWIDLCAVLPFFIIVVLRVVRLIRVIRVLKLSRHSFGLQILGHTLKASCRELCLLVFFLSIGVIIFSSLIYYAEFTSIPTSFWWSIVTMTTIGYGDVVPQTLGGKVIGTLCALCGVLV-VALPVPVVVSN------------------
	Chem_ShawR4_HAMU01118621	ChShawR4	MDPFSMQDNEDQEADRVILNVGGVHFETYVTTLQNIADTRLAWLIENVEEETLRKREFFFDRHPGAFVHILNFYRTGKLHTPTDLCGPAFEEELQFWGIDEKQMEPCCWETFTKHREAESNLRTFEGPGFEDLQVTRRRKYSNFNSHDDESFMKRNMRQIWDLMNDPHSSELAKRFSLLSCGMIIISLSVYCLLTMRSLREDSILKWINKICLVFFTIEFILRVIVCPRKIQFIKDYKNWIDFLSLIPSFLMIAFPGSNWIYNLVIIRLLRVFKFFKLSYGLQVLLHTLKASSYELTLLLLVLLIPLVVFSSLVYAFEFNMTDGETDFDSIPKTFWWTIVTMTTVGYGDMAPKTWIGQVVGSICAIISVLIIALPISVIGNNFNLYYAHVRARLKLPKK…	VILNVGGVHFETYVTTLQNIADTRLAWLIENVEEEKREFFFDRHPGAFVHILNFYRT-GKLHTPLCGPAFEEELQFWGIQQIWDLMNDPHSSELAKRFSLLSCGMIIISLSVYCLLTMWINKICLVFFTIEFILRVIVCPRKIQFIKDYKNWIDFLSLIPSFLSNWIYNLVIIRLLRVFKFFKLSYGLQVLLHTLKASSYELTLLLLVLLIPLVVFSSLVYAFEFDSIPKTFWWTIVTMTTVGYGDMAPKTWIGQVVGSICAIISVLI-IALPISVIGNN------------------
	Chem_ShawR7_HAMV01070423	ChShawR7	MSETTNNNTRLVFNVGGQRHEAFLSTLKAIPGTRLSWIAENFMLLKHSPAYDPIKEEFFFDRSPTAFVQILNYFRTGELHYPTNVCGPSFATELRFWGLDEEQMQSCCWEGFTANRDKDAKLKGFKGPHFEMDSLAADEDNFEALGKRYEIRYKLWKFFDDAYSSKAAKIYSSIHHVLLLIYIILPIINSMSFIKDPPNEKARNAGLFINYSEIVLNIFFTMELVIRFMIFPNKKKFIRSRLNIADFMSIIPIYIDILFCQYPSYKSYKNYINILVVFRILKIFRSFRYNYTLQVLFNTLKSSLPELLLLVFLMILLATVFAFGCYFTEQEDPNTEFHSVLHSLWWAFITMTTVGYGDMYPNSWFGRVIGIMAAICGLLMVALPVSVVATNFSIYYSYA…	LVFNVGGQRHEAFLSTLKAIPGTRLSKHSPAYDPIKEEFFFDRSPTAFVQILNYFRT-GELHYPVCGPSFATELRFWGLSRLWKFFDDAYSSKAAKIYSSIHHVLLLIYIILPIINSMYSEIVLNIFFTMELVIRFMIFPNKKKFIRSRLNIADFMSIIPIYIKNYINILVVFRILKIFRSFRYNYTLQVLFNTLKSSLPELLLLVFLMILLATVFAFGCYFTEFHSVLHSLWWAFITMTTVGYGDMYPNSWFGRVIGIMAAICGLLM-VALPVSVVATN------------------
	Hydractinia symbiolongicarpus
	Hsym_ShakR5_GJUZ01008014	HsShakR5	MKRLVINVSGATFETTDRCLGRYPHTLLGDPQERTQYFVPSQGVYFFNRHRLAFEGILMYYQRFGRVVCPENVPEEVFLDELEFFKIDCAFLQDALEAKKFVLSPSKRESTPKSRQGRIWNVLQNPESSCGAQILSTISLVMTLISIILTCLHPGDKHNKTSVVHRDMFPIEIVCFSWFTLEYSLRLWACPQKRQFVRSWIDLTDLITLVIFFSSLALSSAQASSTSVLKVFRLANAFRVFRLTRFSNGLRLLIYTIYKSRTDLQILVSFLAFFIVISGSIIYFAEAHANNSQFRDGGIFDGMWFSLISCTTVGYGDIVPASLLGKFATAMTITFGAMFIMLPVLKLVNSFSDALEATRSLLSCSEETQVKNPKENSMACRRQKHLFRRTFCRTKMTT*	LVINVSGATFETTDRCLGRYPHTLLGERTQYFVPSQGVYFFNRHRLAFEGILMYYQRFGRVVCPVPEEVFLDELEFFKIRQIWNVLQNPESSCGAQILSTISLVMTLISIILTCLHPGPIEIVCFSWFTLEYSLRLWACPQKRQFVRSWIDLTDLITLVIFFSTSVLKVFRLANAFRVFRLTRFSNGLRLLIYTIYKSRTDLQILVSFLAFFIVISGSIIYFAEFRDIFDGMWFSLISCTTVGYGDIVPASLLGKFATAMTITFGAMF-IMLPVLKLVNS------------------
	Hsym_Shaw2_HyS0032.43	HsShaw2	MPAILNLPPSPIQWDKNEFLHLGVNEGDEKIVVNVGGFRHEVMASTLNMAPDTRLHWVAQKNTQSPNYDPIAGEFFFDRNPLWFPYILNYYRVGKIHCPSDVCGAEFSEELQFWGIEETAISWCCSDNYHKRKEANMNLQSNIVSPNHDFNNESYVSSLPSPPATRKGRLKQGYKNGLSIIWSILEYPDTSRFAQIFAFISMMFIVLSVIVFCLETVDYFSKTPASFQAQALVTIETICVVWFTFEFIIRLITCPDKVKFAQNLMNWVDLCAVAPFFISLTVSENVKTIIVLRITRLIRVFRILKLSRHSYGLQVLGHTLKASFRELCLLAFFLLIGVIIFSSLVYYAEKDSNSIMFPSIPASFWWSIVTMTTIGYGDVVPITFPGKCVGVLCALCGVL…	IVVNVGGFRHEVMASTLNMAPDTRLHTQSPNYDPIAGEFFFDRNPLWFPYILNYYRV-GKIHCPVCGAEFSEELQFWGINLIWSILEYPDTSRFAQIFAFISMMFIVLSVIVFCLETVTIETICVVWFTFEFIIRLITCPDKVKFAQNLMNWVDLCAVAPFFIIIVLRITRLIRVFRILKLSRHSYGLQVLGHTLKASFRELCLLAFFLLIGVIIFSSLVYYAEFPSIPASFWWSIVTMTTIGYGDVVPITFPGKCVGVLCALCGVLV-IALPVPVIVSN------------------
	Millepora complanata
	Mcom_ShakR7_GFGT01052289	McShakR7	KSVTDLRIVIKVMKKERIRINVGGMYYETYRNTLERYPETLLGCPNKRKYYYNKEKQEYFFNRSRQVFDAVLFYYQSNGILSKPADVPERIFLEELKFFRIGSESDHRSFGEKIDRVILGEEISLPKNRLQRKIWLLLCRPSSSVVAKSIEIFSMIVLLVTIVTSCLETESSFMDSMKDTNVEKTFYISDHVCYGWFAVEYIAKLLLVREKINYLRSWLSVIDLLAIIPFYLQVILKSSHYFMAKLSTLRVLRLLRVARILKITRYNRGMRALLYTIHASSHELSLYLSIALFLNIFISSLMFYFEQDVPGTLIESIPQAMWWSINTFTTVGYGDAYPFTLPGKILGCFCSMLGIIFLGVPVYCLVTNFLILWESIKANETDNIASKVRNSLRRLRYGW…	IRINVGGMYYETYRNTLERYPETLLGKRKYYYNKEKQEYFFNRSRQVFDAVLFYYQSNGILSKPVPERIFLEELKFFRIRKIWLLLCRPSSSVVAKSIEIFSMIVLLVTIVTSCLETEISDHVCYGWFAVEYIAKLLLVREKINYLRSWLSVIDLLAIIPFYLLSTLRVLRLLRVARILKITRYNRGMRALLYTIHASSHELSLYLSIALFLNIFISSLMFYFEIESIPQAMWWSINTFTTVGYGDAYPFTLPGKILGCFCSMLGIIF-LGVPVYCLVTN------------------
	Craterolophus convolvulus
	Ccon_Shak5_HAGZ01057284	CconShak5	MNGVQQPWKEAYATTLSPRQQQTSDWALSSASGGRGSSKAYFEDTLLGEDSCDNCAIETRRERVTVNVSGERYQTYADTLARFPDTLLGDPCKRGMYYCCTENEYFFDRDRHAFNAILYFYQSGGQLYCPITIPMNILVSEAKFFELGNDALKQVLDIDEASHKELPDNRLQREVWKLFEHPESSRAANILTLFSVAIIILSVFILCTETLPNFKQPKPITKGVYLGNSTNVTAPIPEEETGFSWKLFFERCEVIFVIWFTFEFSVRFLSSPNKCEFLKCMMNLIDILSISPYYITTAVQLQGDGLSNFRIFRLVRVFRIFKLSRHSRGLQILGLTLKASMRELGLLIFFLAIGVILFSSAVYYVEANAFESIPDAFWWAIVTMCTVGYGDMVPKTFVG…	VTVNVSGERYQTYADTLARFPDTLLGKRGMYYCCTENEYFFDRDRHAFNAILYFYQSGGQLYCPIPMNILVSEAKFFELREVWKLFEHPESSRAANILTLFSVAIIILSVFILCTETLRCEVIFVIWFTFEFSVRFLSSPNKCEFLKCMMNLIDILSISPYYILSNFRIFRLVRVFRIFKLSRHSRGLQILGLTLKASMRELGLLIFFLAIGVILFSSAVYYVEFESIPDAFWWAIVTMCTVGYGDMVPKTFVGKLVGSACAVSGVLT-IALPVPVIVSN------------------
	Ccon_ShawR8_HAGZ01000677.1	CconShawR8	MAFNQPGVLQMGIKKTMDSFQEVQGKVGDRVLINVGGKRHETYLSTISNYQDTRLFWIAETASKMADFDPHSNEFFFDRHPGCFENILNFCRTGKLHCPNDVCGPLFEEELSFWGIDELQMEPCCWGTYTQHRNAHKHLKMFDAASDMGGECPEQDLHPEKVNSSRLMQRICRWRASTWAMLEEPYSSRYAQAAAVVNLVVILLSIASFCIETMPIAIPHDLVFRRLEYFYCGYFTLDFIVRLFCCPSYKTFIISLYNWIDFISILQFYVNFWANSDTFDFLFVLRLVRVFRLFRFFKNLSGMQVIGQTLKASARELFLLILIVLIPMVIFSSLIYYAEKNLPVPTFGSIPEAFWWAIITMTTVGYGDVTPKSTTGKMVNALCACLGVLILALPVSVIG…	VLINVGGKRHETYLSTISNYQDTRLFSKMADFDPHSNEFFFDRHPGCFENILNFCRT-GKLHCPVCGPLFEEELSFWGIERTWAMLEEPYSSRYAQAAAVVNLVVILLSIASFCIETMRLEYFYCGYFTLDFIVRLFCCPSYKTFIISLYNWIDFISILQFYVFDFLFVLRLVRVFRLFRFFKNLSGMQVIGQTLKASARELFLLILIVLIPMVIFSSLIYYAEFGSIPEAFWWAIITMTTVGYGDVTPKSTTGKMVNALCACLGVLI-LALPVSVIGSN------------------
	Calvadosia cruxmelitensis
	Ccru_Shak1_HAHC01000449	CcShak1	MFSSVAKSRNEFPEDRREFLQDDDSAGLGHDQLGETVRINVGGKRYETYAKTLGKFPNTLLGNPVRRRLYFNSKTGEYFFDRHRTAFESILYFYQSGGNLLRPQNIPVHIFIQELQFFDVGDLVIQNIQVEAGLKEIEEVREIPKYKLFGVIWEFLEYPDSSRLAKVFAITSLLVISFSLVMFVIETLPEFSTQIIMINGTKVEVKSKHEAWSFKANTAVIAWFTVEFLFRLLTCPNKIKFVCGLLNVIDLLSIMPYYISLVLQSSNSSSLSILRVVRVIRVLRVFKLSRHSRGLQILGNTLKASTHELFMLAFFLFVVILIFGSCAYYAEFGTENNKFTSIPAAFWWAIVTMTTVGYGDMYPRTLWGQLVGGMAVVCGVLTIALPVPVVVSNFEFFYS…	VRINVGGKRYETYAKTLGKFPNTLLGRRRLYFNSKTGEYFFDRHRTAFESILYFYQSGGNLLRPIPVHIFIQELQFFDVGVIWEFLEYPDSSRLAKVFAITSLLVISFSLVMFVIETLKANTAVIAWFTVEFLFRLLTCPNKIKFVCGLLNVIDLLSIMPYYILSILRVVRVIRVLRVFKLSRHSRGLQILGNTLKASTHELFMLAFFLFVVILIFGSCAYYAEFTSIPAAFWWAIVTMTTVGYGDMYPRTLWGQLVGGMAVVCGVLT-IALPVPVVVSN------------------
	Ccru_Shak2_HAHC01030725	CcShak2	MSSSPLPNERHDEDEDRATPAHDDEDDEILAINVSGKRFQTYRSTLERYPNTLLGDNQKRKHFYNRELGEYFLDRNRSAFNGILHYYQSDGSIERPQNVSEKTFTQEVMFFELDDSAINKNDEEEIEDIEELPSNKWMRKTWVTFEHPTSSHSARVVAVLSVVVILLSIVVFCLETIPVLDPSHDASLSHRERIKSTWQIMNAFCNGWFTFEFVSRLISSPSKMKFLKATLNIIDLISIMPFYVTLIVGDGGSSSIEVLRVVRVIRVVRIFKLTRHSRGLHVLANTIKASFQELVMLVLFLFIGVILFSSSVYYAESRQPGTGFLSIPHAFWWAVVTMTTVGYGDLTPETLPGKLIGALCAISGVLVIALPVPVIVSNFERYYKEEKDRQARLLEREKK…	LAINVSGKRFQTYRSTLERYPNTLLGKRKHFYNRELGEYFLDRNRSAFNGILHYYQSDGSIERPVSEKTFTQEVMFFELRKTWVTFEHPTSSHSARVVAVLSVVVILLSIVVFCLETIIMNAFCNGWFTFEFVSRLISSPSKMKFLKATLNIIDLISIMPFYVIEVLRVVRVIRVVRIFKLTRHSRGLHVLANTIKASFQELVMLVLFLFIGVILFSSSVYYAEFLSIPHAFWWAVVTMTTVGYGDLTPETLPGKLIGALCAISGVLV-IALPVPVIVSN------------------
	Ccru_Shak4_HAHC01042711	CcShak4	MYSTSAMVGCAMTDQGQGLHENDGHWRSRFPILAGHESETMSLSGLPNISANNVLNGPHSTNASQNNNGSPFVHRIERRGPYDKNAERVIINVSGLKFETHLDTLEQYPESLLGDSSKRCKYFDDGRQEYFFDRNRPAFDAILFYYQSSGKLLRPPNVPMDVFADEIRFYELGDDVLHRIEREEGYIEEEKPLLPENELQRRVWQLFEFPDTSFGARIVAVFSVFVITVSIVTFCIETLPQFRYRYVTLVNNGTSRTVRKEIEGDKEMPWFAIESGCIVWFTFEYIMRFLSAPQKCQFVRSFLNLIDLVAIIPYYITLPMESSNVSSLGVLRVIRLVRVFRIFKLSRHSRGLQILGHTLRASLRELGLLIFFLLIGVILFSSAVYYAEGGEKETFRSIP…	VIINVSGLKFETHLDTLEQYPESLLGKRCKYFDDGRQEYFFDRNRPAFDAILFYYQSSGKLLRPVPMDVFADEIRFYELRRVWQLFEFPDTSFGARIVAVFSVFVITVSIVTFCIETLAIESGCIVWFTFEYIMRFLSAPQKCQFVRSFLNLIDLVAIIPYYITLPLRVIRLVRVFRIFKLSRHSRGLQILGHTLRASLRELGLLIFFLLIGVILFSSAVYYAEFRSIPDAFWWAVVTMTTVGYGDMKPVTVWGKIVGSLCAISGVLT-IALPVPVIVSN------------------
	Ccru_Shak6_HAHC01056032	CcShak6	MGDSTRLLQHSDRKKHKTASQSSTDNKRRVVINVSGKRFETFEGTLQKSPNSLLALPQREFFYDHDNKEYFFDRNRKSFAAILTYCQSGVLIKPPSLDERIFCAELRFFGFDAEADAHSPPSLPADSDRILPKNKIQRVAWELFEYPDTSLGARIVALFSVSIIILSIIMFCVETLPEFRLLVPVEDKSNGTRPIEYIRKPNPKYEKALYMIECVCIAWFTLEYLVRLASSPQRCRFLYQLLNIIDVIAILPFYITLILSSTNSNVSSLSILRVLRLVRVFRIFKLSRYSKGLKILGYTFRASLQELGLLAFFLVIGIVLFASAAYYCEESVPETKFESIPHSFWWAIVTMTTVGYGDMYPETLGGKLVGSFCVLIGVLAIAFPVPVIVNNFTYYYTLE…	VVINVSGKRFETFEGTLQKSPNSLLAQREFFYDHDNKEYFFDRNRKSFAAILTYCQS-GVLIKPLDERIFCAELRFFGFRVAWELFEYPDTSLGARIVALFSVSIIILSIIMFCVETLMIECVCIAWFTLEYLVRLASSPQRCRFLYQLLNIIDVIAILPFYILSILRVLRLVRVFRIFKLSRYSKGLKILGYTFRASLQELGLLAFFLVIGIVLFASAAYYCEFESIPHSFWWAIVTMTTVGYGDMYPETLGGKLVGSFCVLIGVLA-IAFPVPVIVNN------------------
	Ccru_ShakR23_OFHS01000399	CcShakR23	MDQDDIVSINVSGRSFQTFASTLARFPDSLLGSKKRRSTLRKTKQGEIFLDRNQAIFEYVLTFYQTGIFEQPNDVGQAAFVCDVNFYGLEKQAQECGLKGFKKSTRELPKRKWEKMLWCLLEHPESSLPAKVVSVFSLSVILISIVVFCLETVPAYKNANTMESLPFDLRNITITNSTNVTSAIIVTEETTVADILDGIEIFCITWFTSEYLLRFISSPNKLAFICNFLNLIDLCAILPFYVTLSGNLKKGVSIYFLRVIRLVRVFRVFKLSRHSGEMKILGIALRESVRELGVLVFFIALGVLLFSSAVYYAEQGQADTPMTSIPASFWWSIVTMTTVGYGDEIPKGGFGRVVGASCAMTGILVIALPIPIIVNNFTRQYSRLKPATKY	VSINVSGRSFQTFASTLARFPDSLLGRRSTLRKTKQGEIFLDRNQAIFEYVLTFYQT-GIFEQPVGQAAFVCDVNFYGLKMLWCLLEHPESSLPAKVVSVFSLSVILISIVVFCLETVGIEIFCITWFTSEYLLRFISSPNKLAFICNFLNLIDLCAILPFYVIYFLRVIRLVRVFRVFKLSRHSGEMKILGIALRESVRELGVLVFFIALGVLLFSSAVYYAEMTSIPASFWWSIVTMTTVGYGDEIPKGGFGRVVGASCAMTGILV-IALPIPIIVNN------------------
	Ccru_ShakR4_OFHS01002691	CcShakR4	RIVLNVSGSTFETLESTLDRFPATLLGNRSERARYIYGDNTLFFDRNRLAFEAILFFYQSQGRLEKPVELDTDVFEEECLYFGLPRESIESMKKRENKIVDDFINDDLKAYHGKGCELWYFLDEPQSSRAASVYAVFSILVVIASVFMTCLETIPSIQNHFQQFYSRRQNWLRTELAINVFFLSEFVLRCILAPNKRQFVKSILNWFDMLAVVPYFLTLSISEVYSSVRVFRILRFFRIIRLFRITKYSRHLRLIGTIFAASFSDLKLLVLCLLMAVTFGGSLLYFSESNVPDTAFDSIPQSLWWAVQTIVVLGYGDIVPVTLQGKLLASAFMVFGALTISLPVLSVVTRFTEVY	IVLNVSGSTFETLESTLDRFPATLLGERARYIYGD-NTLFFDRNRLAFEAILFFYQSQGRLEKPLDTDVFEEECLYFGLKGLWYFLDEPQSSRAASVYAVFSILVVIASVFMTCLETIRTELAINVFFLSEFVLRCILAPNKRQFVKSILNWFDMLAVVPYFLVRVFRILRFFRIIRLFRITKYSRHLRLIGTIFAASFSDLKLLVLCLLMAVTFGGSLLYFSEFDSIPQSLWWAVQTIVVLGYGDIVPVTLQGKLLASAFMVFGALT-ISLPVLSVVTR------------------
	Ccru_ShakR7_OFHS01000663	CcShakR7	DKQGILVSEVTAMEGENAKVVFNVGGLRYETFESTLRRFPATLLGSAASREPFYDPRSNEYFFDRNRNIFDSILYYYQSNGKLLRPDDVPEAQFLNEVSYFRIGRPGQYKSYLECVDLAMLGDQSSPPAKRLQRLVWDLFNWPSPLWGAKIVCGLNIVLLVLSISVGCLESMKELQHPAILRAFDITDHVCYGWFTIEFVARISVAANKRTFMESPLNVIDLISLVPYYVQLLVRTRSGSLAALRALRLFRVVRVMKFTRYSTGMRALIYTLYASRKELMLFSFILMIILVLSASLVYFAEGRDSSSLLKSVPEAMWWSINTISTVGYGDTYPRTDLGKGAGGLVTLLGAVVIGLPIYCFVSNFLKLWESIKSTDQDEESDARKAEPN	VVFNVGGLRYETFESTLRRFPATLLGSREPFYDPRSNEYFFDRNRNIFDSILYYYQSNGKLLRPVPEAQFLNEVSYFRIRLVWDLFNWPSPLWGAKIVCGLNIVLLVLSISVGCLESMITDHVCYGWFTIEFVARISVAANKRTFMESPLNVIDLISLVPYYVLAALRALRLFRVVRVMKFTRYSTGMRALIYTLYASRKELMLFSFILMIILVLSASLVYFAELKSVPEAMWWSINTISTVGYGDTYPRTDLGKGAGGLVTLLGAVV-IGLPIYCFVSN------------------
	Ccru_ShakR9_OFHS01003971	CcShakR9	KRDLASPRSRTRLRFNVRGVHFETYEDTLATFPDTLLGSQEKRERFYNHMAKEFVLDRDVASFNAILFYYQSNGILARSSDVSWSTFADEVAFYQIEAHFDQRHHYERTNAETRNQVISTPDGRIRKALWEVLSCKSQGLATQWFSYFSIFTILLYTMAICVETIPSLAGMNFPKHTHNTSQAPSYHALAYTYWFITELTCVAWFTVEYILLLWCEPLRKKYVVSLHGVINVMSFVPFYLHVIMINATVINNDAKLITWKILLLSRIFPVFKLAKYNHGLQILFNTIYQSSVHLTTILVLFTVTGVLFAALMYHVERLFVPHTTLFDSIPDAMWYTTITQTAVGYGDMYPKSFPGKIVGSLCVLFGLLLFCLPAPMLVNKFIECYYLARPISDKQSTER…	LRFNVRGVHFETYEDTLATFPDTLLGKRERFYNHMAKEFVLDRDVASFNAILFYYQSNGILARSVSWSTFADEVAFYQIKALWEVLSCKSQGLATQWFSYFSIFTILLYTMAICVETIITELTCVAWFTVEYILLLWCEPLRKKYVVSLHGVINVMSFVPFYLLITWKILLLSRIFPVFKLAKYNHGLQILFNTIYQSSVHLTTILVLFTVTGVLFAALMYHVEFDSIPDAMWYTTITQTAVGYGDMYPKSFPGKIVGSLCVLFGLLL-FCLPAPMLVNK------------------
	Ccru_ShakR12_OFHS01006574	CcShakR12	MHLDSVLSVKRQDSGYIEIEDQDGKGIFYNERSYITTHRITLNVKGTRFETYNRTLGRFPNTNLANPNWMRYFYDITKDEYYFDRNSHAFDAILFFFQSDGILARPDDISASDFRRELEFYGIVQEEIETIQQLPKGKYMRSIWLLFENPNMSKTASIFSYFCLTMIIASMISLCLETLPQFRRSADVCNARGQHTSVWFILEGIFTIWFTLEYLARLVSSPVKKHFIFSLLGCVDLFAIIPFYIAILMPCEKATKVLSTIRLLRVLQTIRVLKLYRYSPSLQVLVKSLVCCRQQLTSLLAFFMVNCLVASSALYWIEKNNNTPGFSSVFETMWFCIVSMTTVGYGDVVPSTALGKIFTVFCILSGIVSLFLLFMPIYLSYFTSLYQKQFDKHRNSEDD…	ITLNVKGTRFETYNRTLGRFPNTNLAWMRYFYDITKDEYYFDRNSHAFDAILFFFQSDGILARPISASDFRRELEFYGIRSIWLLFENPNMSKTASIFSYFCLTMIIASMISLCLETLILEGIFTIWFTLEYLARLVSSPVKKHFIFSLLGCVDLFAIIPFYILSTIRLLRVLQTIRVLKLYRYSPSLQVLVKSLVCCRQQLTSLLAFFMVNCLVASSALYWIEFSSVFETMWFCIVSMTTVGYGDVVPSTALGKIFTVFCILSGIVSLFLLFMPIYLSY------------------
	Ccru_ShakR14_OFHS01000882	CcShakR14	MLSVGCSVARYQSQASNCRRQVTKAGGPLERHRVPSRINERIIINVGGSRFETYTDTLNYDPDTLLGDATRRAAYCNAANGEIFLQRSADIFHNILFYYQSKGILAKPCDVTEEQFKQELQFYAITHSMGQPEDEEWMADDLPPPRDPEQQSGSPQPWRERIWCAVEYPHSSAVARYFAKISFCFIIVSIVTYCLETLPSIKDHPDEKTRRQLRLTFQVIEGACIAWFLVEYALRVYATPFRWKFLRSPMGVIDLSVIVPYLITLLLYSPRSSDVISFAFLRIIRLVRVLRIFKLSRYSRGMKVLGMTVKQSLDQLKALSLCLAMAILLSSSAFYYFEGYGNEHSTFTSIPASFWFVIITMTTVGYGDMIPQTISGRILSSLCVSSGVIILLCLPTPVF…	IIINVGGSRFETYTDTLNYDPDTLLGRRAAYCNAANGEIFLQRSADIFHNILFYYQSKGILAKPVTEEQFKQELQFYAIERIWCAVEYPHSSAVARYFAKISFCFIIVSIVTYCLETLVIEGACIAWFLVEYALRVYATPFRWKFLRSPMGVIDLSVIVPYLIFAFLRIIRLVRVLRIFKLSRYSRGMKVLGMTVKQSLDQLKALSLCLAMAILLSSSAFYYFEFTSIPASFWFVIITMTTVGYGDMIPQTISGRILSSLCVSSGVIILLCLPTPVFIAH------------------
	Ccru_Shaw2_OFHS01001309	CcShaw2	MEVLNTPGYAPGSQGEPSNCPSTPVQRDDRIVINVGGMKHETFLSSIRSIPDTRLYWMTEKHGQCPDYDEHRHEYFFDRHPGLFVYILNFYRTGKLHCPSDVCGPLFEEELLFWGVDESVIEPCCWTNYKRHREAQVNLHAFETFEEDVQEPSIKMDLEANAGETSETGKTYNTPLKFRTSQALRNFQQKVWITLEEPNSSLIAQVVGFISMFLILLSVTNFCLETLPFFSQKSTVQHQILAYVETVCVAWFTAEFLTRFTVCPSKFDFIRSPMNWIDFGAILPFFLELSLVTNVKTIVVLRVVRLIRVFRIFKLSRHSCGLQILGHTLRSSCRELFLLFFFLSIGVVIFSSLVFYAEKDVTGTKFHSIPDAFWWSVVTMTTIGYGDVVPISWPGKCVG…	IVINVGGMKHETFLSSIRSIPDTRLYGQCPDYDEHRHEYFFDRHPGLFVYILNFYRT-GKLHCPVCGPLFEEELLFWGVEKVWITLEEPNSSLIAQVVGFISMFLILLSVTNFCLETLYVETVCVAWFTAEFLTRFTVCPSKFDFIRSPMNWIDFGAILPFFLIVVLRVVRLIRVFRIFKLSRHSCGLQILGHTLRSSCRELFLLFFFLSIGVVIFSSLVFYAEFHSIPDAFWWSVVTMTTIGYGDVVPISWPGKCVGIMCALCGVLV-IALPIPVIVSN------------------
	Ccru_ShawR2_OFHS01000126	CcShawR2	MKRASHRPSVQPTSSRGTLANATRSDRVTINVGGRIHRPYKGTLRNIPDSPLAWILHEECRSKLDFDPENGEYFFDRHPAIFSQVLNYFQTGKLHCPRDVCGPMFEEELRFWGIQEQQMESCCWSKYTKHRETQEHLKMFHFLKPSQKEPERRCQDVSGLEQQVNCRKSKWRRYRRLLWQLIDEPYSSNAAKAFSWISLGFILLSITTYTVYTTSGVTSSKSCNGTSTGNCATPSPLDILFVFEILCLCWFTFEILVRAFLCPNKSDMLKAKWFWLDLVAIVPGYVFIIMRTSDAVFLINMLRFVRISRFFRVVSALHILGKTLQASAYQLLVLAFVILLPLVLFASIVFHTERTSTAKDKFPDVPTNFWWSIITMTTVGYGRVHPVSHLGYLVGGAAA…	VTINVGGRIHRPYKGTLRNIPDSPLARSKLDFDPENGEYFFDRHPAIFSQVLNYFQT-GKLHCPVCGPMFEEELRFWGIERLWQLIDEPYSSNAAKAFSWISLGFILLSITTYTVYTTVFEILCLCWFTFEILVRAFLCPNKSDMLKAKWFWLDLVAIVPGYVAVFL--INMLRFVRISRFFRVVSALHILGKTLQASAYQLLVLAFVILLPLVLFASIVFHTEFPDVPTNFWWSIITMTTVGYGRVHPVSHLGYLVGGAAALVGVIL-LSLTASVLGSS------------------
	Ccru_ShawR4_HAHC01004898	CcShawR4	MPRVEDDQSAGEEDVRDKVTINVSGIKYETYISTLQNVPDTRLAWLTENLHDQSQQKEFFFDRHPGVFVHILNFYRTGRLHTPIDVCGPLFEEELQFWGIDEKQMEPCCWENFTKHREAEVNLRSFEGPGFEDLKKHRKASVIGRGRFFKGRTFDSMWYILDEPHSSTTAKYFSIVSCMVIVISVTIYCLDSIQQVRSNQSWKEISYTVNGVCLVWFTLEFILRCVFCPDKKDFVKSAMNWIDFTSLLPSYLSLILTSDVWLKNLVIIRLLRLFRFFKLSYGLQVLVHTLKASFYELTLLLLILLIPVVIFSSLVHTVEIRLNPNTTDFRSIPETFWWCLITMTTVGYGDMVPKTWAGRIIGGVCATCGILIVALPISVIGSNFSLYYSHVRARLKLPR…	VTINVSGIKYETYISTLQNVPDTRLALTENLHDQSQKEFFFDRHPGVFVHILNFYRT-GRLHTPVCGPLFEEELQFWGIKSMWYILDEPHSSTTAKYFSIVSCMVIVISVTIYCLDSITVNGVCLVWFTLEFILRCVFCPDKKDFVKSAMNWIDFTSLLPSYLDVWLKNLVIIRLLRLFRFFKLSYGLQVLVHTLKASFYELTLLLLILLIPVVIFSSLVHTVEFRSIPETFWWCLITMTTVGYGDMVPKTWAGRIIGGVCATCGILI-VALPISVIGSN------------------
	Ccru_ShawR10_OFHS01001632	CcShawR10	MRRSTSIMDGEVDILNERITINVGGVRHETFRSTLRNFPDTRLAWVAQNKGRHFQSYDSDKDEYFFDRNPTVFAQVLNYYRTGSLHSPSDTCGPLFEEELQFWGIDEKQMEPCCWARYTEHRDAQENLKVFDDPLFARTPEATSSLDDEALSTQQSEASIPAPNVVDRAFDRLCLPYFRTQQWKRNKIKLWLLFDDHRSSLLAKVLTAVNLSLVVLSVISMCIHSVWIYAHGRNQEEESLLVTVFSFDVICCVWFTFELIARFILCPNRWKFITEIMNWIDFVTLVSYFTSFISNAFAINEPGTDLFIELLTIARLLRLFRFFRLSTGLQILRHTLIASSTELLLLLLLLMIPVTIFATIVYFCERKVLNTKFKTIPESFWWAIITMTTVGYGDMAPKT…	ITINVGGVRHETFRSTLRNFPDTRLARHFQSYDSDKDEYFFDRNPTVFAQVLNYYRT-GSLHSPTCGPLFEEELQFWGIPKLWLLFDDHRSSLLAKVLTAVNLSLVVLSVISMCIHSVSFDVICCVWFTFELIARFILCPNRWKFITEIMNWIDFVTLVSYFTDLFIELLTIARLLRLFRFFRLSTGLQILRHTLIASSTELLLLLLLLMIPVTIFATIVYFCEFKTIPESFWWAIITMTTVGYGDMAPKTTVGKIFGSLCAACSVFI-LALPVSIIGNN------------------
	Haliclystus auricula
	Haur_Shab_HAHA01028149	HaShab	MTIISQDNVVAINKCKGVKDHIFINVSGRVFDILTTTLLEHPNTRLGRIAQLHSRPGIYNHSNLELYDDYYDDKDEYYFERNSDVFPTIFDFIKHGQFHIPRNLCADVVEHEAMYWGIPFTFNPCCEWYRQQEFELTESINKSNEMYEKQLAKHVESTLELESETKWQQRKRKTWDLFESPGSSTAAWTVSLISTLFVVISTVALCLNTVPDLKITNDDGTITENPDILLIETICVAWFTFEYIVRIMTCPDKRIFLKGALNTIDVLAVLPYYAGLIIESFASEEYSRFNDVRRFLQILRIFRTIRIFKVARHSVGLQVLGYTVRQSSAELSLLFLLLIMGMTLFSSLVYFAEEGCETSPFTSIIQAFWWAIITMTTVGYGDMYPHTPLGKVVGSVCCI…	IFINVSGRVFDILTTTLLEHPNTRLGSNLELYDDYKDEYYFERNSDVFPTIFDFIKH-GQFHIPLCADVVEHEAMYWGIKKTWDLFESPGSSTAAWTVSLISTLFVVISTVALCLNTVLIETICVAWFTFEYIVRIMTCPDKRIFLKGALNTIDVLAVLPYYASFALQILRIFRTIRIFKVARHSVGLQVLGYTVRQSSAELSLLFLLLIMGMTLFSSLVYFAEFTSIIQAFWWAIITMTTVGYGDMYPHTPLGKVVGSVCCISGILF-IALPIPTIVSN------------------
	Haur_ShalR9_HAHA01021361.1	HaShalR9	MASTSKSAQHETTREELPWLKCALASLTPAFKVDKLRLCTKYCSLRQNNDRRLKLNIGGRMFETWTSTLERFPNTLLGSRDRENYFIATRQEYFIDRDPSFFRHILNFYRTGTLHFSNADCGVPYEDELKFYRISSHLIGLCCYDEFDSFSRGSRHSKKQQEGSKANSVVSLNAEYLTRRERLHNMFENPNESLQGSLIFYIIAAAIVTSIIATVVETVSCGDGIKCGEAYQTVFQSMETVCVVLFTCEFVIRLYAVPQRVEHLKSFTTLVDLLAIIPFYLTLTFGSLISQDAMQPLVTMRAFRIFRVFKFMRSSERLIGLGKSLRASAPDLFFISALILLGVVIFSILIFYIERLGNVHTFRSIPEAMWLGVQTMTTLGYGDVTPTTSGGKFFAALFC…	LKLNIGGRMFETWTSTLERFPNTLLGDRENYFIATRQEYFIDRDPSFFRHILNFYRT-GTLHFSDCGVPYEDELKFYRIRRLHNMFENPNESLQGSLIFYIIAAAIVTSIIATVVETVSMETVCVVLFTCEFVIRLYAVPQRVEHLKSFTTLVDLLAIIPFYLTLTLVTMRAFRIFRVFKFMRSSERLIGLGKSLRASAPDLFFISALILLGVVIFSILIFYIEFRSIPEAMWLGVQTMTTLGYGDVTPTTSGGKFFAALFCISGILI-IALPVPVIQMR------------------
	Haliclystus octoradiatus
	Hoct_ShakR4_CAKAJJ010000467	HoShakR4	RVTLNVSGCIFETLEGTLERFPTTLLGNYRERLKCYNDRNGLYFFDRNRLAFEAILFFYQSSGRLEKPIDLHMEIFEDECKYFRLPKNSIEDMKFKENSMSLISSSKKKRKKKIYKKTRLYWLWNMIDNPGSSKYARIYAIFSVFLVVMSVIMTCVETLPSIRQHHRSSKTAKRNWFYVELTLNAFFLAEFLLRCLLAPDKSLFIRHVLNWFDLFAVLPYFLSLSISQENSSLRVFRILRFFRIIRLFRITKYSTRLKLIGTIFASSLGDLKLLLLCLLLAVTFGASLLYFAELESSTQSFESIPQSLWWAIQTIVVLGYGDIVPVTLLGKLFASAFMVFGALTISLPVLSVVTRFTKVY	VTLNVSGCIFETLEGTLERFPTTLLGERLKCYNDRNGLYFFDRNRLAFEAILFFYQSSGRLEKPLHMEIFEDECKYFRLRLLWNMIDNPGSSKYARIYAIFSVFLVVMSVIMTCVETLYVELTLNAFFLAEFLLRCLLAPDKSLFIRHVLNWFDLFAVLPYFLLRVFRILRFFRIIRLFRITKYSTRLKLIGTIFASSLGDLKLLLLCLLLAVTFGASLLYFAEFESIPQSLWWAIQTIVVLGYGDIVPVTLLGKLFASAFMVFGALT-ISLPVLSVVTR------------------
	Hoct_ShakR7_CAKAJJ010000150	HoShakR7	DHKVTFNISGLRFETYESTLLRFPDTLLGSASSREQFYDPHRKEYFINRNRSIFDSILYYYQSNGRLIKPDNIPEPQFLREITYFKIGEPGERKSYLENVDHIMLGEEKAPTEGWLRRTIWHLFNWPSELNGAKVICVINVISLIASISVSCMESVADLQKQPNTMKAFRIIDHICHIWFIIDYFMRILVSTNRRCFIKAPLNIIDLLSLIPYILQFVVRTRSGTFSALRAIRLLRIIRVMKFTRYSTGMRALIFTLYASRKELLLFGVILSIILVLSASLVYFAEGMDPNSLLKSVPEAMWWSVNTITTVGYGDSYPKTNLGKFFGGFVTLLGAVVIGLPIYCFVSNFLKLWESIKMDAEENEPEANVEQCRRIQQLRLNRMVRSGPQSTPEIGIRNP…	VTFNISGLRFETYESTLLRFPDTLLGSREQFYDPHRKEYFINRNRSIFDSILYYYQSNGRLIKPIPEPQFLREITYFKIRTIWHLFNWPSELNGAKVICVINVISLIASISVSCMESVIIDHICHIWFIIDYFMRILVSTNRRCFIKAPLNIIDLLSLIPYILFSALRAIRLLRIIRVMKFTRYSTGMRALIFTLYASRKELLLFGVILSIILVLSASLVYFAELKSVPEAMWWSVNTITTVGYGDSYPKTNLGKFFGGFVTLLGAVV-IGLPIYCFVSN------------------
	Hoct_ShakR9_CAKAJJ010000655	HoShakR9	RLIFNVRGTRFETYEDTLAAFPDTLLGCKDKRAQFYDFESMEYVLDRDSVSFHSILFYYQSNGILARSTDVSWKTFAAEVEFYEIKAHFDQRHYYECCKSEERSRPIVEPIGELRKLIWHLIQRQDYGMASKVVSYVGATLIIFYVVAICAETVPQISQSNFPSASEVHNINYTTSHHVLTHSHWFIMQLICVIYFTLEHFVLLWCMPNRRKYLKSLHGIINLLSFLPFYLHIIIINVTIINTTFKLYIWKFILFTRIFPIFKLAKHNHGLQILFNTIYQSSVHLTTILVLFTVTGILFAAIMYYIERLFIPEITLFTSIPDAWWYTTITQTGVGYGDVYPKSFPGKIVGSLCALLGILLFCLPAPMLVNKFIECYYLAEPTSHKVSKERKAFVESMKN…	LIFNVRGTRFETYEDTLAAFPDTLLGKRAQFYDFESMEYVLDRDSVSFHSILFYYQSNGILARSVSWKTFAAEVEFYEIKLIWHLIQRQDYGMASKVVSYVGATLIIFYVVAICAETVIMQLICVIYFTLEHFVLLWCMPNRRKYLKSLHGIINLLSFLPFYLLYIWKFILFTRIFPIFKLAKHNHGLQILFNTIYQSSVHLTTILVLFTVTGILFAAIMYYIEFTSIPDAWWYTTITQTGVGYGDVYPKSFPGKIVGSLCALLGILL-FCLPAPMLVNK------------------
	Hoct_Shaw1_CAKAJJ010000020	HoShaw1	RKDRICINVGGIRHETYRSTLKNIPDTRLAWLAETAAVNTSDYDAESGEFFFDRHPTVFPHILNYYRTGKLHTAYDVCGPLFEDELSYWGIDDTQVESCCWINYRQHRDAQETLKEFEGIEFENEFDEESEPDLARYGFKVMDNEISDHRSFYERWQPSMWRLFEEPYSSRLAKVVAIISMTSIIVSILLFCLETLETFRNSSSKRLVIVILEAICVTWFTFELTARFIFCPDHFAFIKSITNWIDFFSIIPFFVTLIVKYGFGVDSVFWVQLLRLIRVFRIIKLSKHSMGLQILGHTLKASFSELLLLIFFLLIGIVIFSSLVYYCEKDEKGTKFESIPTTFWWAVITMTTVGYGDMVPETIGGKVVGSLCAVSGVLMIALPVPVIVNNFNLYYSHAQ…	ICINVGGIRHETYRSTLKNIPDTRLAVNTSDYDAESGEFFFDRHPTVFPHILNYYRT-GKLHTAVCGPLFEDELSYWGIFQMWRLFEEPYSSRLAKVVAIISMTSIIVSILLFCLETLILEAICVTWFTFELTARFIFCPDHFAFIKSITNWIDFFSIIPFFVVFWVQLLRLIRVFRIIKLSKHSMGLQILGHTLKASFSELLLLIFFLLIGIVIFSSLVYYCEFESIPTTFWWAVITMTTVGYGDMVPETIGGKVVGSLCAVSGVLM-IALPVPVIVNN------------------
	Lucernaria quadricornis
	Lqua_Shak1_HAHD01043058	LqShak1	MFSSVAKSRNEFQEDRREYLRDDDDDEGLGHDQLGETVRINVGGKHFETYAKTLGKFPNSLLGNPVRRRLYFNSKTGEYFFDRHRTAFESILYFYQSGGNLLRPANVPVHIFIQELQFFDVGDQAIQKIQVEAGLMEVEQIREVPRFRSFQIVWELLEYPDSSRLAKAFAIISLLVISFSLVMFVIETLPEFSTRTIIVNGTTVEIASKHEQWAFQANTGVIIWFTIEFLLRLITCPNKFKFVCGLLNIIDLLSILPYYIQLVLSSSNASSLSILRVVRVIRVLRVFKLSRHSRGLQILGNTLKASTNELFMLAFFLFVVILIFGSCAYYAEYGTDNNKFTSIPASFWWAIVTMTTVGYGDMYPRTLWGQLVGGMAVVCGVLTIALPVPVVVSNFEFFY…	VRINVGGKHFETYAKTLGKFPNSLLGRRRLYFNSKTGEYFFDRHRTAFESILYFYQSGGNLLRPVPVHIFIQELQFFDVQIVWELLEYPDSSRLAKAFAIISLLVISFSLVMFVIETLQANTGVIIWFTIEFLLRLITCPNKFKFVCGLLNIIDLLSILPYYILSILRVVRVIRVLRVFKLSRHSRGLQILGNTLKASTNELFMLAFFLFVVILIFGSCAYYAEFTSIPASFWWAIVTMTTVGYGDMYPRTLWGQLVGGMAVVCGVLT-IALPVPVVVSN------------------
	Lqua_Shak2_HAHD01038852	LqShak2	MASQPLLVVTPDNLRAPAYSYPKQNTFAEEEEDEIIILNVSGKRFQTYKSTLSRYPNTLLGDHQKLKHFYKRDMGEYFLDRNRSAFNGILHYYQSNGTLDRPHNVSETTFTQEVMFFELDDTELNKEGDEDSEAEEELPTTAWMRWVWVLFERPASSRSAKVCAILSVVVILLSIVVFCLETIPVLDPNNEASGDHRETIASTWQIMNAICNGWFTLEFVARLISSPSKPKFLKATLNIIDLISIMPFYVTILLGNSGGSSIEILRVVRVIRVVRIFKLTRHSRGLHVLGNTIRASFQELMMLVLFLFIGVILFSSSVYYAESRVKSTGFLSIPHSFWWAVVTMTTVGYGDLTPTTLPGKLIGAMCAISGVLVIALPVPVIVSNFERYYKMEKDRQARE…	IILNVSGKRFQTYKSTLSRYPNTLLGKLKHFYKRDMGEYFLDRNRSAFNGILHYYQSNGTLDRPVSETTFTQEVMFFELRWVWVLFERPASSRSAKVCAILSVVVILLSIVVFCLETIIMNAICNGWFTLEFVARLISSPSKPKFLKATLNIIDLISIMPFYVIEILRVVRVIRVVRIFKLTRHSRGLHVLGNTIRASFQELMMLVLFLFIGVILFSSSVYYAEFLSIPHSFWWAVVTMTTVGYGDLTPTTLPGKLIGAMCAISGVLV-IALPVPVIVSN------------------
	Lqua_Shak4_HAHD01029069	LqShak4	MSLSGLPNISATNVHNGPHSATSQNNNGSSFVHRIERRGPYDKNAERVIINVSGLKFETHLETLEQYPDTLLGDPTKRCKYYDDGRQEYFFDRNRPAFDAILFYYQSSGKLLRPPNVPMDVFADEIRFYELGEDVLHRIEREEGYIEEEKPILPENELQRRVWQLFEFPDTSWGARIVAVFSVVVITVSIVTFCIETLPQFRFRYVTIDNNGTKKTVRQEIEGDKEMPWFAIESGCIVWFTFEYIMRFLSAPQKCNFVRSFLNLIDVVAIIPYYITLPMASSNVSSLGVLRVIRLVRVFRIFKLSRHSRGLQILGHTLRASLRELGLLIFFLLIGVILFSSAVYYAEGGEKETFRSIPDAFWWAVVTMTTVGYGDMKPVTVWGKIVGSLCAISGVLTIA…	VIINVSGLKFETHLETLEQYPDTLLGKRCKYYDDGRQEYFFDRNRPAFDAILFYYQSSGKLLRPVPMDVFADEIRFYELRRVWQLFEFPDTSWGARIVAVFSVVVITVSIVTFCIETLAIESGCIVWFTFEYIMRFLSAPQKCNFVRSFLNLIDVVAIIPYYITLPLRVIRLVRVFRIFKLSRHSRGLQILGHTLRASLRELGLLIFFLLIGVILFSSAVYYAEFRSIPDAFWWAVVTMTTVGYGDMKPVTVWGKIVGSLCAISGVLT-IALPVPVIVSN------------------
	Lqua_Shak5_HAHD01029515	LqShak5	GEKYQTYTDTLDRFPNTLMGDPGRREMYYCCAENEYFFDRDRHAFNAILYFYQSGGQLYCPVTVPMNILVSEAKFFELGNDALKQVLDIDEGVPKALPKNKFQREVWKLFEYPDSSKAANILTLFSVAVIILSVAILCTETLPDFKRIRAVRPVRGTAPLRRADNGTVNGTVLPIEYSDGFLWQTFFDYCEVIFVAWFTFEFLVRFLSSPNKCDFLKSMMNLIDILSISPYYITTAVQLEGDGLANFRIFRLVRVFRIFKLSRHSRGLQILGLTLKASMRELGLLIFFLAIGVILFSSAVYYVEANAFSSIPDAFWWAIVTMCTVGYGDKVPHTFVGKLVGSACAVSGVLTIALPVPVIVSNFDYFYNRERTRKMHQDVVANTELDLDKAGDEGSLGTK…	------GEKYQTYTDTLDRFPNTLMGRREMYYCCAENEYFFDRDRHAFNAILYFYQSGGQLYCPVPMNILVSEAKFFELREVWKLFEYPDSSKAANILTLFSVAVIILSVAILCTETLYCEVIFVAWFTFEFLVRFLSSPNKCDFLKSMMNLIDILSISPYYILANFRIFRLVRVFRIFKLSRHSRGLQILGLTLKASMRELGLLIFFLAIGVILFSSAVYYVEFSSIPDAFWWAIVTMCTVGYGDKVPHTFVGKLVGSACAVSGVLT-IALPVPVIVSN------------------
	Lqua_Shak6_HAHD01055440	LqShak6	MMGDSTKLLHSHGEKKNRRPSGSSSTGDEKKKVCINIAGKRFETYETTLQKSPHSLLSLPQRDYFYDPVSKEFFFDRNRKAFSAILTYCQSGVLVKPPSLDERIFCAELRFFGFDDEADAHSPPSSPSDADRLLPDNKFQRRAWELFEYPDTSLPARIVALFSVTIIILSIVMFCVETLPEFKIRVPIDGQTNSTAPIRYTQKPNPKYEPILYLIECICISWFTLEYLVRLISSPKKVAFLYQLLNVIDVVAILPFYVTLILSSTNTNMSSLSILRVLRLVRVFRIFKLSRYSKGLKILGYTFRASLQELGLLAFFLAIGIVLFASAAYYCEESVPDTKFESIPHSFWWAIVTMTTVGYGDMYPETLGGKLVGSFCVLIGVLAIAFPVPVIVNNFTYYY…	VCINIAGKRFETYETTLQKSPHSLLSQRDYFYDPVSKEFFFDRNRKAFSAILTYCQS-GVLVKPLDERIFCAELRFFGFRRAWELFEYPDTSLPARIVALFSVTIIILSIVMFCVETLLIECICISWFTLEYLVRLISSPKKVAFLYQLLNVIDVVAILPFYVLSILRVLRLVRVFRIFKLSRYSKGLKILGYTFRASLQELGLLAFFLAIGIVLFASAAYYCEFESIPHSFWWAIVTMTTVGYGDMYPETLGGKLVGSFCVLIGVLA-IAFPVPVIVNN------------------
	Lqua_ShakR1_HAHD01100009	LqShakR1	MDGVQEGQANGRSTQCIFNSTKFSNIREEDIVKLNVCGFVYETLESTLQRFPDTLLGNIEKRAQYYVPSRKQYFFDRNRTSFEAILYFYQTKGHLIRPPSVPMKFFAEEVKFFQLGDSVFHHLQLSEGYFTETERIVPRNSYQRRVWELFEYPDTSLMARIVAIWSVLVITMSIIVFCIETLPQFRKKDEHGNGKPEQPWLTLEVVSIAWFTMEYIARLLSAPNQWKFFISILNLIDLAAILPYYITLPMDSNNATPLSVLRVLRLVRVFRIFKLSRHSAGLRILGYTLKESSRELAMLMFFLTIGIILFSSAIFYAEVDVNEKEFSSIPETFWYCLVTMTTVGYGDKVPVTIVGKLVGSLCAIVGVLTIALPVPVIVSNFEFFYKRDRQLYCEPAAQP…	VKLNVCGFVYETLESTLQRFPDTLLGKRAQYYVPSRKQYFFDRNRTSFEAILYFYQTKGHLIRPVPMKFFAEEVKFFQLRRVWELFEYPDTSLMARIVAIWSVLVITMSIIVFCIETLTLEVVSIAWFTMEYIARLLSAPNQWKFFISILNLIDLAAILPYYILSVLRVLRLVRVFRIFKLSRHSAGLRILGYTLKESSRELAMLMFFLTIGIILFSSAIFYAEFSSIPETFWYCLVTMTTVGYGDKVPVTIVGKLVGSLCAIVGVLT-IALPVPVIVSN------------------
	Lqua_ShakR8_HAHD01098305	LqShakR8	MRQLSIIRELPPSLLHTKGGHASGDRRVRINVSGAIYETFHSTLQRYPLTLLGNDRLRQSYYDEARDEYFFNRNREAFDSILFFYQSPGKLLRPSTITLRDFLEELEFFQMGDNLLDHFKAEINYTVNEAEVVPYGGPSCLRPLWNCFEHPRSSVGAMMLAVFAFLVIVYSVICFCLETVPSWRTSKDHRRALEISEMTCVAWFTLELFLRAIAAPNKKAFFMTIMNIMDAVSIAPFYIAHILRFFRVDDKQFTVLTIVRLVRVLRIFKLSRHLRALNILFSTIRSSATQLLLLMFFVLIAVILFSSAMFYAESSFGSIPAAFWWSIITLTNVGYGDSVPVTSAGRVVGSLCAISGVVTLALPIPVIVSSFMYFNNLDKEMAANDGKSEVEEGTKKKIE…	VRINVSGAIYETFHSTLQRYPLTLLGLRQSYYDEARDEYFFNRNREAFDSILFFYQSPGKLLRPITLRDFLEELEFFQMRPLWNCFEHPRSSVGAMMLAVFAFLVIVYSVICFCLETVISEMTCVAWFTLELFLRAIAAPNKKAFFMTIMNIMDAVSIAPFYIFTVLTIVRLVRVLRIFKLSRHLRALNILFSTIRSSATQLLLLMFFVLIAVILFSSAMFYAEFGSIPAAFWWSIITLTNVGYGDSVPVTSAGRVVGSLCAISGVVT-LALPIPVIVSS------------------
	Lqua_Shaw1_HAHD01033897_HAHD01033898	LqShaw1	RKDRVCINVGGIRHQTYRSTLKNIPDTRLAWLAETAATNTSDFDHESGEFFFDRHPTVFPHILNYYRTGKLHTPYDVCGPLFEDELSYWGIDDKQVESCCWINYRQHRDAQETLKEFEGIEFENEYDDESEPDLTSYGFKVSDGEGREDRSFYRKFQPAVWRLFEEPYSSRLAKVVAVISMTLIVVSILLFCLETLESFRTSEQRGLVILILEGICVAWFTFELSTRFIFCPSRFAFIRSIPNWVDFLAIVPFFVTVILKYGFDQHNVMYLVQILRLVRVFRIIKLSKHSMGLQILGHTLKASFRELLLLIFFLLIGIVIFSSLVYYCEKDIATTKFESIPTTFWWAVITMTTVGYGDMVPETIWGRIIGSLCAVSGVLMIALPVPVIVNNFNLYYSHA…	VCINVGGIRHQTYRSTLKNIPDTRLATNTSDFDHESGEFFFDRHPTVFPHILNYYRT-GKLHTPVCGPLFEDELSYWGIYQVWRLFEEPYSSRLAKVVAVISMTLIVVSILLFCLETLILEGICVAWFTFELSTRFIFCPSRFAFIRSIPNWVDFLAIVPFFVMYLVQILRLVRVFRIIKLSKHSMGLQILGHTLKASFRELLLLIFFLLIGIVIFSSLVYYCEFESIPTTFWWAVITMTTVGYGDMVPETIWGRIIGSLCAVSGVLM-IALPVPVIVNN------------------
	Lqua_ShawR8_HAHD01084706.1	LqShawR8	MVFNQAGVVQSATKTTTDSFQEPKGKVGDRVLINVGGKRHETYLSTISNFQDTRLYWIAETASKMADFDPESNEFFFDRHPGCFENILNFCRTGKLHCPNDVCGPLFEEELAFWGVDELQMEPCCWGTYTQHRNAHKHLKMFDNAMEDGYASYQETELISGKYNSSGFAKRVGRWRALTWAALEEPYSSRYAQIAALVNLVVIVLSIASFCIETMPIGLSHDLVFRKLEYFYCVFFTIDFFVRMFCCPSYKMFSMSLYNWIDFISILQFYINFGTNSDTFDFMFVLRLIRIFRLFRFFKNLSGMQVIGQTLKASARELFLLILIVLIPMVIFSSLIYYAEKNLKKPTFGSIPEAFWWAIITMTTVGYGDVTPKTVIGRIVNALCACLGVLILALPVSVI…	VLINVGGKRHETYLSTISNFQDTRLYSKMADFDPESNEFFFDRHPGCFENILNFCRT-GKLHCPVCGPLFEEELAFWGVARTWAALEEPYSSRYAQIAALVNLVVIVLSIASFCIETMKLEYFYCVFFTIDFFVRMFCCPSYKMFSMSLYNWIDFISILQFYIFDFMFVLRLIRIFRLFRFFKNLSGMQVIGQTLKASARELFLLILIVLIPMVIFSSLIYYAEFGSIPEAFWWAIITMTTVGYGDVTPKTVIGRIVNALCACLGVLI-LALPVSVIGSN------------------
	>Lqua_Shal1_HAHD01063962.1	LqShal1	TAAARGSEAWYSCAKAAALGWVPIVSAPLETPPPSTAATSHDQRLAFNISGRKFETWKNTLDKFPDTLLGSAEKEFFLDATSGEYFFDRDPDLFRYILNYYRNGKLHVPKGECVCSFEEELTFFGIKPCDVVHECCLEDFSERRKECEERLNEATKAEESLDQDFDTTNLSFREKLWMWFENPQSAIIAKVFYYVTGFFIALSVVNTIVETVHCEDNIPCGQVHQKTFFILEAMCVFVFTLEYTARVYSAPNRCGFAKELLSIVDVIAILPFYVSLAVTKSKISGAFVTLRVFRVFRIFKFSRHSKGLRILGYTLQSCASELGFLLFSLSMAIIIFATIIYYVEKDQSGSDFTSIPASFWYTIVTMTTLGYGDMVPRTVAGKIVGSVCSLSGVLVIALP…	LAFNISGRKFETWKNTLDKFPDTLLGEKEFFLDATSGEYFFDRDPDLFRYILNYYRN-GKLHVPECVCSFEEELTFFGIDRLWMWFENPQSAIIAKVFYYVTGFFIALSVVNTIVETVILEAMCVFVFTLEYTARVYSAPNRCGFAKELLSIVDVIAILPFYVSGAFVTLRVFRVFRIFKFSRHSKGLRILGYTLQSCASELGFLLFSLSMAIIIFATIIYYVEFTSIPASFWYTIVTMTTLGYGDMVPRTVAGKIVGSVCSLSGVLV-IALPVPVIVSN------------------
	>Lqua_ShalR8_HAHD01088834.1	LqShalR8	MTDLVLSCLKSVSQRSGNHEPWVTLAIRREGTDWLILIVDTHRVVMYSASAASTAAYYVSRKLAARRFFRSRSKVSICDAATMTGGKRVLLNVSGAQFYINDNCLKRFPDTLLGSDEKEFFFDSTRKEYFFDRDPCIFRHIFMYYKTGKLHFNDQECFDAYVDELKFFRLPIDGISSCCSDPFAEKYANRLEFSKCRSHGQSGSPFIMPRTWREWLWLCLDEPASSTWAKVYYYVSCVVILFSVTVNTVETVPCRGNTRCGDVHVDLFFAMDSVCVAVFTLEYVLRLVAVPHRWKHFKSVASVVDLAAIAPYYIDLVMNSLFKNMEQFPAMGALVTLRVLRIFRIFKLARHSRRLRELSDSLRNSASELGFILFTYLIVVILFASILYYAERGDPGTDF…	VLLNVSGAQFYINDNCLKRFPDTLLGEKEFFFDSTRKEYFFDRDPCIFRHIFMYYKT-GKLHFNECFDAYVDELKFFRLPWLWLCLDEPASSTWAKVYYYVSCVVILFSVTVNTVETVAMDSVCVAVFTLEYVLRLVAVPHRWKHFKSVASVVDLAAIAPYYIMGALVTLRVLRIFRIFKLARHSRRLRELSDSLRNSASELGFILFTYLIVVILFASILYYAEFKDIPQSMWYTVVTTTTLGYGDIVPQTIQGKLVGSLCCLMGVLV-IALPVPIIQMK------------------
