# Supplementary material for: Genome-Scale Analysis Reveals Extensive Diversification of Voltage-Gated K+ Channels in Stem Cnidarians
Source: Genome Biol Evol. 2023 Jan 21;15(3):evad009. doi: 10.1093/gbe/evad009 (PMC9989356; doi:10.1093/gbe/evad009)
Supplement: evad009_Supplementary_Data [file evad009_supplementary_data.zip › File S2.tre]

#NEXUS
begin taxa;
	dimensions ntax=19;
	taxlabels
	'Adig_KCNQ_NW_015441618.1_prot_XP_015776235.1_26187'
	'Hvul_KCNQ_Sc4wPfr_1515.g11094.t1'
	'Hvul_Sc4wPfr_113.1.g28305.t1_NoCterm'
	'Hvul_Sc4wPfr_165.g10020.t1_NoCterm'
	'Hvul_Sc4wPfr_48.g30220.t1'
	'Hvul_Sc4wPfr_639.g22933_NoCterm'
	'Hvul_Sc4wPfr_639.g22935_NoCterm'
	'Hvul_Sc4wPfr_717.g8771.t1'
	Nvec_KCNQ
	Resc_012489-T1Resc_012489_NoCterm
	Resc_012490-T1Resc_012490
	Resc_012496-T2Resc_012496
	Resc_012543-T1Res_012543
	'Rmue_KCNQ_g21578.t1'
	Sma_016944_45-T1
	Smal_016641-T1Sma_016641
	Smal_016943-T1Sma_016943_NoCterm
	Smal_016963-T1Sma_016963_SOMECterm
	'Spis_W_019218008.1_prot_XP_022795021.1_17936'
;
end;

begin trees;
	tree con_50_majrule = [&U] (Nvec_KCNQ[&prob=1.0,prob_stddev=0.0,prob_range={1.0,1.0},prob(percent)="100",prob+-sd="100+-0",length_mean=0.182442143,length_median=0.1807816,length_95%HPD={0.1240773,0.2424892},!color=#000000]:0.180782,(((((Smal_016641-T1Sma_016641[&prob=1.0,prob_stddev=0.0,prob_range={1.0,1.0},prob(percent)="100",prob+-sd="100+-0",length_mean=0.1370761,length_median=0.1360863,length_95%HPD={0.09115469,0.1881002},!color=#000000]:0.136086,Resc_012543-T1Res_012543[&prob=1.0,prob_stddev=0.0,prob_range={1.0,1.0},prob(percent)="100",prob+-sd="100+-0",length_mean=0.127310557,length_median=0.1264474,length_95%HPD={0.08482053,0.1770816},!color=#000000]:0.126447)[&prob=1.0,prob_stddev=0.0,prob_range={1.0,1.0},prob(percent)="100",prob+-sd="100+-0",length_mean=0.125060425,length_median=0.1235242,length_95%HPD={0.06413111,0.1878906},!color=#000000]:0.123524,('Hvul_Sc4wPfr_717.g8771.t1'[&prob=1.0,prob_stddev=0.0,prob_range={1.0,1.0},prob(percent)="100",prob+-sd="100+-0",length_mean=0.208723245,length_median=0.2073136,length_95%HPD={0.1470377,0.2716505},!color=#000000]:0.207314,'Hvul_KCNQ_Sc4wPfr_1515.g11094.t1'[&prob=1.0,prob_stddev=0.0,prob_range={1.0,1.0},prob(percent)="100",prob+-sd="100+-0",length_mean=0.226426464,length_median=0.2254492,length_95%HPD={0.1578263,0.2901779},!color=#000000]:0.225449)[&prob=1.0,prob_stddev=0.0,prob_range={1.0,1.0},prob(percent)="100",prob+-sd="100+-0",length_mean=0.236476761,length_median=0.2350851,length_95%HPD={0.1665689,0.3176136},!color=#000000]:0.235085)[&prob=1.0,prob_stddev=0.0,prob_range={1.0,1.0},prob(percent)="100",prob+-sd="100+-0",length_mean=0.13959238,length_median=0.1373209,length_95%HPD={0.07166217,0.2097419},!color=#000000]:0.137321,(((Smal_016943-T1Sma_016943_NoCterm[&prob=1.0,prob_stddev=0.0,prob_range={1.0,1.0},prob(percent)="100",prob+-sd="100+-0",length_mean=0.150689079,length_median=0.1492044,length_95%HPD={0.0946495,0.2130072},!color=#000000]:0.149204,Resc_012489-T1Resc_012489_NoCterm[&prob=1.0,prob_stddev=0.0,prob_range={1.0,1.0},prob(percent)="100",prob+-sd="100+-0",length_mean=0.20035022,length_median=0.1981919,length_95%HPD={0.1339964,0.268672},!color=#000000]:0.198192)[&prob=1.0,prob_stddev=0.0,prob_range={1.0,1.0},prob(percent)="100",prob+-sd="100+-0",length_mean=0.249025961,length_median=0.2478532,length_95%HPD={0.1677063,0.3358188},!color=#000000]:0.247853,'Hvul_Sc4wPfr_48.g30220.t1'[&prob=1.0,prob_stddev=0.0,prob_range={1.0,1.0},prob(percent)="100",prob+-sd="100+-0",length_mean=0.546508118,length_median=0.544273,length_95%HPD={0.4329306,0.6536828},!color=#000000]:0.544273)[&prob=0.781812125,prob_stddev=0.00989289967,prob_range={0.774816789,0.788807462},prob(percent)="78",prob+-sd="78+-1",length_mean=0.0786327367,length_median=0.0766605,length_95%HPD={0.01818791,0.1452828},!color=#000000]:0.076661,((Smal_016963-T1Sma_016963_SOMECterm[&prob=1.0,prob_stddev=0.0,prob_range={1.0,1.0},prob(percent)="100",prob+-sd="100+-0",length_mean=0.133724993,length_median=0.1318415,length_95%HPD={0.08024979,0.1899688},!color=#000000]:0.131842,Resc_012496-T2Resc_012496[&prob=1.0,prob_stddev=0.0,prob_range={1.0,1.0},prob(percent)="100",prob+-sd="100+-0",length_mean=0.154355844,length_median=0.1529016,length_95%HPD={0.1006326,0.2130232},!color=#000000]:0.152902)[&prob=1.0,prob_stddev=0.0,prob_range={1.0,1.0},prob(percent)="100",prob+-sd="100+-0",length_mean=0.299212005,length_median=0.2962497,length_95%HPD={0.2095139,0.3827356},!color=#000000]:0.29625,(Sma_016944_45-T1[&prob=1.0,prob_stddev=0.0,prob_range={1.0,1.0},prob(percent)="100",prob+-sd="100+-0",length_mean=0.195007091,length_median=0.1942131,length_95%HPD={0.1386051,0.2593325},!color=#000000]:0.194213,Resc_012490-T1Resc_012490[&prob=1.0,prob_stddev=0.0,prob_range={1.0,1.0},prob(percent)="100",prob+-sd="100+-0",length_mean=0.111328353,length_median=0.1097633,length_95%HPD={0.06266916,0.1632721},!color=#000000]:0.109763)[&prob=1.0,prob_stddev=0.0,prob_range={1.0,1.0},prob(percent)="100",prob+-sd="100+-0",length_mean=0.292028262,length_median=0.2909411,length_95%HPD={0.2056482,0.379082},!color=#000000]:0.290941)[&prob=1.0,prob_stddev=0.0,prob_range={1.0,1.0},prob(percent)="100",prob+-sd="100+-0",length_mean=0.198269308,length_median=0.1956129,length_95%HPD={0.1240439,0.2850417},!color=#000000]:0.195613)[&prob=1.0,prob_stddev=0.0,prob_range={1.0,1.0},prob(percent)="100",prob+-sd="100+-0",length_mean=0.220944977,length_median=0.2196229,length_95%HPD={0.1415501,0.3074557},!color=#000000]:0.219623)[&prob=0.969020653,prob_stddev=0.00141327138,prob_range={0.968021319,0.970019987},prob(percent)="97",prob+-sd="97+-0",length_mean=0.0852643506,length_median=0.08302724,length_95%HPD={0.01376998,0.1503425},!color=#000000]:0.083027,((('Hvul_Sc4wPfr_113.1.g28305.t1_NoCterm'[&prob=1.0,prob_stddev=0.0,prob_range={1.0,1.0},prob(percent)="100",prob+-sd="100+-0",length_mean=0.198953556,length_median=0.197876,length_95%HPD={0.1480118,0.2664268},!color=#000000]:0.197876,'Hvul_Sc4wPfr_639.g22935_NoCterm'[&prob=1.0,prob_stddev=0.0,prob_range={1.0,1.0},prob(percent)="100",prob+-sd="100+-0",length_mean=0.167431011,length_median=0.1656892,length_95%HPD={0.1148679,0.2214314},!color=#000000]:0.165689)[&prob=0.996668887,prob_stddev=0.0,prob_range={0.996668887,0.996668887},prob(percent)="100",prob+-sd="100+-0",length_mean=0.0829928103,length_median=0.08097161,length_95%HPD={0.0305991,0.1437382},!color=#000000]:0.080972,'Hvul_Sc4wPfr_639.g22933_NoCterm'[&prob=1.0,prob_stddev=0.0,prob_range={1.0,1.0},prob(percent)="100",prob+-sd="100+-0",length_mean=0.310059776,length_median=0.3079726,length_95%HPD={0.2264348,0.3908811},!color=#000000]:0.307973)[&prob=1.0,prob_stddev=0.0,prob_range={1.0,1.0},prob(percent)="100",prob+-sd="100+-0",length_mean=0.305474975,length_median=0.302916,length_95%HPD={0.2057893,0.4025221},!color=#000000]:0.302916,'Hvul_Sc4wPfr_165.g10020.t1_NoCterm'[&prob=1.0,prob_stddev=0.0,prob_range={1.0,1.0},prob(percent)="100",prob+-sd="100+-0",length_mean=0.55567333,length_median=0.5540992,length_95%HPD={0.4435641,0.6794006},!color=#000000]:0.554099)[&prob=1.0,prob_stddev=0.0,prob_range={1.0,1.0},prob(percent)="100",prob+-sd="100+-0",length_mean=0.358460866,length_median=0.3556381,length_95%HPD={0.2434715,0.4649963},!color=#000000]:0.355638)[&prob=1.0,prob_stddev=0.0,prob_range={1.0,1.0},prob(percent)="100",prob+-sd="100+-0",length_mean=0.261739082,length_median=0.2601492,length_95%HPD={0.1613721,0.3542842},!color=#000000]:0.260149,'Rmue_KCNQ_g21578.t1'[&prob=1.0,prob_stddev=0.0,prob_range={1.0,1.0},prob(percent)="100",prob+-sd="100+-0",length_mean=0.492528274,length_median=0.489397,length_95%HPD={0.3862557,0.6034512},!color=#000000]:0.489397)[&prob=1.0,prob_stddev=0.0,prob_range={1.0,1.0},prob(percent)="100",prob+-sd="100+-0",length_mean=0.195223317,length_median=0.1923189,length_95%HPD={0.1189452,0.2737573},!color=#000000]:0.192319,('Spis_W_019218008.1_prot_XP_022795021.1_17936'[&prob=1.0,prob_stddev=0.0,prob_range={1.0,1.0},prob(percent)="100",prob+-sd="100+-0",length_mean=0.0960371131,length_median=0.09493138,length_95%HPD={0.05532825,0.1371983},!color=#000000]:0.094931,'Adig_KCNQ_NW_015441618.1_prot_XP_015776235.1_26187'[&prob=1.0,prob_stddev=0.0,prob_range={1.0,1.0},prob(percent)="100",prob+-sd="100+-0",length_mean=0.156051122,length_median=0.1549665,length_95%HPD={0.105956,0.2068717},!color=#000000]:0.154967)[&prob=0.998667555,prob_stddev=0.0,prob_range={0.998667555,0.998667555},prob(percent)="100",prob+-sd="100+-0",length_mean=0.0737015647,length_median=0.07236518,length_95%HPD={0.03038754,0.1233158},!color=#000000]:0.072365)[&!color=#000000];
end;

begin figtree;
	set appearance.backgroundColorAttribute="Default";
	set appearance.backgroundColour=#ffffff;
	set appearance.branchColorAttribute="User selection";
	set appearance.branchColorGradient=false;
	set appearance.branchLineWidth=3.0;
	set appearance.branchMinLineWidth=0.0;
	set appearance.branchWidthAttribute="Fixed";
	set appearance.foregroundColour=#000000;
	set appearance.hilightingGradient=false;
	set appearance.selectionColour=#2d3680;
	set branchLabels.colorAttribute="User selection";
	set branchLabels.displayAttribute="Branch times";
	set branchLabels.fontName="sansserif";
	set branchLabels.fontSize=8;
	set branchLabels.fontStyle=0;
	set branchLabels.isShown=false;
	set branchLabels.significantDigits=4;
	set layout.expansion=0;
	set layout.layoutType="RECTILINEAR";
	set layout.zoom=0;
	set legend.attribute="length_mean";
	set legend.fontSize=10.0;
	set legend.isShown=false;
	set legend.significantDigits=4;
	set nodeBars.barWidth=4.0;
	set nodeBars.displayAttribute="length_95%HPD";
	set nodeBars.isShown=false;
	set nodeLabels.colorAttribute="User selection";
	set nodeLabels.displayAttribute="Node ages";
	set nodeLabels.fontName="sansserif";
	set nodeLabels.fontSize=8;
	set nodeLabels.fontStyle=0;
	set nodeLabels.isShown=false;
	set nodeLabels.significantDigits=4;
	set nodeShapeExternal.colourAttribute="User selection";
	set nodeShapeExternal.isShown=false;
	set nodeShapeExternal.minSize=10.0;
	set nodeShapeExternal.scaleType=Width;
	set nodeShapeExternal.shapeType=Circle;
	set nodeShapeExternal.size=4.0;
	set nodeShapeExternal.sizeAttribute="Fixed";
	set nodeShapeInternal.colourAttribute="User selection";
	set nodeShapeInternal.isShown=false;
	set nodeShapeInternal.minSize=10.0;
	set nodeShapeInternal.scaleType=Width;
	set nodeShapeInternal.shapeType=Circle;
	set nodeShapeInternal.size=4.0;
	set nodeShapeInternal.sizeAttribute="Fixed";
	set polarLayout.alignTipLabels=false;
	set polarLayout.angularRange=0;
	set polarLayout.rootAngle=0;
	set polarLayout.rootLength=100;
	set polarLayout.showRoot=true;
	set radialLayout.spread=0.0;
	set rectilinearLayout.alignTipLabels=false;
	set rectilinearLayout.curvature=0;
	set rectilinearLayout.rootLength=100;
	set scale.offsetAge=0.0;
	set scale.rootAge=1.0;
	set scale.scaleFactor=1.0;
	set scale.scaleRoot=false;
	set scaleAxis.automaticScale=true;
	set scaleAxis.fontSize=8.0;
	set scaleAxis.isShown=false;
	set scaleAxis.lineWidth=1.0;
	set scaleAxis.majorTicks=1.0;
	set scaleAxis.minorTicks=0.5;
	set scaleAxis.origin=0.0;
	set scaleAxis.reverseAxis=false;
	set scaleAxis.showGrid=true;
	set scaleBar.automaticScale=true;
	set scaleBar.fontSize=10.0;
	set scaleBar.isShown=true;
	set scaleBar.lineWidth=1.0;
	set scaleBar.scaleRange=0.0;
	set tipLabels.colorAttribute="User selection";
	set tipLabels.displayAttribute="Names";
	set tipLabels.fontName="sansserif";
	set tipLabels.fontSize=8;
	set tipLabels.fontStyle=0;
	set tipLabels.isShown=true;
	set tipLabels.significantDigits=4;
	set trees.order=false;
	set trees.orderType="increasing";
	set trees.rooting=true;
	set trees.rootingType="User Selection";
	set trees.transform=false;
	set trees.transformType="cladogram";
end;
