# Supplementary material for: Genome-Scale Analysis Reveals Extensive Diversification of Voltage-Gated K+ Channels in Stem Cnidarians
Source: Genome Biol Evol. 2023 Jan 21;15(3):evad009. doi: 10.1093/gbe/evad009 (PMC9989356; doi:10.1093/gbe/evad009)
Supplement: evad009_Supplementary_Data [file evad009_supplementary_data.zip › File S3.tre]

#NEXUS
begin taxa;
	dimensions ntax=40;
	taxlabels
	'Adig_EAG_lcl_NW_015441069.1_prot_XP_015771343.1_2187'
	'Adig_ELK_lcl_NW_015441181.1_prot_XP_015759793.1_11400'
	'Adig_ERG_lcl_NW_015441395.1_prot_XP_015770275.1_20823'
	'Epal_EAG_lcl_NW_018386561.1_prot_XP_020905661.2_16712'
	'Epal_ELK_lcl_NW_018386655.1_prot_XP_020905919.1_17075'
	'Epal_ERG_lcl_NW_018384422.1_prot_XP_028519679.1_2985'
	'Epal_ERG_lcl_NW_018387955.1_prot_XP_020911403.1_22232'
	'Hvul_Eag_Res_Sc4wPfr_137.g27958.t1'
	'Hvul_Eag_Res_Sc4wPfr_137.g27959.t1'
	'Hvul_Eag_Res_Sc4wPfr_381.1.g32277.t1'
	'Hvul_Eag_Res_Sc4wPfr_802.3.g32458.t1'
	'Hvul_Erg_Res_Sc4wPfr_1300.g9812.t1'
	'Hvul_Erg_Res_Sc4wPfr_1300.g9816.t2'
	'Hvul_Erg_Res_Sc4wPfr_226.1.g26808.t1'
	'Hvul_Erg_Res_Sc4wPfr_508.g5881.t1'
	NvecERG3
	Nvec_ERG1
	Nvec_ERG2
	Nvec_ERG4
	Nvec_ERG5
	Nvec_Eag
	Nvec_Elk
	Resc_EAG_001637-T1
	Resc_ELK_004692-T1
	Resc_ERG_000181-T1
	Resc_ERG_005698-T4
	'Rmue_Eag_Res_g19891.t1'
	'Rmue_Eag_g19890.t1'
	'Rmue_Erg_Res_g6319.t1'
	'Rmue_Erg_g20849.t1'
	Smal_Eag_Res_026654
	Smal_Elk_Res_023319
	Smal_Erg_011181-T1
	Smal_Erg_Res_006222
	'Spis_Eag_NW_019217849.1'
	'Spis_Elk_NW_019217931.1'
	'Spis_Erg_NW_019217788.1'
	'Spis_Erg_NW_019217788.1_2'
	'Spis_Erg_NW_019217909.1'
	'Spis_Erg_NW_019217953.1'
;
end;

begin trees;
	tree con_50_majrule = [&U] ('Spis_Eag_NW_019217849.1'[&prob=1.0,prob_stddev=0.0,prob_range={1.0,1.0},prob(percent)="100",prob+-sd="100+-0",length_mean=0.0995865804,length_median=0.09876925,length_95%HPD={0.06905954,0.1338372},!color=#000000,!rotate=true]:0.098769,'Adig_EAG_lcl_NW_015441069.1_prot_XP_015771343.1_2187'[&prob=1.0,prob_stddev=0.0,prob_range={1.0,1.0},prob(percent)="100",prob+-sd="100+-0",length_mean=0.0770118325,length_median=0.07610888,length_95%HPD={0.04789408,0.1069021},!color=#000000,!rotate=true]:0.076109,((((((('Spis_Elk_NW_019217931.1'[&prob=1.0,prob_stddev=0.0,prob_range={1.0,1.0},prob(percent)="100",prob+-sd="100+-0",length_mean=0.0488864401,length_median=0.04810569,length_95%HPD={0.02586285,0.07442356},!color=#000000]:0.048106,'Adig_ELK_lcl_NW_015441181.1_prot_XP_015759793.1_11400'[&prob=1.0,prob_stddev=0.0,prob_range={1.0,1.0},prob(percent)="100",prob+-sd="100+-0",length_mean=0.0742568691,length_median=0.07335986,length_95%HPD={0.04534451,0.104717},!color=#000000]:0.07336)[&prob=1.0,prob_stddev=0.0,prob_range={1.0,1.0},prob(percent)="100",prob+-sd="100+-0",length_mean=0.07855046,length_median=0.07751927,length_95%HPD={0.04546956,0.1150274},!color=#000000]:0.077519,(Nvec_Elk[&prob=1.0,prob_stddev=0.0,prob_range={1.0,1.0},prob(percent)="100",prob+-sd="100+-0",length_mean=0.0670587005,length_median=0.06635756,length_95%HPD={0.03970572,0.09543047},!color=#000000]:0.066358,'Epal_ELK_lcl_NW_018386655.1_prot_XP_020905919.1_17075'[&prob=1.0,prob_stddev=0.0,prob_range={1.0,1.0},prob(percent)="100",prob+-sd="100+-0",length_mean=0.061244798,length_median=0.06039544,length_95%HPD={0.03474775,0.0887196},!color=#000000]:0.060395)[&prob=1.0,prob_stddev=0.0,prob_range={1.0,1.0},prob(percent)="100",prob+-sd="100+-0",length_mean=0.0628844062,length_median=0.06201516,length_95%HPD={0.03448382,0.09748668},!color=#000000]:0.062015)[&prob=1.0,prob_stddev=0.0,prob_range={1.0,1.0},prob(percent)="100",prob+-sd="100+-0",length_mean=0.195404913,length_median=0.1945298,length_95%HPD={0.1364693,0.2538772},!color=#000000]:0.19453,(Smal_Elk_Res_023319[&prob=1.0,prob_stddev=0.0,prob_range={1.0,1.0},prob(percent)="100",prob+-sd="100+-0",length_mean=0.0627551059,length_median=0.06169186,length_95%HPD={0.03497329,0.09487721},!color=#000000]:0.061692,Resc_ELK_004692-T1[&prob=1.0,prob_stddev=0.0,prob_range={1.0,1.0},prob(percent)="100",prob+-sd="100+-0",length_mean=0.064518229,length_median=0.06337828,length_95%HPD={0.03219968,0.09458838},!color=#000000]:0.063378)[&prob=1.0,prob_stddev=0.0,prob_range={1.0,1.0},prob(percent)="100",prob+-sd="100+-0",length_mean=0.257000248,length_median=0.2556335,length_95%HPD={0.1968128,0.3231921},!color=#000000]:0.255634)[&prob=1.0,prob_stddev=0.0,prob_range={1.0,1.0},prob(percent)="100",prob+-sd="100+-0",length_mean=0.257314882,length_median=0.2565267,length_95%HPD={0.1896379,0.332547},!color=#000000]:0.256527,(((('Spis_Erg_NW_019217909.1'[&prob=1.0,prob_stddev=0.0,prob_range={1.0,1.0},prob(percent)="100",prob+-sd="100+-0",length_mean=0.113865869,length_median=0.1128755,length_95%HPD={0.07705713,0.1520096},!color=#000000]:0.112876,(Nvec_ERG1[&prob=1.0,prob_stddev=0.0,prob_range={1.0,1.0},prob(percent)="100",prob+-sd="100+-0",length_mean=0.0988698148,length_median=0.09780993,length_95%HPD={0.06323635,0.136066},!color=#000000]:0.09781,'Epal_ERG_lcl_NW_018384422.1_prot_XP_028519679.1_2985'[&prob=1.0,prob_stddev=0.0,prob_range={1.0,1.0},prob(percent)="100",prob+-sd="100+-0",length_mean=0.184819934,length_median=0.1838942,length_95%HPD={0.1394336,0.2320339},!color=#000000]:0.183894)[&prob=1.0,prob_stddev=0.0,prob_range={1.0,1.0},prob(percent)="100",prob+-sd="100+-0",length_mean=0.0396827954,length_median=0.03818214,length_95%HPD={0.01383644,0.06550212},!color=#000000]:0.038182)[&prob=1.0,prob_stddev=0.0,prob_range={1.0,1.0},prob(percent)="100",prob+-sd="100+-0",length_mean=0.068117654,length_median=0.06677618,length_95%HPD={0.03527695,0.1058119},!color=#000000]:0.066776,'Rmue_Erg_Res_g6319.t1'[&prob=1.0,prob_stddev=0.0,prob_range={1.0,1.0},prob(percent)="100",prob+-sd="100+-0",length_mean=0.267192838,length_median=0.2666139,length_95%HPD={0.2067596,0.3236641},!color=#000000]:0.266614)[&prob=0.939765458,prob_stddev=0.00301538073,prob_range={0.937633262,0.941897655},prob(percent)="94",prob+-sd="94+-0",length_mean=0.0540250771,length_median=0.05279423,length_95%HPD={0.02237251,0.08875787},!color=#000000]:0.052794,((Smal_Erg_Res_006222[&prob=1.0,prob_stddev=0.0,prob_range={1.0,1.0},prob(percent)="100",prob+-sd="100+-0",length_mean=0.0689833356,length_median=0.06816468,length_95%HPD={0.03984377,0.09556491},!color=#000000]:0.068165,Resc_ERG_005698-T4[&prob=1.0,prob_stddev=0.0,prob_range={1.0,1.0},prob(percent)="100",prob+-sd="100+-0",length_mean=0.0599672628,length_median=0.0590519,length_95%HPD={0.03312183,0.08520145},!color=#000000]:0.059052)[&prob=1.0,prob_stddev=0.0,prob_range={1.0,1.0},prob(percent)="100",prob+-sd="100+-0",length_mean=0.0574082902,length_median=0.05622762,length_95%HPD={0.02640452,0.08898964},!color=#000000]:0.056228,((('Hvul_Erg_Res_Sc4wPfr_1300.g9816.t2'[&prob=1.0,prob_stddev=0.0,prob_range={1.0,1.0},prob(percent)="100",prob+-sd="100+-0",length_mean=0.123414879,length_median=0.1228999,length_95%HPD={0.08750093,0.1635302},!color=#000000]:0.1229,'Hvul_Erg_Res_Sc4wPfr_226.1.g26808.t1'[&prob=1.0,prob_stddev=0.0,prob_range={1.0,1.0},prob(percent)="100",prob+-sd="100+-0",length_mean=0.0879366157,length_median=0.08678931,length_95%HPD={0.05900505,0.1224089},!color=#000000]:0.086789)[&prob=1.0,prob_stddev=0.0,prob_range={1.0,1.0},prob(percent)="100",prob+-sd="100+-0",length_mean=0.0484306452,length_median=0.04698682,length_95%HPD={0.02350421,0.07670543},!color=#000000]:0.046987,'Hvul_Erg_Res_Sc4wPfr_508.g5881.t1'[&prob=1.0,prob_stddev=0.0,prob_range={1.0,1.0},prob(percent)="100",prob+-sd="100+-0",length_mean=0.0966217648,length_median=0.09545114,length_95%HPD={0.06346499,0.1367962},!color=#000000]:0.095451)[&prob=1.0,prob_stddev=0.0,prob_range={1.0,1.0},prob(percent)="100",prob+-sd="100+-0",length_mean=0.0366116095,length_median=0.03545175,length_95%HPD={0.01386782,0.06258586},!color=#000000]:0.035452,'Hvul_Erg_Res_Sc4wPfr_1300.g9812.t1'[&prob=1.0,prob_stddev=0.0,prob_range={1.0,1.0},prob(percent)="100",prob+-sd="100+-0",length_mean=0.111557204,length_median=0.1103637,length_95%HPD={0.07619778,0.1478345},!color=#000000]:0.110364)[&prob=1.0,prob_stddev=0.0,prob_range={1.0,1.0},prob(percent)="100",prob+-sd="100+-0",length_mean=0.214190845,length_median=0.2135064,length_95%HPD={0.1633365,0.2676875},!color=#000000]:0.213506)[&prob=1.0,prob_stddev=0.0,prob_range={1.0,1.0},prob(percent)="100",prob+-sd="100+-0",length_mean=0.112452716,length_median=0.1105661,length_95%HPD={0.07286995,0.1567168},!color=#000000]:0.110566)[&prob=1.0,prob_stddev=0.0,prob_range={1.0,1.0},prob(percent)="100",prob+-sd="100+-0",length_mean=0.127546526,length_median=0.1265051,length_95%HPD={0.07882122,0.1817392},!color=#000000]:0.126505,(((((('Spis_Erg_NW_019217788.1_2'[&prob=1.0,prob_stddev=0.0,prob_range={1.0,1.0},prob(percent)="100",prob+-sd="100+-0",length_mean=0.0842948807,length_median=0.08291455,length_95%HPD={0.05596615,0.1175323},!color=#000000]:0.082915,'Adig_ERG_lcl_NW_015441395.1_prot_XP_015770275.1_20823'[&prob=1.0,prob_stddev=0.0,prob_range={1.0,1.0},prob(percent)="100",prob+-sd="100+-0",length_mean=0.0753262595,length_median=0.07417433,length_95%HPD={0.04685579,0.1077688},!color=#000000]:0.074174)[&prob=1.0,prob_stddev=0.0,prob_range={1.0,1.0},prob(percent)="100",prob+-sd="100+-0",length_mean=0.107767992,length_median=0.1069161,length_95%HPD={0.06753321,0.1485555},!color=#000000]:0.106916,Nvec_ERG4[&prob=1.0,prob_stddev=0.0,prob_range={1.0,1.0},prob(percent)="100",prob+-sd="100+-0",length_mean=0.232155029,length_median=0.2308479,length_95%HPD={0.1792266,0.2871188},!color=#000000]:0.230848)[&prob=0.956823028,prob_stddev=0.0,prob_range={0.956823028,0.956823028},prob(percent)="96",prob+-sd="96+-0",length_mean=0.0463551805,length_median=0.04530853,length_95%HPD={0.01488283,0.08007508},!color=#000000]:0.045309,(Nvec_ERG5[&prob=1.0,prob_stddev=0.0,prob_range={1.0,1.0},prob(percent)="100",prob+-sd="100+-0",length_mean=0.113455838,length_median=0.1122533,length_95%HPD={0.07652518,0.1522159},!color=#000000]:0.112253,'Epal_ERG_lcl_NW_018387955.1_prot_XP_020911403.1_22232'[&prob=1.0,prob_stddev=0.0,prob_range={1.0,1.0},prob(percent)="100",prob+-sd="100+-0",length_mean=0.107679628,length_median=0.1069874,length_95%HPD={0.07243906,0.1464152},!color=#000000]:0.106987)[&prob=1.0,prob_stddev=0.0,prob_range={1.0,1.0},prob(percent)="100",prob+-sd="100+-0",length_mean=0.16303155,length_median=0.1623682,length_95%HPD={0.1151871,0.2124398},!color=#000000]:0.162368)[&prob=1.0,prob_stddev=0.0,prob_range={1.0,1.0},prob(percent)="100",prob+-sd="100+-0",length_mean=0.0842690062,length_median=0.08311408,length_95%HPD={0.04410859,0.1325883},!color=#000000]:0.083114,('Spis_Erg_NW_019217788.1'[&prob=1.0,prob_stddev=0.0,prob_range={1.0,1.0},prob(percent)="100",prob+-sd="100+-0",length_mean=0.404520303,length_median=0.4024796,length_95%HPD={0.3275694,0.4870616},!color=#000000]:0.40248,NvecERG3[&prob=1.0,prob_stddev=0.0,prob_range={1.0,1.0},prob(percent)="100",prob+-sd="100+-0",length_mean=0.317735624,length_median=0.3163664,length_95%HPD={0.2503436,0.3957311},!color=#000000]:0.316366)[&prob=1.0,prob_stddev=0.0,prob_range={1.0,1.0},prob(percent)="100",prob+-sd="100+-0",length_mean=0.126485564,length_median=0.125228,length_95%HPD={0.07396136,0.1812285},!color=#000000]:0.125228)[&prob=1.0,prob_stddev=0.0,prob_range={1.0,1.0},prob(percent)="100",prob+-sd="100+-0",length_mean=0.0903949074,length_median=0.0890828,length_95%HPD={0.04386298,0.1421939},!color=#000000]:0.089083,(Smal_Erg_011181-T1[&prob=1.0,prob_stddev=0.0,prob_range={1.0,1.0},prob(percent)="100",prob+-sd="100+-0",length_mean=0.204660491,length_median=0.2031909,length_95%HPD={0.1444121,0.2669138},!color=#000000]:0.203191,Resc_ERG_000181-T1[&prob=1.0,prob_stddev=0.0,prob_range={1.0,1.0},prob(percent)="100",prob+-sd="100+-0",length_mean=0.101063421,length_median=0.09916588,length_95%HPD={0.05305705,0.1516982},!color=#000000]:0.099166)[&prob=1.0,prob_stddev=0.0,prob_range={1.0,1.0},prob(percent)="100",prob+-sd="100+-0",length_mean=0.496172718,length_median=0.4949759,length_95%HPD={0.3990151,0.585644},!color=#000000]:0.494976)[&prob=1.0,prob_stddev=0.0,prob_range={1.0,1.0},prob(percent)="100",prob+-sd="100+-0",length_mean=0.088114183,length_median=0.08629535,length_95%HPD={0.03915818,0.1392692},!color=#000000]:0.086295,(('Spis_Erg_NW_019217953.1'[&prob=1.0,prob_stddev=0.0,prob_range={1.0,1.0},prob(percent)="100",prob+-sd="100+-0",length_mean=0.176979143,length_median=0.1756668,length_95%HPD={0.1256109,0.2351842},!color=#000000]:0.175667,Nvec_ERG2[&prob=1.0,prob_stddev=0.0,prob_range={1.0,1.0},prob(percent)="100",prob+-sd="100+-0",length_mean=0.18087214,length_median=0.1798237,length_95%HPD={0.1262812,0.2359142},!color=#000000]:0.179824)[&prob=1.0,prob_stddev=0.0,prob_range={1.0,1.0},prob(percent)="100",prob+-sd="100+-0",length_mean=0.253216875,length_median=0.2522497,length_95%HPD={0.1765032,0.3280157},!color=#000000]:0.25225,'Rmue_Erg_g20849.t1'[&prob=1.0,prob_stddev=0.0,prob_range={1.0,1.0},prob(percent)="100",prob+-sd="100+-0",length_mean=0.48377982,length_median=0.4809819,length_95%HPD={0.3844884,0.5811913},!color=#000000]:0.480982)[&prob=1.0,prob_stddev=0.0,prob_range={1.0,1.0},prob(percent)="100",prob+-sd="100+-0",length_mean=0.272421428,length_median=0.2705579,length_95%HPD={0.1994796,0.3574997},!color=#000000]:0.270558)[&prob=1.0,prob_stddev=0.0,prob_range={1.0,1.0},prob(percent)="100",prob+-sd="100+-0",length_mean=0.0832346027,length_median=0.08198708,length_95%HPD={0.04115496,0.1314108},!color=#000000]:0.081987)[&prob=1.0,prob_stddev=0.0,prob_range={1.0,1.0},prob(percent)="100",prob+-sd="100+-0",length_mean=0.144877455,length_median=0.1433291,length_95%HPD={0.08612735,0.2040088},!color=#000000]:0.143329)[&prob=1.0,prob_stddev=0.0,prob_range={1.0,1.0},prob(percent)="100",prob+-sd="100+-0",length_mean=0.243278134,length_median=0.2415861,length_95%HPD={0.1680778,0.3128209},!rotate=true,!color=#000000]:0.241586,((Smal_Eag_Res_026654[&prob=1.0,prob_stddev=0.0,prob_range={1.0,1.0},prob(percent)="100",prob+-sd="100+-0",length_mean=0.229558702,length_median=0.2290006,length_95%HPD={0.1655416,0.2871772},!color=#000000,!rotate=true]:0.229001,Resc_EAG_001637-T1[&prob=1.0,prob_stddev=0.0,prob_range={1.0,1.0},prob(percent)="100",prob+-sd="100+-0",length_mean=0.200764944,length_median=0.200092,length_95%HPD={0.1443804,0.2584493},!color=#000000,!rotate=true]:0.200092)[&prob=1.0,prob_stddev=0.0,prob_range={1.0,1.0},prob(percent)="100",prob+-sd="100+-0",length_mean=0.213662974,length_median=0.2119272,length_95%HPD={0.1467175,0.2835636},!color=#000000,!rotate=true]:0.211927,((('Hvul_Eag_Res_Sc4wPfr_137.g27959.t1'[&prob=1.0,prob_stddev=0.0,prob_range={1.0,1.0},prob(percent)="100",prob+-sd="100+-0",length_mean=0.198307595,length_median=0.1972938,length_95%HPD={0.1484746,0.2518883},!color=#000000,!rotate=true]:0.197294,'Hvul_Eag_Res_Sc4wPfr_802.3.g32458.t1'[&prob=1.0,prob_stddev=0.0,prob_range={1.0,1.0},prob(percent)="100",prob+-sd="100+-0",length_mean=0.106954542,length_median=0.106704,length_95%HPD={0.06495999,0.1486876},!color=#000000,!rotate=true]:0.106704)[&prob=1.0,prob_stddev=0.0,prob_range={1.0,1.0},prob(percent)="100",prob+-sd="100+-0",length_mean=0.1192141,length_median=0.1181972,length_95%HPD={0.06789623,0.178387},!color=#000000,!rotate=true]:0.118197,'Hvul_Eag_Res_Sc4wPfr_137.g27958.t1'[&prob=1.0,prob_stddev=0.0,prob_range={1.0,1.0},prob(percent)="100",prob+-sd="100+-0",length_mean=0.384469919,length_median=0.382901,length_95%HPD={0.310124,0.4693133},!color=#000000,!rotate=true]:0.382901)[&prob=1.0,prob_stddev=0.0,prob_range={1.0,1.0},prob(percent)="100",prob+-sd="100+-0",length_mean=0.187205399,length_median=0.1851011,length_95%HPD={0.1181421,0.2651634},!color=#000000,!rotate=true]:0.185101,'Hvul_Eag_Res_Sc4wPfr_381.1.g32277.t1'[&prob=1.0,prob_stddev=0.0,prob_range={1.0,1.0},prob(percent)="100",prob+-sd="100+-0",length_mean=0.461664708,length_median=0.4612466,length_95%HPD={0.3618781,0.5477495},!color=#000000,!rotate=true]:0.461247)[&prob=1.0,prob_stddev=0.0,prob_range={1.0,1.0},prob(percent)="100",prob+-sd="100+-0",length_mean=0.276281293,length_median=0.2742329,length_95%HPD={0.2005196,0.3568516},!color=#000000,!rotate=true]:0.274233)[&prob=1.0,prob_stddev=0.0,prob_range={1.0,1.0},prob(percent)="100",prob+-sd="100+-0",length_mean=0.139741366,length_median=0.1382688,length_95%HPD={0.08084697,0.1985993},!color=#000000,!rotate=true]:0.138269)[&prob=1.0,prob_stddev=0.0,prob_range={1.0,1.0},prob(percent)="100",prob+-sd="100+-0",length_mean=0.124045863,length_median=0.1231214,length_95%HPD={0.0695174,0.1774948},!color=#000000,!rotate=true]:0.123121,('Rmue_Eag_Res_g19891.t1'[&prob=1.0,prob_stddev=0.0,prob_range={1.0,1.0},prob(percent)="100",prob+-sd="100+-0",length_mean=0.271775406,length_median=0.270922,length_95%HPD={0.2051066,0.3333882},!color=#000000,!rotate=true]:0.270922,'Rmue_Eag_g19890.t1'[&prob=1.0,prob_stddev=0.0,prob_range={1.0,1.0},prob(percent)="100",prob+-sd="100+-0",length_mean=0.305009895,length_median=0.304992,length_95%HPD={0.2392502,0.3763398},!color=#000000,!rotate=true]:0.304992)[&prob=1.0,prob_stddev=0.0,prob_range={1.0,1.0},prob(percent)="100",prob+-sd="100+-0",length_mean=0.148759591,length_median=0.1477569,length_95%HPD={0.09121785,0.2060051},!color=#000000,!rotate=true]:0.147757)[&prob=1.0,prob_stddev=0.0,prob_range={1.0,1.0},prob(percent)="100",prob+-sd="100+-0",length_mean=0.180530735,length_median=0.1793013,length_95%HPD={0.12813,0.238495},!color=#000000,!rotate=true]:0.179301,(Nvec_Eag[&prob=1.0,prob_stddev=0.0,prob_range={1.0,1.0},prob(percent)="100",prob+-sd="100+-0",length_mean=0.0710954434,length_median=0.06991353,length_95%HPD={0.04399668,0.1014174},!color=#000000,!rotate=true]:0.069914,'Epal_EAG_lcl_NW_018386561.1_prot_XP_020905661.2_16712'[&prob=1.0,prob_stddev=0.0,prob_range={1.0,1.0},prob(percent)="100",prob+-sd="100+-0",length_mean=0.0976905809,length_median=0.09668454,length_95%HPD={0.06642286,0.1323595},!color=#000000,!rotate=true]:0.096685)[&prob=0.988539446,prob_stddev=3.76922591E-4,prob_range={0.988272921,0.98880597},prob(percent)="99",prob+-sd="99+-0",length_mean=0.0355181204,length_median=0.03406515,length_95%HPD={0.0111413,0.06093561},!color=#000000,!rotate=true]:0.034065)[&prob=1.0,prob_stddev=0.0,prob_range={1.0,1.0},prob(percent)="100",prob+-sd="100+-0",length_mean=0.0598355642,length_median=0.05877571,length_95%HPD={0.03022467,0.08996416},!color=#000000,!rotate=true]:0.058776)[&!color=#000000];
end;

begin figtree;
	set appearance.backgroundColorAttribute="Default";
	set appearance.backgroundColour=#ffffff;
	set appearance.branchColorAttribute="User selection";
	set appearance.branchColorGradient=false;
	set appearance.branchLineWidth=3.0;
	set appearance.branchMinLineWidth=0.0;
	set appearance.branchWidthAttribute="Fixed";
	set appearance.foregroundColour=#000000;
	set appearance.hilightingGradient=false;
	set appearance.selectionColour=#2d3680;
	set branchLabels.colorAttribute="User selection";
	set branchLabels.displayAttribute="Branch times";
	set branchLabels.fontName="sansserif";
	set branchLabels.fontSize=8;
	set branchLabels.fontStyle=0;
	set branchLabels.isShown=false;
	set branchLabels.significantDigits=4;
	set layout.expansion=0;
	set layout.layoutType="RECTILINEAR";
	set layout.zoom=138;
	set legend.attribute="length_mean";
	set legend.fontSize=10.0;
	set legend.isShown=false;
	set legend.significantDigits=4;
	set nodeBars.barWidth=4.0;
	set nodeBars.displayAttribute="length_95%HPD";
	set nodeBars.isShown=false;
	set nodeLabels.colorAttribute="User selection";
	set nodeLabels.displayAttribute="prob";
	set nodeLabels.fontName="sansserif";
	set nodeLabels.fontSize=8;
	set nodeLabels.fontStyle=0;
	set nodeLabels.isShown=true;
	set nodeLabels.significantDigits=4;
	set nodeShapeExternal.colourAttribute="User selection";
	set nodeShapeExternal.isShown=false;
	set nodeShapeExternal.minSize=10.0;
	set nodeShapeExternal.scaleType=Width;
	set nodeShapeExternal.shapeType=Circle;
	set nodeShapeExternal.size=4.0;
	set nodeShapeExternal.sizeAttribute="Fixed";
	set nodeShapeInternal.colourAttribute="User selection";
	set nodeShapeInternal.isShown=false;
	set nodeShapeInternal.minSize=10.0;
	set nodeShapeInternal.scaleType=Width;
	set nodeShapeInternal.shapeType=Circle;
	set nodeShapeInternal.size=4.0;
	set nodeShapeInternal.sizeAttribute="Fixed";
	set polarLayout.alignTipLabels=false;
	set polarLayout.angularRange=0;
	set polarLayout.rootAngle=0;
	set polarLayout.rootLength=100;
	set polarLayout.showRoot=true;
	set radialLayout.spread=0.0;
	set rectilinearLayout.alignTipLabels=false;
	set rectilinearLayout.curvature=0;
	set rectilinearLayout.rootLength=100;
	set scale.offsetAge=0.0;
	set scale.rootAge=1.0;
	set scale.scaleFactor=1.0;
	set scale.scaleRoot=false;
	set scaleAxis.automaticScale=true;
	set scaleAxis.fontSize=8.0;
	set scaleAxis.isShown=false;
	set scaleAxis.lineWidth=1.0;
	set scaleAxis.majorTicks=1.0;
	set scaleAxis.minorTicks=0.5;
	set scaleAxis.origin=0.0;
	set scaleAxis.reverseAxis=false;
	set scaleAxis.showGrid=true;
	set scaleBar.automaticScale=true;
	set scaleBar.fontSize=10.0;
	set scaleBar.isShown=true;
	set scaleBar.lineWidth=1.0;
	set scaleBar.scaleRange=0.0;
	set tipLabels.colorAttribute="User selection";
	set tipLabels.displayAttribute="Names";
	set tipLabels.fontName="Calibri";
	set tipLabels.fontSize=11;
	set tipLabels.fontStyle=0;
	set tipLabels.isShown=true;
	set tipLabels.significantDigits=4;
	set trees.order=false;
	set trees.orderType="increasing";
	set trees.rooting=true;
	set trees.rootingType="User Selection";
	set trees.transform=false;
	set trees.transformType="cladogram";
end;
