# Supplementary material for: Genome-Scale Analysis Reveals Extensive Diversification of Voltage-Gated K+ Channels in Stem Cnidarians
Source: Genome Biol Evol. 2023 Jan 21;15(3):evad009. doi: 10.1093/gbe/evad009 (PMC9989356; doi:10.1093/gbe/evad009)
Supplement: evad009_Supplementary_Data [file evad009_supplementary_data.zip › File S4.tre]

#NEXUS
begin taxa;
	dimensions ntax=292;
	taxlabels
	'Adig_NW_015441059.1_prot_XP_015753435.1'
	'Adig_NW_015441059.1_prot_XP_015753446.1'
	'Adig_NW_015441059.1_prot_XP_015753614.1'
	'Adig_NW_015441059.1_prot_XP_015753626.1'
	'Adig_NW_015441072.1_prot_XP_015774781.1'
	'Adig_NW_015441079.1_prot_XP_015748929.1'
	'Adig_NW_015441083.1_prot_XP_015751309.1'
	'Adig_NW_015441083.1_prot_XP_015751310.1'
	'Adig_NW_015441095.1_prot_XP_015752685.1'
	'Adig_NW_015441128.1_prot_XP_015755890.1'
	'Adig_NW_015441148.1_prot_XP_015757368.1'
	'Adig_NW_015441149.1_prot_XP_015757547.1'
	'Adig_NW_015441179.1_prot_XP_015759702.1'
	'Adig_NW_015441179.1_prot_XP_015759704.1'
	'Adig_NW_015441238.1_prot_XP_015763271.1'
	'Adig_NW_015441238.1_prot_XP_015763275.1'
	'Adig_NW_015441238.1_prot_XP_015763280.1'
	'Adig_NW_015441303.1_prot_XP_015766324.1'
	'Adig_NW_015441327.1_prot_XP_015767443.1'
	'Adig_NW_015441327.1_prot_XP_015767456.1'
	'Adig_NW_015441378.1_prot_XP_015769631.1'
	'Adig_NW_015441388.1_prot_XP_015770037.1'
	'Adig_NW_015441421.1_prot_XP_015771180.1'
	'Adig_NW_015441554.1_prot_XP_015774816.1'
	'Adig_NW_015441697.1_prot_XP_015777817.1'
	'Adig_NW_015441721.1_prot_XP_015778294.1'
	'Adig_NW_015441721.1_prot_XP_015778296.1'
	'Adig_NW_015441721.1_prot_XP_015778300.1'
	'Adig_NW_015441721.1_prot_XP_015778302.1'
	'Adig_NW_015441826.1_prot_XP_015779773.1'
	'Adig_NW_015441984.1_prot_XP_015747539.1'
	'Adig_NW_015442058.1_prot_XP_015748141.1'
	'Epal_NW_018384278.1_prot_XP_020907244.1'
	'Epal_NW_018384394.1_prot_XP_020916386.1'
	'Epal_NW_018384526.1_prot_XP_020892288.1'
	'Epal_NW_018384536.1_prot_XP_020892353.1'
	'Epal_NW_018384536.1_prot_XP_020892383.1'
	'Epal_NW_018384557.1_prot_XP_020892470.1'
	'Epal_NW_018384718.1_prot_XP_020893700.1'
	'Epal_NW_018384729.1_prot_XP_020893884.1'
	'Epal_NW_018384796.1_prot_XP_020894346.1'
	'Epal_NW_018384828.1_prot_XP_020894712.1'
	'Epal_NW_018384915.1_prot_XP_020895528.1'
	'Epal_NW_018384915.1_prot_XP_020895529.1'
	'Epal_NW_018385023.1_prot_XP_020896309.2'
	'Epal_NW_018385138.1_prot_XP_020897291.1'
	'Epal_NW_018385238.1_prot_XP_020898194.1'
	'Epal_NW_018385444.1_prot_XP_020899504.1'
	'Epal_NW_018385673.1_prot_XP_020900949.1'
	'Epal_NW_018385706.1_prot_XP_020901160.1'
	'Epal_NW_018385706.1_prot_XP_020901185.1'
	'Epal_NW_018385706.1_prot_XP_020917705_XP_020901186.1'
	'Epal_NW_018385785.1_prot_XP_020901718.1'
	'Epal_NW_018385996.1_prot_XP_020903077.1'
	'Epal_NW_018386076.1_prot_XP_020903472.1'
	'Epal_NW_018386106.1_prot_XP_020903699.1'
	'Epal_NW_018386251.1_prot_XP_020904319.1'
	'Epal_NW_018386499.1_prot_XP_020905398.1'
	'Epal_NW_018386533.1_prot_XP_020905501.1'
	'Epal_NW_018386561.1_prot_XP_020905651.1'
	'Epal_NW_018386693.1_prot_XP_020906163.1'
	'Epal_NW_018386849.1_prot_XP_020906943.1'
	'Epal_NW_018386849.1_prot_XP_020906952.1'
	'Epal_NW_018386849.1_prot_XP_020906961.1'
	'Epal_NW_018386849.1_prot_XP_020906973.1'
	'Epal_NW_018386934.1_prot_XP_020907208.1'
	'Epal_NW_018386934.1_prot_XP_020907229.1'
	'Epal_NW_018386934.1_prot_XP_020907240.1'
	'Epal_NW_018386934.1_prot_XP_020907247.1'
	'Epal_NW_018386934.1_prot_XP_020907248.1'
	'Epal_NW_018387216.1_prot_XP_020908061.1'
	'Epal_NW_018387216.1_prot_XP_020908073.1'
	'Epal_NW_018387216.1_prot_XP_028516943.1'
	'Epal_NW_018387969.1_prot_XP_020911619.1'
	'Epal_NW_018388103.1_prot_XP_020913622.1'
	'Epal_NW_018388128.1_prot_XP_020913945.1'
	'Epal_NW_018388402.1_prot_XP_020917118.1'
	'Hvul_Sc4wPfr_1100.g15608.t1_XP_012561720'
	'Hvul_Sc4wPfr_117.g15483.t1_no_match'
	'Hvul_Sc4wPfr_124.g12368.t1_XP_012556663'
	'Hvul_Sc4wPfr_1594.g9453.t1_XP_012559151'
	'Hvul_Sc4wPfr_1687.g11205.t1_XP_012565956'
	'Hvul_Sc4wPfr_1713.g31477.t1_XP_002168332'
	'Hvul_Sc4wPfr_179.g7810.t1_XP_012558730'
	'Hvul_Sc4wPfr_179.g7817.t1_XP_012567012'
	'Hvul_Sc4wPfr_182.1.g16300.t1_XP_002170543_XP_012564726'
	'Hvul_Sc4wPfr_1838.g9425.t1_XP_004208171_XP_012557242'
	'Hvul_Sc4wPfr_229.g6967.t1_XP_012566875'
	'Hvul_Sc4wPfr_269.g7760.t1_XP_002170872'
	'Hvul_Sc4wPfr_287.2.g28264.t1_XP_002160072'
	'Hvul_Sc4wPfr_287.2.g28270.t1_XP_012561457'
	'Hvul_Sc4wPfr_287.g9052.t1_XP_012556635'
	'Hvul_Sc4wPfr_287.g9053.t1_XP_012556573'
	'Hvul_Sc4wPfr_296.g32350.t1_XP_012561916'
	'Hvul_Sc4wPfr_296.g32352.t1_no_match'
	'Hvul_Sc4wPfr_296.g32364.t1_XP_012563141'
	'Hvul_Sc4wPfr_296.g32378.t1_XP_002167993'
	'Hvul_Sc4wPfr_3.2.g31002.t1_XP_002158955'
	'Hvul_Sc4wPfr_3.2.g31006.t1_XP_012557037'
	'Hvul_Sc4wPfr_3.2.g31011.t1_XP_012556709'
	'Hvul_Sc4wPfr_3.2.g31012.t1_XP_012556706'
	'Hvul_Sc4wPfr_388.1.g10263.t1_XP_012559288'
	'Hvul_Sc4wPfr_6.1.g562.t1_XP_012563026'
	'Hvul_Sc4wPfr_6.1.g565.t1_XP_002154201'
	'Hvul_Sc4wPfr_6.1.g567.t1_XP_004205685_XP_012557000'
	'Hvul_Sc4wPfr_699.g21630.t1_XP_012563686'
	'Hvul_Sc4wPfr_706.2.g7964.t1_XP_012558543'
	'Hvul_Sc4wPfr_720.g12305.t1_XP_012559313'
	'Hvul_Sc4wPfr_951.g225.t1_XP_012560600'
	'Hvul_Sc4wPfr_963.g15309.t1_XP_012556968'
	Nvec_1001
	Nvec_104830
	Nvec_109242
	Nvec_114311
	Nvec_137731
	Nvec_208071
	Nvec_218758
	Nvec_228740
	Nvec_33143
	Nvec_36427
	Nvec_40487
	Nvec_51734
	Nvec_84381
	Nvec_85827
	Nvec_86018
	Nvec_90372
	Nvec_NVE25201_13223
	Nvec_NvShab
	Nvec_NvShak1
	Nvec_NvShak2
	Nvec_NvShak3
	Nvec_NvShak4
	Nvec_NvShak5
	Nvec_NvShak6
	Nvec_NvShakR1
	Nvec_NvShakR10
	Nvec_NvShakR11
	Nvec_NvShakR12
	Nvec_NvShakR13
	Nvec_NvShakR14
	Nvec_NvShakR2
	Nvec_NvShakR3
	Nvec_NvShakR4
	Nvec_NvShakR5
	Nvec_NvShakR6
	Nvec_NvShakR7
	Nvec_NvShakR8
	Nvec_NvShakR9
	Nvec_NvShal1
	Nvec_NvShalR1
	Nvec_NvShalR2
	Nvec_NvShalR3
	Nvec_NvShaw1
	Nvec_NvShawR1
	Nvec_NvShawR2
	Resc_001145-T1_Res_001145
	Resc_001468-T3_Res_001468
	Resc_001566-T1_Res_001566
	Resc_002252-T1_Res_002252
	Resc_003664-T1_Res_003664
	Resc_006378-T1_Res_006378
	Resc_007059-T1_Res_007059
	Resc_007521-T1_Res_007521
	Resc_008360-T1_Res_008360
	Resc_008559-T1_Res_008559
	Resc_008581-T1_Res_008581
	Resc_009439-T1_Res_009439
	Resc_009701-T1_Res_009701
	Resc_010014-T1_Res_010014
	Resc_010354-T1_Res_010354
	Resc_012433-T1_Res_012433
	Resc_012435-T1_Res_012435
	Resc_013580-T1_Res_013580
	Resc_016175-T2_Res_016175
	Resc_016378-T1_Res_016378
	Resc_016428-T1_Res_016428
	Resc_016430-T1_Res_016430_Res_016429
	Resc_016782-T1_Res_016782
	Resc_017040-T1_Res_017040
	Resc_017149-T1_Res_017149
	Resc_017271-T1_Res_017271
	Resc_017278-T1_Res_017278
	Resc_017279-T1_Res_017279
	Resc_017590-T1_Res_017590
	Resc_New1140902
	Resc_New1619476
	Resc_New8248653
	'Rmue_Shak_g12038.t1'
	'Rmue_Shak_g12040.t1'
	'Rmue_Shak_g13093.t1'
	'Rmue_Shak_g16064.t1'
	'Rmue_Shak_g18565.t1'
	'Rmue_Shak_g1977.t1'
	'Rmue_Shak_g21802.t1'
	'Rmue_Shak_g22806.t1'
	'Rmue_Shak_g5879.t1'
	'Rmue_Shak_g7326.t1'
	'Rmue_Shak_g786.t1'
	'Rmue_Shak_g787.t1'
	'Rmue_Shak_g787.t1_2'
	'Rmue_Shak_g8328.t1'
	'Rmue_Shak_g9785.t1'
	'Rmue_Shak_g9786.t1'
	Rmue_Shak_jcf7180000021719
	'Rmue_Shal_g20718.t1'
	'Rmue_Shal_g21597.t1'
	'Rmue_Shal_g21601.t1'
	'Rmue_Shal_g6351.t1'
	Rmue_Shal_jcf7180000022320
	'Rmue_Shaw_g20259.t1'
	'Rmue_Shaw_g20260.t1'
	'Rmue_Shaw_g20665.t1'
	'Rmue_Shaw_g21510.t1'
	'Rmue_Shaw_g22731.t1'
	'Rmue_Shaw_g3459.t1'
	'Rmue_Shaw_g6918.t1'
	'Rmue_Shaw_g9614.t1'
	Rmue_Shaw_jcf7180000021644
	Rmue_Shaw_jcf7180000028556
	Smay_001322-T1_Sma_001322
	Smay_001724-T1_Sma_001724
	Smay_001725-T1_Sma_001725
	Smay_001790-T1_Sma_001790
	Smay_001821-T1_Sma_001821
	Smay_008984-T1_Sma_008984
	Smay_009341-T1_Sma_009341
	Smay_011529-T1_Sma_011529
	Smay_011531-T1_Sma_011531
	Smay_011720-T1_Sma_011720
	Smay_011871-T1_Sma_011871
	Smay_014381-T1_Sma_014381
	Smay_014383-T1_Sma_014383
	Smay_016139-T1_Sma_016139
	Smay_016508-T1_Sma_016508
	Smay_016901-T1_Sma_016901
	Smay_016902-T1_Sma_016902
	Smay_017164-T1_Sma_017164
	Smay_017668-T1_Sma_017668
	Smay_018748-T1_Sma_018748
	Smay_019170-T1_Sma_019170
	Smay_020350-T1_Sma_020350
	Smay_020430-T1_Sma_020430
	Smay_022622-T1_Sma_022622
	Smay_024038-T1_Sma_024038
	Smay_024123-T1_Sma_024123
	Smay_024192-T1_Sma_024192
	Smay_024193-T1_Sma_024193
	Smay_024387-T1_Sma_024387
	Smay_026459-T1_Sma_026459
	Smay_026543-T1_Sma_026543
	Smay_027281-T1_Sma_027281
	'Spis_NW_019217788.1_prot_XP_022785881.1'
	'Spis_NW_019217802.1_prot_XP_022777619.1'
	'Spis_NW_019217803.1_prot_XP_022778848.1'
	'Spis_NW_019217805.1_prot_XP_022779113.1'
	'Spis_NW_019217812.1_prot_XP_022780207.1'
	'Spis_NW_019217816.1_prot_XP_022780622.1'
	'Spis_NW_019217825.1_prot_XP_022781687.1'
	'Spis_NW_019217851.1_prot_XP_022784547.1'
	'Spis_NW_019217851.1_prot_XP_022784608.1'
	'Spis_NW_019217856.1_prot_XP_022785097.1'
	'Spis_NW_019217863.1_prot_XP_022785654.1'
	'Spis_NW_019217863.1_prot_XP_022785676.1'
	'Spis_NW_019217863.1_prot_XP_022785711.1'
	'Spis_NW_019217873.1_prot_XP_022786512.1'
	'Spis_NW_019217881.1_prot_XP_022787126.1'
	'Spis_NW_019217881.1_prot_XP_022787127.1'
	'Spis_NW_019217919.1_prot_XP_022789977.1'
	'Spis_NW_019217926.1_prot_XP_022790407.1'
	'Spis_NW_019217927.1_prot_XP_022790515.1'
	'Spis_NW_019217938.1_prot_XP_022791229.1'
	'Spis_NW_019217974.1_prot_XP_022793377.1'
	'Spis_NW_019217976.1_prot_XP_022793458.1'
	'Spis_NW_019218043.1_prot_XP_022796552.1'
	'Spis_NW_019218043.1_prot_XP_022796553.1'
	'Spis_NW_019218043.1_prot_XP_022796554.1'
	'Spis_NW_019218043.1_prot_XP_022796559.1'
	'Spis_NW_019218083.1_prot_XP_022798147.1'
	'Spis_NW_019218083.1_prot_XP_022798178.1'
	'Spis_NW_019218096.1_prot_XP_022798617.1'
	'Spis_NW_019218096.1_prot_XP_022798642.1'
	'Spis_NW_019218096.1_prot_XP_022798653.1'
	'Spis_NW_019218096.1_prot_XP_022798657.1'
	'Spis_NW_019218096.1_prot_XP_022798658.1'
	'Spis_NW_019218099.1_prot_XP_022798776.1'
	'Spis_NW_019218170.1_prot_XP_022801196.1'
	'Spis_NW_019218170.1_prot_XP_022801221.1'
	'Spis_NW_019218170.1_prot_XP_022801224.1'
	'Spis_NW_019218188.1_prot_XP_022801777.1'
	'Spis_NW_019218188.1_prot_XP_022801778.1'
	'Spis_NW_019218242.1_prot_XP_022803189.1'
	'Spis_NW_019218352.1_prot_XP_022805391.1'
;
end;
begin trees;
	tree con_50_majrule = [&U] ('Adig_NW_015441059.1_prot_XP_015753435.1'[&prob=1.0,prob_stddev=0.0,prob_range={1.0,1.0},prob(percent)="100",prob+-sd="100+-0",length_mean=0.100115354,length_median=0.09817662,length_95%HPD={0.0544205,0.1439812},!rotate=false,!color=#000000]:0.098177,'Spis_NW_019218188.1_prot_XP_022801777.1'[&prob=1.0,prob_stddev=0.0,prob_range={1.0,1.0},prob(percent)="100",prob+-sd="1…
end;
begin figtree;
	set appearance.backgroundColorAttribute="Default";
	set appearance.backgroundColour=#ffffff;
	set appearance.branchColorAttribute="User selection";
	set appearance.branchColorGradient=false;
	set appearance.branchLineWidth=2.0;
	set appearance.branchMinLineWidth=0.0;
	set appearance.branchWidthAttribute="Fixed";
	set appearance.foregroundColour=#000000;
	set appearance.hilightingGradient=false;
	set appearance.selectionColour=#2d3680;
	set branchLabels.colorAttribute="User selection";
	set branchLabels.displayAttribute="Branch times";
	set branchLabels.fontName="sansserif";
	set branchLabels.fontSize=8;
	set branchLabels.fontStyle=0;
	set branchLabels.isShown=false;
	set branchLabels.significantDigits=4;
	set layout.expansion=472;
	set layout.layoutType="RECTILINEAR";
	set layout.zoom=0;
	set legend.attribute="length_mean";
	set legend.fontSize=10.0;
	set legend.isShown=false;
	set legend.significantDigits=4;
	set nodeBars.barWidth=4.0;
	set nodeBars.displayAttribute="length_95%HPD";
	set nodeBars.isShown=false;
	set nodeLabels.colorAttribute="User selection";
	set nodeLabels.displayAttribute="prob";
	set nodeLabels.fontName="Arial";
	set nodeLabels.fontSize=10;
	set nodeLabels.fontStyle=1;
	set nodeLabels.isShown=true;
	set nodeLabels.significantDigits=4;
	set nodeShapeExternal.colourAttribute="User selection";
	set nodeShapeExternal.isShown=false;
	set nodeShapeExternal.minSize=10.0;
	set nodeShapeExternal.scaleType=Width;
	set nodeShapeExternal.shapeType=Circle;
	set nodeShapeExternal.size=4.0;
	set nodeShapeExternal.sizeAttribute="Fixed";
	set nodeShapeInternal.colourAttribute="User selection";
	set nodeShapeInternal.isShown=false;
	set nodeShapeInternal.minSize=10.0;
	set nodeShapeInternal.scaleType=Width;
	set nodeShapeInternal.shapeType=Circle;
	set nodeShapeInternal.size=4.0;
	set nodeShapeInternal.sizeAttribute="Fixed";
	set polarLayout.alignTipLabels=false;
	set polarLayout.angularRange=0;
	set polarLayout.rootAngle=0;
	set polarLayout.rootLength=100;
	set polarLayout.showRoot=true;
	set radialLayout.spread=0.0;
	set rectilinearLayout.alignTipLabels=false;
	set rectilinearLayout.curvature=0;
	set rectilinearLayout.rootLength=100;
	set scale.offsetAge=0.0;
	set scale.rootAge=1.0;
	set scale.scaleFactor=1.0;
	set scale.scaleRoot=false;
	set scaleAxis.automaticScale=true;
	set scaleAxis.fontSize=8.0;
	set scaleAxis.isShown=false;
	set scaleAxis.lineWidth=1.0;
	set scaleAxis.majorTicks=1.0;
	set scaleAxis.minorTicks=0.5;
	set scaleAxis.origin=0.0;
	set scaleAxis.reverseAxis=false;
	set scaleAxis.showGrid=true;
	set scaleBar.automaticScale=true;
	set scaleBar.fontSize=10.0;
	set scaleBar.isShown=true;
	set scaleBar.lineWidth=1.0;
	set scaleBar.scaleRange=0.2;
	set tipLabels.colorAttribute="User selection";
	set tipLabels.displayAttribute="Names";
	set tipLabels.fontName="Arial";
	set tipLabels.fontSize=10;
	set tipLabels.fontStyle=1;
	set tipLabels.isShown=true;
	set tipLabels.significantDigits=4;
	set trees.order=true;
	set trees.orderType="increasing";
	set trees.rooting=true;
	set trees.rootingType="Midpoint";
	set trees.transform=false;
	set trees.transformType="cladogram";
end;
