# Supplementary material for: Genome-Scale Analysis Reveals Extensive Diversification of Voltage-Gated K+ Channels in Stem Cnidarians
Source: Genome Biol Evol. 2023 Jan 21;15(3):evad009. doi: 10.1093/gbe/evad009 (PMC9989356; doi:10.1093/gbe/evad009)
Supplement: evad009_Supplementary_Data [file evad009_supplementary_data.zip › File S5.tre]

#NEXUS
[ID: 8335082918]
begin taxa;
	dimensions ntax=39;
	taxlabels
		Cyam_KCNQ_GHAX01106108.1
		Cyam_KCNQ_GHAX01108540.1
		Cyam_KCNQ_GHAX01070935.1
		Cyam_KCNQ_GHAX01088395.1
		Csiv_KCNQ_GHBG01156071.1
		Csiv_KCNQ_GHBG01152788.1
		Ccru_KCNQ_HAHC01019713.1
		Lqua_KCNQ_HAHD01053180.1
		Lqua_KCNQ_HAHD01022938.1
		Chem_KCNQ_HAMV01017622.1
		Chem_KCNQ_HAMV01066457.1
		Chem_KCNQ_HAMU01131020.1
		Dpum_KCNQ_GHMC01036283.1
		Dpum_KCNQ_GHMC01006224.1
		Dpum_KCNQ_GHMC01002437.1
		Pcar_KCNQ_GBEH01056672.1
		Pcar_KCNQ_GCHV01026393.1
		Hsym_KCNQ_GCHW01009014.1
		Hsym_KCNQ_GBEH01112421.1
		Hsym_KCNQ_GCHV01026393.1
		Nvec_KCNQ
		Spis_W_019218008.1_prot_XP_022795021.1_17936
		Smal_016641-T1Sma_016641
		Smal_016943-T1Sma_016943_NoCterm
		Smal_016963-T1Sma_016963_SOMECterm
		Sma_01694445-T1
		Resc_012543-T1Res_012543
		Resc_012496-T2Resc_012496
		Resc_012490-T1Resc_012490
		Resc_012489-T1Resc_012489_NoCterm
		Hvul_Sc4wPfr_717.g8771.t1
		Hvul_KCNQ_Sc4wPfr_1515.g11094.t1
		Hvul_Sc4wPfr_113.1.g28305.t1_NoCterm
		Hvul_Sc4wPfr_165.g10020.t1_NoCterm
		Hvul_Sc4wPfr_639.g22935_NoCterm
		Hvul_Sc4wPfr_639.g22933_NoCterm
		Hvul_Sc4wPfr_48.g30220.t1
		Adig_KCNQ_NW_015441618.1_prot_XP_015776235.1_26187
		Rmue_KCNQ_g21578.t1
		;
end;
begin trees;
	translate
		1	Cyam_KCNQ_GHAX01106108.1,
		2	Cyam_KCNQ_GHAX01108540.1,
		3	Cyam_KCNQ_GHAX01070935.1,
		4	Cyam_KCNQ_GHAX01088395.1,
		5	Csiv_KCNQ_GHBG01156071.1,
		6	Csiv_KCNQ_GHBG01152788.1,
		7	Ccru_KCNQ_HAHC01019713.1,
		8	Lqua_KCNQ_HAHD01053180.1,
		9	Lqua_KCNQ_HAHD01022938.1,
		10	Chem_KCNQ_HAMV01017622.1,
		11	Chem_KCNQ_HAMV01066457.1,
		12	Chem_KCNQ_HAMU01131020.1,
		13	Dpum_KCNQ_GHMC01036283.1,
		14	Dpum_KCNQ_GHMC01006224.1,
		15	Dpum_KCNQ_GHMC01002437.1,
		16	Pcar_KCNQ_GBEH01056672.1,
		17	Pcar_KCNQ_GCHV01026393.1,
		18	Hsym_KCNQ_GCHW01009014.1,
		19	Hsym_KCNQ_GBEH01112421.1,
		20	Hsym_KCNQ_GCHV01026393.1,
		21	Nvec_KCNQ,
		22	Spis_W_019218008.1_prot_XP_022795021.1_17936,
		23	Smal_016641-T1Sma_016641,
		24	Smal_016943-T1Sma_016943_NoCterm,
		25	Smal_016963-T1Sma_016963_SOMECterm,
		26	Sma_01694445-T1,
		27	Resc_012543-T1Res_012543,
		28	Resc_012496-T2Resc_012496,
		29	Resc_012490-T1Resc_012490,
		30	Resc_012489-T1Resc_012489_NoCterm,
		31	Hvul_Sc4wPfr_717.g8771.t1,
		32	Hvul_KCNQ_Sc4wPfr_1515.g11094.t1,
		33	Hvul_Sc4wPfr_113.1.g28305.t1_NoCterm,
		34	Hvul_Sc4wPfr_165.g10020.t1_NoCterm,
		35	Hvul_Sc4wPfr_639.g22935_NoCterm,
		36	Hvul_Sc4wPfr_639.g22933_NoCterm,
		37	Hvul_Sc4wPfr_48.g30220.t1,
		38	Adig_KCNQ_NW_015441618.1_prot_XP_015776235.1_26187,
		39	Rmue_KCNQ_g21578.t1
		;
   tree con_50_majrule = [&U] (1[&prob=1.00000000e+00,prob_stddev=0.00000000e+00,prob_range={1.00000000e+00,1.00000000e+00},prob(percent)="100",prob+-sd="100+-0"]:9.071201e-02[&length_mean=9.19730141e-02,length_median=9.07120100e-02,length_95%HPD={5.19958900e-02,1.31241300e-01}],5[&prob=1.00000000e+00,prob_stddev=0.00000000e+00,prob_range={1.00000000e+00,1.00000000e+00},prob(percent)="100",prob+-sd="100+-0"]:1.240932e-01[&length_mean=1.25504925e-01,length_median=1.24093200e-01,length_95%HPD={8.15069500e-02,1.68060700e-01}],(((((((((2[&prob=1.00000000e+00,prob_stddev=0.00000000e+00,prob_range={1.00000000e+00,1.00000000e+00},prob(percent)="100",prob+-sd="100+-0"]:8.476970e-02[&length_mean=8.53288776e-02,length_median=8.47697000e-02,length_95%HPD={5.13322100e-02,1.19910400e-01}],6[&prob=1.00000000e+00,prob_stddev=0.00000000e+00,prob_range={1.00000000e+00,1.00000000e+00},prob(percent)="100",prob+-sd="100+-0"]:4.938628e-02[&length_mean=5.08198524e-02,length_median=4.93862800e-02,length_95%HPD={2.40228500e-02,8.36379500e-02}])[&prob=1.00000000e+00,prob_stddev=0.00000000e+00,prob_range={1.00000000e+00,1.00000000e+00},prob(percent)="100",prob+-sd="100+-0"]:1.747975e-01[&length_mean=1.75711527e-01,length_median=1.74797500e-01,length_95%HPD={1.17005700e-01,2.36929700e-01}],(24[&prob=1.00000000e+00,prob_stddev=0.00000000e+00,prob_range={1.00000000e+00,1.00000000e+00},prob(percent)="100",prob+-sd="100+-0"]:1.487384e-01[&length_mean=1.49831619e-01,length_median=1.48738400e-01,length_95%HPD={1.00099500e-01,2.08872700e-01}],30[&prob=1.00000000e+00,prob_stddev=0.00000000e+00,prob_range={1.00000000e+00,1.00000000e+00},prob(percent)="100",prob+-sd="100+-0"]:1.960757e-01[&length_mean=1.97526391e-01,length_median=1.96075700e-01,length_95%HPD={1.38797300e-01,2.59256700e-01}])[&prob=1.00000000e+00,prob_stddev=0.00000000e+00,prob_range={1.00000000e+00,1.00000000e+00},prob(percent)="100",prob+-sd="100+-0"]:1.530253e-01[&length_mean=1.54368786e-01,length_median=1.53025300e-01,length_95%HPD={1.01462700e-01,2.15728000e-01}])[&prob=9.99666889e-01,prob_stddev=4.71090460e-04,prob_range={9.99333777e-01,1.00000000e+00},prob(percent)="100",prob+-sd="100+-0"]:1.055672e-01[&length_mean=1.07068810e-01,length_median=1.05567200e-01,length_95%HPD={5.25135900e-02,1.70357300e-01}],((11[&prob=1.00000000e+00,prob_stddev=0.00000000e+00,prob_range={1.00000000e+00,1.00000000e+00},prob(percent)="100",prob+-sd="100+-0"]:1.078014e-01[&length_mean=1.09459057e-01,length_median=1.07801400e-01,length_95%HPD={6.57139700e-02,1.57502800e-01}],15[&prob=1.00000000e+00,prob_stddev=0.00000000e+00,prob_range={1.00000000e+00,1.00000000e+00},prob(percent)="100",prob+-sd="100+-0"]:1.416242e-01[&length_mean=1.42958725e-01,length_median=1.41624200e-01,length_95%HPD={9.22122700e-02,1.95403900e-01}])[&prob=9.99000666e-01,prob_stddev=1.41327138e-03,prob_range={9.98001332e-01,1.00000000e+00},prob(percent)="100",prob+-sd="100+-0"]:9.370614e-02[&length_mean=9.56282156e-02,length_median=9.37061400e-02,length_95%HPD={4.16944100e-02,1.56996700e-01}],37[&prob=1.00000000e+00,prob_stddev=0.00000000e+00,prob_range={1.00000000e+00,1.00000000e+00},prob(percent)="100",prob+-sd="100+-0"]:4.969224e-01[&length_mean=4.99285403e-01,length_median=4.96922400e-01,length_95%HPD={4.01969000e-01,6.00057900e-01}])[&prob=1.00000000e+00,prob_stddev=0.00000000e+00,prob_range={1.00000000e+00,1.00000000e+00},prob(percent)="100",prob+-sd="100+-0"]:1.281078e-01[&length_mean=1.29975746e-01,length_median=1.28107800e-01,length_95%HPD={6.95283700e-02,1.91153700e-01}])[&prob=1.00000000e+00,prob_stddev=0.00000000e+00,prob_range={1.00000000e+00,1.00000000e+00},prob(percent)="100",prob+-sd="100+-0"]:1.476020e-01[&length_mean=1.49527566e-01,length_median=1.47602000e-01,length_95%HPD={8.34276900e-02,2.21531400e-01}],((3[&prob=1.00000000e+00,prob_stddev=0.00000000e+00,prob_range={1.00000000e+00,1.00000000e+00},prob(percent)="100",prob+-sd="100+-0"]:2.086535e-01[&length_mean=2.10073423e-01,length_median=2.08653500e-01,length_95%HPD={1.46799300e-01,2.74664800e-01}],(25[&prob=1.00000000e+00,prob_stddev=0.00000000e+00,prob_range={1.00000000e+00,1.00000000e+00},prob(percent)="100",prob+-sd="100+-0"]:1.491586e-01[&length_mean=1.50229835e-01,length_median=1.49158600e-01,length_95%HPD={9.70604700e-02,2.05378200e-01}],28[&prob=1.00000000e+00,prob_stddev=0.00000000e+00,prob_range={1.00000000e+00,1.00000000e+00},prob(percent)="100",prob+-sd="100+-0"]:1.427776e-01[&length_mean=1.44286925e-01,length_median=1.42777600e-01,length_95%HPD={9.07707100e-02,1.91909300e-01}])[&prob=1.00000000e+00,prob_stddev=0.00000000e+00,prob_range={1.00000000e+00,1.00000000e+00},prob(percent)="100",prob+-sd="100+-0"]:1.917743e-01[&length_mean=1.93575629e-01,length_median=1.91774300e-01,length_95%HPD={1.30687600e-01,2.56973100e-01}])[&prob=1.00000000e+00,prob_stddev=0.00000000e+00,prob_range={1.00000000e+00,1.00000000e+00},prob(percent)="100",prob+-sd="100+-0"]:1.621331e-01[&length_mean=1.64486762e-01,length_median=1.62133100e-01,length_95%HPD={9.82014700e-02,2.28262600e-01}],(4[&prob=1.00000000e+00,prob_stddev=0.00000000e+00,prob_range={1.00000000e+00,1.00000000e+00},prob(percent)="100",prob+-sd="100+-0"]:3.728306e-01[&length_mean=3.75469225e-01,length_median=3.72830600e-01,length_95%HPD={2.83174200e-01,4.63197900e-01}],(9[&prob=1.00000000e+00,prob_stddev=0.00000000e+00,prob_range={1.00000000e+00,1.00000000e+00},prob(percent)="100",prob+-sd="100+-0"]:2.661431e-01[&length_mean=2.67163807e-01,length_median=2.66143100e-01,length_95%HPD={1.96029500e-01,3.40251000e-01}],(26[&prob=1.00000000e+00,prob_stddev=0.00000000e+00,prob_range={1.00000000e+00,1.00000000e+00},prob(percent)="100",prob+-sd="100+-0"]:1.449043e-01[&length_mean=1.46213322e-01,length_median=1.44904300e-01,length_95%HPD={9.49912900e-02,1.98084700e-01}],29[&prob=1.00000000e+00,prob_stddev=0.00000000e+00,prob_range={1.00000000e+00,1.00000000e+00},prob(percent)="100",prob+-sd="100+-0"]:1.483635e-01[&length_mean=1.49074630e-01,length_median=1.48363500e-01,length_95%HPD={9.79578700e-02,2.00517700e-01}])[&prob=1.00000000e+00,prob_stddev=0.00000000e+00,prob_range={1.00000000e+00,1.00000000e+00},prob(percent)="100",prob+-sd="100+-0"]:2.686914e-01[&length_mean=2.69560758e-01,length_median=2.68691400e-01,length_95%HPD={1.97701900e-01,3.44261600e-01}])[&prob=9.82011992e-01,prob_stddev=0.00000000e+00,prob_range={9.82011992e-01,9.82011992e-01},prob(percent)="98",prob+-sd="98+-0"]:7.096317e-02[&length_mean=7.28520815e-02,length_median=7.09631700e-02,length_95%HPD={2.23761100e-02,1.25553900e-01}])[&prob=9.96335776e-01,prob_stddev=4.71090460e-04,prob_range={9.96002665e-01,9.96668887e-01},prob(percent)="100",prob+-sd="100+-0"]:7.639441e-02[&length_mean=7.85528525e-02,length_median=7.63944100e-02,length_95%HPD={3.27417200e-02,1.30688600e-01}])[&prob=1.00000000e+00,prob_stddev=0.00000000e+00,prob_range={1.00000000e+00,1.00000000e+00},prob(percent)="100",prob+-sd="100+-0"]:1.589914e-01[&length_mean=1.60946861e-01,length_median=1.58991400e-01,length_95%HPD={9.33518900e-02,2.24191200e-01}])[&prob=1.00000000e+00,prob_stddev=0.00000000e+00,prob_range={1.00000000e+00,1.00000000e+00},prob(percent)="100",prob+-sd="100+-0"]:2.633696e-01[&length_mean=2.64903884e-01,length_median=2.63369600e-01,length_95%HPD={1.91913100e-01,3.54400500e-01}],((21[&prob=1.00000000e+00,prob_stddev=0.00000000e+00,prob_range={1.00000000e+00,1.00000000e+00},prob(percent)="100",prob+-sd="100+-0"]:1.571720e-01[&length_mean=1.58983826e-01,length_median=1.57172000e-01,length_95%HPD={1.08048900e-01,2.17616100e-01}],(22[&prob=1.00000000e+00,prob_stddev=0.00000000e+00,prob_range={1.00000000e+00,1.00000000e+00},prob(percent)="100",prob+-sd="100+-0"]:7.793370e-02[&length_mean=7.91835814e-02,length_median=7.79337000e-02,length_95%HPD={4.16024200e-02,1.18858400e-01}],38[&prob=1.00000000e+00,prob_stddev=0.00000000e+00,prob_range={1.00000000e+00,1.00000000e+00},prob(percent)="100",prob+-sd="100+-0"]:1.841065e-01[&length_mean=1.85153687e-01,length_median=1.84106500e-01,length_95%HPD={1.29130800e-01,2.35792300e-01}])[&prob=1.00000000e+00,prob_stddev=0.00000000e+00,prob_range={1.00000000e+00,1.00000000e+00},prob(percent)="100",prob+-sd="100+-0"]:8.092138e-02[&length_mean=8.22088162e-02,length_median=8.09213800e-02,length_95%HPD={3.74755800e-02,1.26104500e-01}])[&prob=1.00000000e+00,prob_stddev=0.00000000e+00,prob_range={1.00000000e+00,1.00000000e+00},prob(percent)="100",prob+-sd="100+-0"]:1.722605e-01[&length_mean=1.74027316e-01,length_median=1.72260500e-01,length_95%HPD={1.04617400e-01,2.49681300e-01}],39[&prob=1.00000000e+00,prob_stddev=0.00000000e+00,prob_range={1.00000000e+00,1.00000000e+00},prob(percent)="100",prob+-sd="100+-0"]:4.450749e-01[&length_mean=4.46900890e-01,length_median=4.45074900e-01,length_95%HPD={3.54053000e-01,5.46664100e-01}])[&prob=1.00000000e+00,prob_stddev=0.00000000e+00,prob_range={1.00000000e+00,1.00000000e+00},prob(percent)="100",prob+-sd="100+-0"]:2.601289e-01[&length_mean=2.61315274e-01,length_median=2.60128900e-01,length_95%HPD={1.77144500e-01,3.46530800e-01}])[&prob=6.19920053e-01,prob_stddev=5.18199507e-03,prob_range={6.16255829e-01,6.23584277e-01},prob(percent)="62",prob+-sd="62+-1"]:4.775468e-02[&length_mean=5.06940344e-02,length_median=4.77546800e-02,length_95%HPD={5.28360900e-05,1.01615600e-01}],((12[&prob=1.00000000e+00,prob_stddev=0.00000000e+00,prob_range={1.00000000e+00,1.00000000e+00},prob(percent)="100",prob+-sd="100+-0"]:1.171268e-01[&length_mean=1.19059011e-01,length_median=1.17126800e-01,length_95%HPD={7.38874400e-02,1.69719900e-01}],(14[&prob=1.00000000e+00,prob_stddev=0.00000000e+00,prob_range={1.00000000e+00,1.00000000e+00},prob(percent)="100",prob+-sd="100+-0"]:1.243183e-01[&length_mean=1.25985760e-01,length_median=1.24318300e-01,length_95%HPD={8.40872300e-02,1.72854300e-01}],(17[&prob=1.00000000e+00,prob_stddev=0.00000000e+00,prob_range={1.00000000e+00,1.00000000e+00},prob(percent)="100",prob+-sd="100+-0"]:1.997576e-03[&length_mean=2.93186235e-03,length_median=1.99757600e-03,length_95%HPD={1.60183300e-07,9.03409500e-03}],20[&prob=1.00000000e+00,prob_stddev=0.00000000e+00,prob_range={1.00000000e+00,1.00000000e+00},prob(percent)="100",prob+-sd="100+-0"]:2.016590e-03[&length_mean=2.80590035e-03,length_median=2.01659000e-03,length_95%HPD={8.29398000e-07,8.30497600e-03}])[&prob=1.00000000e+00,prob_stddev=0.00000000e+00,prob_range={1.00000000e+00,1.00000000e+00},prob(percent)="100",prob+-sd="100+-0"]:1.892704e-01[&length_mean=1.89925258e-01,length_median=1.89270400e-01,length_95%HPD={1.35647200e-01,2.42581000e-01}])[&prob=9.74017322e-01,prob_stddev=2.82654276e-03,prob_range={9.72018654e-01,9.76015989e-01},prob(percent)="97",prob+-sd="97+-0"]:4.602449e-02[&length_mean=4.81343785e-02,length_median=4.60244900e-02,length_95%HPD={1.18695600e-02,8.76840900e-02}])[&prob=1.00000000e+00,prob_stddev=0.00000000e+00,prob_range={1.00000000e+00,1.00000000e+00},prob(percent)="100",prob+-sd="100+-0"]:2.376478e-01[&length_mean=2.38854870e-01,length_median=2.37647800e-01,length_95%HPD={1.57164300e-01,3.22584600e-01}],(((33[&prob=1.00000000e+00,prob_stddev=0.00000000e+00,prob_range={1.00000000e+00,1.00000000e+00},prob(percent)="100",prob+-sd="100+-0"]:2.046550e-01[&length_mean=2.06533750e-01,length_median=2.04655000e-01,length_95%HPD={1.44153900e-01,2.62258500e-01}],35[&prob=1.00000000e+00,prob_stddev=0.00000000e+00,prob_range={1.00000000e+00,1.00000000e+00},prob(percent)="100",prob+-sd="100+-0"]:1.678999e-01[&length_mean=1.68823977e-01,length_median=1.67899900e-01,length_95%HPD={1.11696500e-01,2.19809600e-01}])[&prob=9.99666889e-01,prob_stddev=4.71090460e-04,prob_range={9.99333777e-01,1.00000000e+00},prob(percent)="100",prob+-sd="100+-0"]:8.105519e-02[&length_mean=8.28927006e-02,length_median=8.10551900e-02,length_95%HPD={3.30516500e-02,1.38849400e-01}],36[&prob=1.00000000e+00,prob_stddev=0.00000000e+00,prob_range={1.00000000e+00,1.00000000e+00},prob(percent)="100",prob+-sd="100+-0"]:3.217803e-01[&length_mean=3.23930173e-01,length_median=3.21780300e-01,length_95%HPD={2.43876300e-01,4.05699200e-01}])[&prob=1.00000000e+00,prob_stddev=0.00000000e+00,prob_range={1.00000000e+00,1.00000000e+00},prob(percent)="100",prob+-sd="100+-0"]:3.115940e-01[&length_mean=3.13561178e-01,length_median=3.11594000e-01,length_95%HPD={2.22618300e-01,4.05213200e-01}],34[&prob=1.00000000e+00,prob_stddev=0.00000000e+00,prob_range={1.00000000e+00,1.00000000e+00},prob(percent)="100",prob+-sd="100+-0"]:4.757075e-01[&length_mean=4.78146371e-01,length_median=4.75707500e-01,length_95%HPD={3.78538300e-01,5.85054900e-01}])[&prob=1.00000000e+00,prob_stddev=0.00000000e+00,prob_range={1.00000000e+00,1.00000000e+00},prob(percent)="100",prob+-sd="100+-0"]:1.347168e-01[&length_mean=1.36026206e-01,length_median=1.34716800e-01,length_95%HPD={6.72365800e-02,2.11029700e-01}])[&prob=1.00000000e+00,prob_stddev=0.00000000e+00,prob_range={1.00000000e+00,1.00000000e+00},prob(percent)="100",prob+-sd="100+-0"]:3.311582e-01[&length_mean=3.32886060e-01,length_median=3.31158200e-01,length_95%HPD={2.39378100e-01,4.24408400e-01}])[&prob=1.00000000e+00,prob_stddev=0.00000000e+00,prob_range={1.00000000e+00,1.00000000e+00},prob(percent)="100",prob+-sd="100+-0"]:1.310637e-01[&length_mean=1.31830158e-01,length_median=1.31063700e-01,length_95%HPD={6.98217200e-02,1.96819200e-01}],(7[&prob=1.00000000e+00,prob_stddev=0.00000000e+00,prob_range={1.00000000e+00,1.00000000e+00},prob(percent)="100",prob+-sd="100+-0"]:9.420153e-02[&length_mean=9.55066312e-02,length_median=9.42015300e-02,length_95%HPD={5.71272200e-02,1.34980900e-01}],8[&prob=1.00000000e+00,prob_stddev=0.00000000e+00,prob_range={1.00000000e+00,1.00000000e+00},prob(percent)="100",prob+-sd="100+-0"]:9.827535e-02[&length_mean=9.89777870e-02,length_median=9.82753500e-02,length_95%HPD={6.02682900e-02,1.39685300e-01}])[&prob=1.00000000e+00,prob_stddev=0.00000000e+00,prob_range={1.00000000e+00,1.00000000e+00},prob(percent)="100",prob+-sd="100+-0"]:1.499422e-01[&length_mean=1.50926666e-01,length_median=1.49942200e-01,length_95%HPD={9.89302900e-02,2.09858600e-01}])[&prob=5.85276482e-01,prob_stddev=2.49677944e-02,prob_range={5.67621586e-01,6.02931379e-01},prob(percent)="59",prob+-sd="59+-2"]:3.428741e-02[&length_mean=3.65543214e-02,length_median=3.42874100e-02,length_95%HPD={1.13225400e-03,6.99307000e-02}],((10[&prob=1.00000000e+00,prob_stddev=0.00000000e+00,prob_range={1.00000000e+00,1.00000000e+00},prob(percent)="100",prob+-sd="100+-0"]:9.990166e-02[&length_mean=1.01241924e-01,length_median=9.99016600e-02,length_95%HPD={6.46762000e-02,1.42998200e-01}],13[&prob=1.00000000e+00,prob_stddev=0.00000000e+00,prob_range={1.00000000e+00,1.00000000e+00},prob(percent)="100",prob+-sd="100+-0"]:8.176626e-02[&length_mean=8.29582628e-02,length_median=8.17662600e-02,length_95%HPD={4.58455100e-02,1.17768700e-01}])[&prob=1.00000000e+00,prob_stddev=0.00000000e+00,prob_range={1.00000000e+00,1.00000000e+00},prob(percent)="100",prob+-sd="100+-0"]:8.621228e-02[&length_mean=8.75754688e-02,length_median=8.62122800e-02,length_95%HPD={4.70341400e-02,1.26475100e-01}],((16[&prob=1.00000000e+00,prob_stddev=0.00000000e+00,prob_range={1.00000000e+00,1.00000000e+00},prob(percent)="100",prob+-sd="100+-0"]:1.894603e-03[&length_mean=2.78802519e-03,length_median=1.89460300e-03,length_95%HPD={5.41291900e-06,8.33069800e-03}],19[&prob=1.00000000e+00,prob_stddev=0.00000000e+00,prob_range={1.00000000e+00,1.00000000e+00},prob(percent)="100",prob+-sd="100+-0"]:1.911062e-03[&length_mean=2.81623317e-03,length_median=1.91106200e-03,length_95%HPD={1.68155100e-06,8.52201900e-03}])[&prob=1.00000000e+00,prob_stddev=0.00000000e+00,prob_range={1.00000000e+00,1.00000000e+00},prob(percent)="100",prob+-sd="100+-0"]:3.498200e-02[&length_mean=3.62814095e-02,length_median=3.49820000e-02,length_95%HPD={1.48600400e-02,6.21360500e-02}],18[&prob=1.00000000e+00,prob_stddev=0.00000000e+00,prob_range={1.00000000e+00,1.00000000e+00},prob(percent)="100",prob+-sd="100+-0"]:7.076978e-02[&length_mean=7.15319114e-02,length_median=7.07697800e-02,length_95%HPD={4.14123000e-02,1.01136800e-01}])[&prob=1.00000000e+00,prob_stddev=0.00000000e+00,prob_range={1.00000000e+00,1.00000000e+00},prob(percent)="100",prob+-sd="100+-0"]:1.070950e-01[&length_mean=1.09063893e-01,length_median=1.07095000e-01,length_95%HPD={6.78728900e-02,1.55126800e-01}],(31[&prob=1.00000000e+00,prob_stddev=0.00000000e+00,prob_range={1.00000000e+00,1.00000000e+00},prob(percent)="100",prob+-sd="100+-0"]:1.878141e-01[&length_mean=1.89586153e-01,length_median=1.87814100e-01,length_95%HPD={1.35083000e-01,2.47678400e-01}],32[&prob=1.00000000e+00,prob_stddev=0.00000000e+00,prob_range={1.00000000e+00,1.00000000e+00},prob(percent)="100",prob+-sd="100+-0"]:2.721127e-01[&length_mean=2.73930230e-01,length_median=2.72112700e-01,length_95%HPD={2.07553200e-01,3.39773700e-01}])[&prob=1.00000000e+00,prob_stddev=0.00000000e+00,prob_range={1.00000000e+00,1.00000000e+00},prob(percent)="100",prob+-sd="100+-0"]:1.396554e-01[&length_mean=1.40909008e-01,length_median=1.39655400e-01,length_95%HPD={8.44041800e-02,1.97395600e-01}])[&prob=1.00000000e+00,prob_stddev=0.00000000e+00,prob_range={1.00000000e+00,1.00000000e+00},prob(percent)="100",prob+-sd="100+-0"]:1.580122e-01[&length_mean=1.59626399e-01,length_median=1.58012200e-01,length_95%HPD={1.00057600e-01,2.17788000e-01}])[&prob=9.97335110e-01,prob_stddev=1.88436184e-03,prob_range={9.96002665e-01,9.98667555e-01},prob(percent)="100",prob+-sd="100+-0"]:6.882313e-02[&length_mean=7.03110782e-02,length_median=6.88231300e-02,length_95%HPD={3.02310700e-02,1.16002400e-01}],(23[&prob=1.00000000e+00,prob_stddev=0.00000000e+00,prob_range={1.00000000e+00,1.00000000e+00},prob(percent)="100",prob+-sd="100+-0"]:1.660836e-01[&length_mean=1.67243082e-01,length_median=1.66083600e-01,length_95%HPD={1.18266000e-01,2.24623100e-01}],27[&prob=1.00000000e+00,prob_stddev=0.00000000e+00,prob_range={1.00000000e+00,1.00000000e+00},prob(percent)="100",prob+-sd="100+-0"]:1.176679e-01[&length_mean=1.18593449e-01,length_median=1.17667900e-01,length_95%HPD={7.41868200e-02,1.64801100e-01}])[&prob=1.00000000e+00,prob_stddev=0.00000000e+00,prob_range={1.00000000e+00,1.00000000e+00},prob(percent)="100",prob+-sd="100+-0"]:1.039268e-01[&length_mean=1.04868190e-01,length_median=1.03926800e-01,length_95%HPD={5.82027000e-02,1.49559000e-01}])[&prob=1.00000000e+00,prob_stddev=0.00000000e+00,prob_range={1.00000000e+00,1.00000000e+00},prob(percent)="100",prob+-sd="100+-0"]:1.057853e-01[&length_mean=1.07270159e-01,length_median=1.05785300e-01,length_95%HPD={6.19695200e-02,1.53634200e-01}]);
end;
